# Supplementary material for: APE1 controls DICER1 expression in NSCLC through miR-33a and miR-130b
Source: Cell Mol Life Sci. 2022 Jul 25;79(8):446. doi: 10.1007/s00018-022-04443-7 (PMC9314295; doi:10.1007/s00018-022-04443-7)
Supplement: Supplementary file 1 — Supplementary file1 (XLSX 80 KB) [file 18_2022_4443_MOESM1_ESM.xlsx]

## Sheet: Whole
Name	logFC	lr	pvalue	qvalue
hsa-let-7a-5p	-0.145847	0.876872	0.34906	0.811915
hsa-let-7b-5p	-0.0543434	0.105404	0.745438	0.819186
hsa-let-7c-5p	-0.0585426	0.123808	0.72494	0.812872
hsa-let-7d-5p	-0.0937361	0.362964	0.546865	0.811915
hsa-let-7e-5p	-0.400838	5.5751	0.0182177	0.124876
hsa-let-7f-5p	-0.282273	3.75563	0.0526298	0.304338
hsa-let-7g-5p	-0.338827	5.95163	0.0147037	0.105405
hsa-let-7i-5p	-0.435513	8.45634	0.00363772	0.0302386
hsa-miR-1-3p	-16.8244	0.268633	0.60425	0.811915
hsa-miR-1-5p	0.332193	0.207624	0.648636	0.811915
hsa-miR-100-5p	-0.720351	12.9916	0.000312898	0.00384143
hsa-miR-101-3p	-0.332193	0.373087	0.541327	0.811915
hsa-miR-103a-3p	-2.71998	2.35849	0.124602	0.555523
hsa-miR-105-5p	-25.656	11.1369	0.000846291	0.00877065
hsa-miR-106a-5p+hsa-miR-17-5p	-0.333624	4.55807	0.0327641	0.209166
hsa-miR-106b-5p	-0.335547	4.9825	0.025605	0.168419
hsa-miR-107	-0.71232	25.2172	5.12244e-07	1.31862e-05
hsa-miR-10a-5p	-0.660927	15.1771	9.78838e-05	0.00139054
hsa-miR-10b-5p	-0.675055	5.68403	0.01712	0.11984
hsa-miR-1178-3p	-16.8244	0.39962	0.527286	0.811915
hsa-miR-1180-3p	-0.399594	5.56636	0.0183088	0.124876
hsa-miR-1183	245.244	0.061071	0.804811	0.847281
hsa-miR-1185-1-3p	0.332193	0.372795	0.541485	0.811915
hsa-miR-1185-2-3p	-16.8244	0.13655	0.711736	0.811915
hsa-miR-1185-5p	3.69686	0.143166	0.705153	0.811915
hsa-miR-1193	16.8244	0.413011	0.520445	0.811915
hsa-miR-1197	-1.02478	2.29689	0.129634	0.571534
hsa-miR-1200	-15.3503	0.263595	0.607661	0.811915
hsa-miR-1202	158.699	0.24473	0.62081	0.811915
hsa-miR-1203	-19.1273	0.393191	0.530627	0.811915
hsa-miR-1204	16.8244	0.651896	0.419436	0.811915
hsa-miR-1205	-68.0749	0.163764	0.685715	0.811915
hsa-miR-1206	-26.1134	10.1575	0.00143716	0.0134924
hsa-miR-122-5p	0.332193	0.391125	0.531709	0.811915
hsa-miR-1224-3p	-53.7101	0.439668	0.507283	0.811915
hsa-miR-1224-5p	-16.8244	0.482958	0.487086	0.811915
hsa-miR-1226-3p	161.84	0.20846	0.647977	0.811915
hsa-miR-1228-3p	-20.8167	0.13112	0.717274	0.811915
hsa-miR-1233-3p	3.69686	0.558429	0.454894	0.811915
hsa-miR-1234-3p	1.37645	8.26492	0.00404184	0.0332514
hsa-miR-1236-3p	-184.335	0.113974	0.735665	0.817633
hsa-miR-124-3p	16.8244	0.381821	0.53663	0.811915
hsa-miR-1244	0.332193	0.26707	0.605304	0.811915
hsa-miR-1245a	-81.6079	0.276905	0.598737	0.811915
hsa-miR-1245b-3p	0.332193	0.585209	0.444278	0.811915
hsa-miR-1245b-5p	-80.4672	0.282322	0.595183	0.811915
hsa-miR-1246	1.40989	21.4062	3.71558e-06	8.47153e-05
hsa-miR-1247-5p	-0.877995	0.890368	0.345378	0.811915
hsa-miR-1248	16.8244	0.614433	0.433123	0.811915
hsa-miR-1249-3p	-27.8904	0.261181	0.60931	0.811915
hsa-miR-1249-5p	0.332193	0.657901	0.417302	0.811915
hsa-miR-1250-5p	-3.69686	0.362186	0.547295	0.811915
hsa-miR-1252-5p	0.332193	0.534415	0.464756	0.811915
hsa-miR-1253	0.470338	2.64839	0.103655	0.495309
hsa-miR-1254	0.332193	0.424465	0.514718	0.811915
hsa-miR-1255a	-0.108645	0.0388412	0.843764	0.873312
hsa-miR-1255b-5p	1.39508	3.28887	0.0697512	0.368619
hsa-miR-1257	0.539314	0.948586	0.330079	0.811915
hsa-miR-1258	-1.6733	1.10106	0.294034	0.811915
hsa-miR-125a-3p	-0.281192	1.06784	0.301435	0.811915
hsa-miR-125a-5p	-1.12188	43.6498	3.92716e-11	3.13387e-09
hsa-miR-125b-5p	-0.281229	2.87918	0.0897319	0.433976
hsa-miR-126-3p	-0.760663	15.8304	6.92804e-05	0.00104313
hsa-miR-1260a	-0.260513	2.52781	0.111855	0.515957
hsa-miR-1260b	0.0229776	0.000652703	0.979618	0.983961
hsa-miR-1261	-21.2752	0.271753	0.602158	0.811915
hsa-miR-1262	-160.289	0.104704	0.746256	0.819186
hsa-miR-1264	24.6407	0.211375	0.645691	0.811915
hsa-miR-1266-5p	-15.154	0.258612	0.611075	0.811915
hsa-miR-1268a	16.8042	0.133035	0.715305	0.811915
hsa-miR-1268b	149.584	0.0799684	0.77734	0.829301
hsa-miR-1269a	0.263469	0.14142	0.706873	0.811915
hsa-miR-1269b	-21.6348	0.242307	0.622545	0.811915
hsa-miR-127-3p	-0.933978	23.5084	1.2437e-06	3.02945e-05
hsa-miR-127-5p	0.332193	0.608235	0.435453	0.811915
hsa-miR-1270	-16.8244	0.228875	0.632359	0.811915
hsa-miR-1271-3p	16.8244	0.67897	0.409942	0.811915
hsa-miR-1271-5p	16.8244	0.454606	0.500156	0.811915
hsa-miR-1272	-1.69231	0.721739	0.395574	0.811915
hsa-miR-1273c	158.336	0.350875	0.553618	0.811915
hsa-miR-1275	0.332193	0.237501	0.626017	0.811915
hsa-miR-1276	16.8244	0.405441	0.524292	0.811915
hsa-miR-1277-3p	-0.332193	0.273793	0.600798	0.811915
hsa-miR-1278	-24.7856	2.13562	0.143912	0.614129
hsa-miR-1279	2.63509	0.220593	0.638588	0.811915
hsa-miR-128-1-5p	0.98509	1.19778	0.273766	0.811915
hsa-miR-128-2-5p	-0.332193	0.311483	0.576771	0.811915
hsa-miR-128-3p	-0.300295	1.33589	0.24776	0.811915
hsa-miR-1281	16.8244	0.372628	0.541575	0.811915
hsa-miR-1283	0.532498	6.33406	0.0118441	0.0875148
hsa-miR-1285-3p	16.8244	0.523101	0.469522	0.811915
hsa-miR-1285-5p	0.345565	1.55632	0.212204	0.808601
hsa-miR-1286	-25.5375	1.95655	0.161882	0.669338
hsa-miR-1287-3p	-23.8071	2.40134	0.121231	0.549673
hsa-miR-1287-5p	-6.39022	0.879659	0.348295	0.811915
hsa-miR-1288-3p	0.332193	0.727475	0.393703	0.811915
hsa-miR-1289	-0.332193	0.274297	0.600464	0.811915
hsa-miR-129-2-3p	-25.7446	1.05753	0.30378	0.811915
hsa-miR-129-5p	3.69686	0.421499	0.51619	0.811915
hsa-miR-1290	-1.83617	0.531413	0.466014	0.811915
hsa-miR-1291	-0.332193	0.35864	0.549262	0.811915
hsa-miR-1293	16.8244	0.276077	0.599284	0.811915
hsa-miR-1295a	1.07696	1.56312	0.21121	0.808601
hsa-miR-1296-3p	-1.02365	0.0431619	0.835421	0.866926
hsa-miR-1296-5p	0.332193	0.485785	0.485813	0.811915
hsa-miR-1297	0.658561	0.184888	0.667206	0.811915
hsa-miR-1298-5p	-15.5748	0.12266	0.726167	0.812872
hsa-miR-1299	16.8244	0.329297	0.566073	0.811915
hsa-miR-1301-3p	-2.17821	0.218673	0.640053	0.811915
hsa-miR-1302	158.582	0.271877	0.602076	0.811915
hsa-miR-1303	-0.332193	0.515053	0.47296	0.811915
hsa-miR-1304-3p	-24.3682	1.20574	0.272177	0.811915
hsa-miR-1304-5p	0.332193	0.314967	0.574648	0.811915
hsa-miR-1305	-25.3472	0.162592	0.686782	0.811915
hsa-miR-1306-3p	16.8244	0.326561	0.567691	0.811915
hsa-miR-1306-5p	-26.4408	3.54555	0.0597053	0.328585
hsa-miR-1307-3p	-2.38388	2.99254	0.0836491	0.422481
hsa-miR-1307-5p	-0.957969	0.501421	0.478876	0.811915
hsa-miR-130a-3p	-0.53323	10.379	0.00127458	0.0122544
hsa-miR-130b-3p	-1.20951	7.5813	0.00589768	0.0470635
hsa-miR-132-3p	0.297494	2.9205	0.0874607	0.433225
hsa-miR-1322	-20.7484	0.441274	0.506508	0.811915
hsa-miR-1323	-1.36487	0.537684	0.463394	0.811915
hsa-miR-133a-3p	-24.1663	10.9096	0.000956646	0.00978723
hsa-miR-133a-5p	-24.6899	1.20744	0.27184	0.811915
hsa-miR-133b	16.8244	0.481954	0.487539	0.811915
hsa-miR-134-3p	-1.10537	0.302623	0.582243	0.811915
hsa-miR-134-5p+hsa-miR-6728-5p	16.8244	0.47153	0.492284	0.811915
hsa-miR-135a-5p	-0.332193	0.283672	0.594304	0.811915
hsa-miR-135b-5p	-21.1533	23.0505	1.57805e-06	3.70377e-05
hsa-miR-136-5p	-2.99928	53.0633	3.22964e-13	3.22156e-11
hsa-miR-137	-0.670929	8.72978	0.00313055	0.0262966
hsa-miR-138-5p	-25.6204	5.26315	0.0217816	0.146065
hsa-miR-139-3p	-4.64846	2.08026	0.149215	0.626703
hsa-miR-139-5p	-0.332193	0.415229	0.519327	0.811915
hsa-miR-140-3p	158.644	0.0875971	0.767255	0.826274
hsa-miR-140-5p	-0.644501	11.393	0.000737229	0.00784412
hsa-miR-141-3p	-21.1606	0.841943	0.358842	0.811915
hsa-miR-142-3p	-0.505186	0.889546	0.3456	0.811915
hsa-miR-142-5p	-0.332193	0.575399	0.448121	0.811915
hsa-miR-143-3p	0.349362	0.0656854	0.797726	0.841555
hsa-miR-144-3p	0.332193	0.503123	0.478131	0.811915
hsa-miR-145-5p	16.8244	0.311296	0.576886	0.811915
hsa-miR-1469	-0.332193	0.516498	0.472339	0.811915
hsa-miR-146a-5p	-2.00422	54.755	1.36557e-13	1.81621e-11
hsa-miR-146b-3p	3.69686	0.635085	0.425496	0.811915
hsa-miR-146b-5p	-15.1623	0.0805818	0.776511	0.829301
hsa-miR-147a	-158.406	0.0911532	0.762716	0.82361
hsa-miR-147b	-0.332193	0.203704	0.651747	0.811915
hsa-miR-148a-3p	-4.37358	250.159	0	0
hsa-miR-148b-3p	-0.91759	29.2517	6.35607e-08	1.74902e-06
hsa-miR-149-5p	-0.145067	0.595191	0.440419	0.811915
hsa-miR-150-5p	20.8634	0.554337	0.456551	0.811915
hsa-miR-151a-3p	-0.805862	9.2966	0.0022958	0.0201324
hsa-miR-151a-5p	-0.570246	3.45212	0.0631707	0.342927
hsa-miR-151b	-0.332193	0.655486	0.418158	0.811915
hsa-miR-152-3p	-1.19471	4.55928	0.0327409	0.209166
hsa-miR-152-5p	0.332193	0.628449	0.427925	0.811915
hsa-miR-153-3p	0.332193	0.360271	0.548356	0.811915
hsa-miR-1537-3p	15.2343	0.412743	0.52058	0.811915
hsa-miR-154-5p	-4.60115	30.5232	3.29903e-08	9.75046e-07
hsa-miR-155-5p	-0.0129111	0.000175479	0.989431	0.990672
hsa-miR-15a-5p	-0.25523	1.99334	0.157992	0.656654
hsa-miR-15b-5p	-0.149197	0.914217	0.338998	0.811915
hsa-miR-16-5p	0.0707309	0.195652	0.658254	0.811915
hsa-miR-181a-2-3p	-0.36312	0.0602013	0.806178	0.847602
hsa-miR-181a-3p	0.00631873	0.000920002	0.975803	0.983961
hsa-miR-181a-5p	-0.351943	3.69908	0.0544426	0.310097
hsa-miR-181b-2-3p	-0.50101	0.288604	0.591117	0.811915
hsa-miR-181b-5p+hsa-miR-181d-5p	-0.719722	3.46685	0.0626103	0.342212
hsa-miR-181c-5p	-1.65018	5.94087	0.0147937	0.105405
hsa-miR-181d-3p	-0.332193	0.219354	0.639533	0.811915
hsa-miR-182-3p	-1.32687	0.130665	0.717744	0.811915
hsa-miR-182-5p	-1.45605	42.375	7.53452e-11	5.01045e-09
hsa-miR-1827	0.149156	0.12376	0.724991	0.812872
hsa-miR-183-5p	-1.11823	33.858	5.92849e-09	2.25282e-07
hsa-miR-184	-23.7059	0.803062	0.370179	0.811915
hsa-miR-185-5p	-0.347435	3.25458	0.0712242	0.373927
hsa-miR-186-5p	-0.218835	0.729082	0.393181	0.811915
hsa-miR-187-3p	2.30175	0.107524	0.74298	0.819186
hsa-miR-188-3p	-0.332193	0.6981	0.403423	0.811915
hsa-miR-188-5p	-0.514072	0.530691	0.466316	0.811915
hsa-miR-18a-5p	-0.725689	19.3478	1.08943e-05	0.000206992
hsa-miR-18b-5p	-0.332193	0.230301	0.631301	0.811915
hsa-miR-1908-3p	158.248	0.286697	0.592345	0.811915
hsa-miR-1908-5p	-22.5865	0.855321	0.355051	0.811915
hsa-miR-1909-3p	15.4293	0.385165	0.534852	0.811915
hsa-miR-190a-3p	0.332193	0.302533	0.582299	0.811915
hsa-miR-190a-5p	0.249009	0.385009	0.534935	0.811915
hsa-miR-190b	-3.69686	0.323902	0.569272	0.811915
hsa-miR-191-5p	-1.00569	32.1236	1.44668e-08	4.81022e-07
hsa-miR-1910-3p	-11.7526	0.183961	0.667991	0.811915
hsa-miR-1910-5p	-0.332193	0.592835	0.441325	0.811915
hsa-miR-1915-3p	16.8244	0.535994	0.464098	0.811915
hsa-miR-192-5p	-0.412281	2.88787	0.0892488	0.433976
hsa-miR-193a-3p	-24.0581	1.47615	0.224378	0.811915
hsa-miR-193a-5p+hsa-miR-193b-5p	-0.693315	1.85428	0.173286	0.705522
hsa-miR-193b-3p	0.308962	2.09757	0.147533	0.622918
hsa-miR-194-5p	-0.410214	5.61055	0.0178526	0.123882
hsa-miR-195-5p	0.336187	0.0183182	0.892339	0.914104
hsa-miR-196a-3p	-21.0633	0.141636	0.70666	0.811915
hsa-miR-196a-5p	-1.29648	35.2814	2.85337e-09	1.14295e-07
hsa-miR-196b-5p	-2.19356	43.4422	4.36666e-11	3.16782e-09
hsa-miR-197-3p	-0.0104995	0.000612123	0.980261	0.983961
hsa-miR-197-5p	12.6948	0.122547	0.726288	0.812872
hsa-miR-1972	-0.85308	0.513211	0.473752	0.811915
hsa-miR-1973	1.323	10.5123	0.00118585	0.0115403
hsa-miR-1976	-10.0449	0.332325	0.564293	0.811915
hsa-miR-198	4.53753	4.93557	0.0263093	0.17069
hsa-miR-199a-3p+hsa-miR-199b-3p	-0.374296	1.25347	0.262892	0.811915
hsa-miR-199a-5p	0.86757	0.166905	0.682878	0.811915
hsa-miR-199b-5p	-1.06829	0.0455467	0.831002	0.864589
hsa-miR-19a-3p	-0.762641	11.8234	0.0005849	0.00639384
hsa-miR-19b-3p	-0.507164	9.8576	0.00169132	0.0153372
hsa-miR-200a-3p	-0.151891	0.176824	0.674117	0.811915
hsa-miR-200b-3p	-0.907845	7.20543	0.00726833	0.057427
hsa-miR-200c-3p	-1.54748	13.5797	0.00022865	0.00294295
hsa-miR-202-3p	16.8244	0.588581	0.442968	0.811915
hsa-miR-203a-3p	-0.332193	0.277281	0.598489	0.811915
hsa-miR-203a-5p	-0.591933	0.440932	0.506673	0.811915
hsa-miR-204-5p	15.7626	0.424881	0.514512	0.811915
hsa-miR-205-5p	-23.4347	0.577721	0.447207	0.811915
hsa-miR-2053	1.91857	0.173405	0.677103	0.811915
hsa-miR-206	0.743927	2.11597	0.145769	0.618744
hsa-miR-208a-3p	-18.9774	0.0461498	0.829904	0.864589
hsa-miR-208b-3p	0.0890169	0.014392	0.90451	0.924198
hsa-miR-208b-5p	-0.332193	0.449666	0.502494	0.811915
hsa-miR-20a-5p+hsa-miR-20b-5p	-0.347225	3.95043	0.0468594	0.281156
hsa-miR-21-5p	-0.235794	2.97106	0.0847663	0.425431
hsa-miR-210-3p	1.44555	16.6866	4.40907e-05	0.000733008
hsa-miR-210-5p	-26.7627	2.21447	0.136722	0.592958
hsa-miR-211-3p	0.332193	0.335364	0.562518	0.811915
hsa-miR-211-5p	0.332193	0.46249	0.496463	0.811915
hsa-miR-2110	0.332193	0.134495	0.713816	0.811915
hsa-miR-2113	16.8244	0.436133	0.508995	0.811915
hsa-miR-2116-5p	-2.62208	2.886	0.0893525	0.433976
hsa-miR-2117	2.0631	0.488666	0.484523	0.811915
hsa-miR-212-3p	0.517235	1.61416	0.203908	0.79849
hsa-miR-214-3p	-16.8244	0.372275	0.541767	0.811915
hsa-miR-215-5p	0.203137	0.0531277	0.817708	0.856339
hsa-miR-216a-5p	-25.326	1.58293	0.208339	0.808601
hsa-miR-216b-5p	-29.5772	10.0168	0.0015512	0.0143937
hsa-miR-217	-24.8963	3.78618	0.0516773	0.301011
hsa-miR-218-5p	-1.63561	56.8384	4.72955e-14	7.54836e-12
hsa-miR-219a-1-3p	-1.54423	0.206874	0.649228	0.811915
hsa-miR-219a-2-3p	15.7626	0.379365	0.537943	0.811915
hsa-miR-219a-5p	-0.332193	0.370601	0.542677	0.811915
hsa-miR-219b-3p	0.332193	0.576561	0.447663	0.811915
hsa-miR-22-3p	-0.6867	18.5365	1.66682e-05	0.000302301
hsa-miR-221-3p	-0.313563	3.01148	0.0826769	0.42023
hsa-miR-221-5p	-1.91107	5.42595	0.0198397	0.13417
hsa-miR-222-3p	0.0164411	0.00930851	0.923139	0.940824
hsa-miR-223-3p	0.332193	0.575342	0.448144	0.811915
hsa-miR-224-5p	25.3399	0.176942	0.674015	0.811915
hsa-miR-2278	0.332193	0.636925	0.424826	0.811915
hsa-miR-23a-3p	0.230024	1.88947	0.169262	0.692672
hsa-miR-23b-3p	-0.658935	15.452	8.4628e-05	0.00122788
hsa-miR-23c	1.32297	0.0706499	0.790393	0.838741
hsa-miR-24-3p	-1.00995	35.2738	2.86454e-09	1.14295e-07
hsa-miR-25-3p	0.0352831	0.0537084	0.816732	0.856339
hsa-miR-25-5p	-3.36709	3.73415	0.0533109	0.306058
hsa-miR-2682-5p	-13.0188	1.22264	0.268844	0.811915
hsa-miR-26a-5p	-0.526916	11.1797	0.000826957	0.00868305
hsa-miR-26b-5p	-0.0399458	0.0371138	0.847234	0.875767
hsa-miR-27a-3p	0.00646018	0.000632282	0.979939	0.983961
hsa-miR-27b-3p	-0.662315	16.28	5.46365e-05	0.000889794
hsa-miR-28-3p	-0.280968	1.50186	0.220385	0.811915
hsa-miR-28-5p	-0.736338	13.9433	0.000188408	0.00246475
hsa-miR-296-3p	-3.69686	0.477073	0.489751	0.811915
hsa-miR-296-5p	16.8244	0.621779	0.430387	0.811915
hsa-miR-297	0.332193	0.765039	0.381756	0.811915
hsa-miR-298	14.9098	0.194838	0.65892	0.811915
hsa-miR-299-3p	-0.850105	0.645993	0.421549	0.811915
hsa-miR-299-5p	-0.490295	2.3183	0.12786	0.566846
hsa-miR-29a-3p	-0.587496	10.7321	0.00105295	0.0106361
hsa-miR-29b-3p	-0.376354	6.91876	0.00852963	0.0667318
hsa-miR-29c-3p	-0.623172	19.7682	8.74231e-06	0.000170155
hsa-miR-300	0.332193	0.578168	0.447031	0.811915
hsa-miR-301a-3p	-1.57108	50.221	1.37368e-12	1.218e-10
hsa-miR-301a-5p	-3.52759	1.23246	0.266929	0.811915
hsa-miR-301b-3p	-0.342686	0.427112	0.51341	0.811915
hsa-miR-301b-5p	-21.4073	0.6649	0.414835	0.811915
hsa-miR-302a-3p	-2.33089	1.784	0.181659	0.732142
hsa-miR-302a-5p	0.332193	0.289668	0.590434	0.811915
hsa-miR-302b-3p	0.142362	0.10096	0.75068	0.820607
hsa-miR-302c-3p	0.253503	0.0299909	0.862511	0.886963
hsa-miR-302d-3p	0.342222	3.34619	0.0673607	0.36192
hsa-miR-302e	-19.9869	0.0858749	0.769488	0.827563
hsa-miR-302f	16.8244	0.369018	0.54354	0.811915
hsa-miR-3065-3p	-25.3166	2.70011	0.100341	0.482363
hsa-miR-3065-5p	-0.332193	0.648188	0.420761	0.811915
hsa-miR-3074-3p	-0.332193	0.523422	0.469386	0.811915
hsa-miR-30a-3p	-0.604138	12.112	0.000500989	0.00555263
hsa-miR-30a-5p	-0.198075	1.28694	0.256613	0.811915
hsa-miR-30b-5p	-0.66671	14.9351	0.000111271	0.00153094
hsa-miR-30c-5p	-0.285403	3.34093	0.0675765	0.36192
hsa-miR-30d-5p	-0.287892	3.05828	0.0803266	0.413553
hsa-miR-30e-3p	-0.722771	16.0886	6.0447e-05	0.000964735
hsa-miR-30e-5p	-0.127726	0.340023	0.559816	0.811915
hsa-miR-31-5p	-0.0778207	0.279675	0.596914	0.811915
hsa-miR-3127-5p	-0.332193	0.412345	0.520782	0.811915
hsa-miR-3130-3p	0.332193	0.265969	0.606049	0.811915
hsa-miR-3131	-16.8244	0.345748	0.55653	0.811915
hsa-miR-3136-5p	-0.116824	0.000430468	0.983447	0.985918
hsa-miR-3140-3p	0.332193	0.607738	0.435641	0.811915
hsa-miR-3140-5p	-16.8244	0.423799	0.515047	0.811915
hsa-miR-3144-3p	0.702089	10.2385	0.0013754	0.0130663
hsa-miR-3144-5p	-159.073	0.213129	0.644326	0.811915
hsa-miR-3147	-158.739	0.234294	0.628358	0.811915
hsa-miR-3150b-3p	-3.69686	0.381181	0.536972	0.811915
hsa-miR-3151-5p	-17.4329	0.0290451	0.864675	0.888044
hsa-miR-3158-3p	-22.5318	2.5858	0.107826	0.503187
hsa-miR-3161	0.332193	0.377036	0.539194	0.811915
hsa-miR-3164	3.69686	0.490548	0.483683	0.811915
hsa-miR-3168	-3.69686	0.17153	0.678755	0.811915
hsa-miR-3179	3.69686	0.688195	0.406779	0.811915
hsa-miR-3180	-0.743799	0.518549	0.471461	0.811915
hsa-miR-3180-3p	16.8244	0.402228	0.525941	0.811915
hsa-miR-3180-5p	0.332193	0.509787	0.475231	0.811915
hsa-miR-3182	16.8244	0.529184	0.46695	0.811915
hsa-miR-3185	0.332193	0.471099	0.492482	0.811915
hsa-miR-3190-3p	3.69686	0.619137	0.431368	0.811915
hsa-miR-3192-5p	0.332193	0.728651	0.393321	0.811915
hsa-miR-3195	16.8244	0.833097	0.361378	0.811915
hsa-miR-3196	16.8244	0.485244	0.486057	0.811915
hsa-miR-32-5p	-1.13122	37.0379	1.15854e-09	5.13619e-08
hsa-miR-3202	16.8244	0.36316	0.546757	0.811915
hsa-miR-320a	-16.3226	0.147256	0.701171	0.811915
hsa-miR-320b	3.69686	0.570323	0.45013	0.811915
hsa-miR-320c	-16.8244	0.305998	0.580146	0.811915
hsa-miR-320d	16.8244	0.496542	0.481024	0.811915
hsa-miR-320e	0.315604	2.5891	0.107602	0.503187
hsa-miR-323a-3p	-4.24884	54.3366	1.68976e-13	1.92633e-11
hsa-miR-323a-5p	0.332193	0.619295	0.43131	0.811915
hsa-miR-323b-3p	27.9873	0.159075	0.690009	0.811915
hsa-miR-323b-5p	4.09033	0.357334	0.549991	0.811915
hsa-miR-324-3p	-0.288179	0.20873	0.647765	0.811915
hsa-miR-324-5p	-0.604664	12.4802	0.000411281	0.0048265
hsa-miR-325	-5.36273	2.0422	0.152988	0.639186
hsa-miR-326	-26.7963	0.554483	0.456492	0.811915
hsa-miR-328-3p	-0.332193	0.509676	0.475279	0.811915
hsa-miR-328-5p	0.778493	0.330905	0.565126	0.811915
hsa-miR-329-3p	-23.9021	1.61261	0.204125	0.79849
hsa-miR-329-5p	-19.3137	0.0994182	0.752529	0.821502
hsa-miR-330-3p	-23.1966	3.59843	0.0578342	0.320498
hsa-miR-330-5p	-22.6178	0.335025	0.562715	0.811915
hsa-miR-331-3p	-0.584991	9.76584	0.00177785	0.0159407
hsa-miR-331-5p	16.8244	0.388738	0.532964	0.811915
hsa-miR-335-5p	-0.810506	1.48493	0.223004	0.811915
hsa-miR-337-3p	-0.718126	1.70688	0.191391	0.76365
hsa-miR-337-5p	-4.79701	20.8023	5.09226e-06	0.000109828
hsa-miR-338-5p	-10.0449	0.473964	0.491169	0.811915
hsa-miR-339-3p	-1.26675	0.369539	0.543255	0.811915
hsa-miR-339-5p	158.644	0.23374	0.628764	0.811915
hsa-miR-33a-5p	-24.9161	9.86525	0.0016843	0.0153372
hsa-miR-33b-5p	0.514535	0.213392	0.644122	0.811915
hsa-miR-340-5p	-0.848606	18.2941	1.89295e-05	0.000335683
hsa-miR-342-3p	-0.189827	1.21652	0.270045	0.811915
hsa-miR-342-5p	0.332193	0.302297	0.582446	0.811915
hsa-miR-345-3p	1.78229	0.12058	0.728406	0.814101
hsa-miR-345-5p	-0.580871	0.668151	0.413697	0.811915
hsa-miR-346	15.7626	0.137725	0.710553	0.811915
hsa-miR-34a-5p	-0.282132	2.92875	0.087015	0.433225
hsa-miR-34b-3p	16.8244	0.454429	0.500239	0.811915
hsa-miR-34c-3p	-24.1824	0.465412	0.495105	0.811915
hsa-miR-34c-5p	-2.15722	39.6944	2.96976e-10	1.82297e-08
hsa-miR-3605-3p	3.69686	0.48286	0.48713	0.811915
hsa-miR-3605-5p	-16.8244	0.476996	0.489786	0.811915
hsa-miR-361-3p	-0.50435	5.71195	0.0168498	0.118992
hsa-miR-361-5p	-0.375395	3.91662	0.0478108	0.283089
hsa-miR-3613-3p	1.80017	1.05342	0.304721	0.811915
hsa-miR-3613-5p	-55.1052	0.186324	0.665994	0.811915
hsa-miR-3614-3p	-0.332193	0.581652	0.445665	0.811915
hsa-miR-3614-5p	-15.2742	0.168152	0.681759	0.811915
hsa-miR-3615	160.289	0.210334	0.646506	0.811915
hsa-miR-362-3p	-0.850334	3.91381	0.047891	0.283089
hsa-miR-362-5p	-0.149978	0.388868	0.532895	0.811915
hsa-miR-363-3p	-0.288844	0.147755	0.70069	0.811915
hsa-miR-363-5p	0.332193	0.388248	0.533222	0.811915
hsa-miR-365a-3p+hsa-miR-365b-3p	-0.0601048	0.177961	0.673132	0.811915
hsa-miR-365b-5p	16.8244	0.443376	0.505498	0.811915
hsa-miR-367-3p	16.8244	0.331465	0.564798	0.811915
hsa-miR-369-3p	16.8244	0.248841	0.617893	0.811915
hsa-miR-369-5p	0.332193	0.596576	0.439887	0.811915
hsa-miR-3690	0.332193	0.265317	0.606491	0.811915
hsa-miR-370-3p	-0.284757	0.264826	0.606824	0.811915
hsa-miR-370-5p	3.69686	0.55984	0.454325	0.811915
hsa-miR-371a-5p	-0.972325	0.751678	0.385946	0.811915
hsa-miR-371b-5p	-0.332193	0.437648	0.50826	0.811915
hsa-miR-372-3p	3.69686	0.3995	0.527348	0.811915
hsa-miR-373-3p	3.69686	0.454727	0.500099	0.811915
hsa-miR-374a-3p	-0.332193	0.115355	0.734128	0.817063
hsa-miR-374a-5p	-0.745455	21.0547	4.46353e-06	9.89416e-05
hsa-miR-374b-5p	-0.103419	0.33425	0.563167	0.811915
hsa-miR-374c-5p	159.228	0.259814	0.610248	0.811915
hsa-miR-375	-17.9928	0.0710853	0.789763	0.838741
hsa-miR-376a-2-5p	-2.48001	0.357116	0.550112	0.811915
hsa-miR-376a-3p	-1.63856	68.2239	1.11022e-16	2.21489e-14
hsa-miR-376b-3p	-15.3503	0.213381	0.64413	0.811915
hsa-miR-376c-3p	-1.57934	38.0398	6.93164e-10	3.68763e-08
hsa-miR-376c-5p	-0.332193	0.540591	0.462188	0.811915
hsa-miR-377-3p	-2.2288	29.5604	5.42011e-08	1.54473e-06
hsa-miR-378b	-45.6356	0.0977854	0.754504	0.822533
hsa-miR-378c	-0.332193	0.467066	0.49434	0.811915
hsa-miR-378d	-0.756137	0.201332	0.653648	0.811915
hsa-miR-378e	0.325865	2.20562	0.137509	0.593147
hsa-miR-378f	-23.6132	1.22786	0.267823	0.811915
hsa-miR-378g	-1.06155	4.43423	0.0352252	0.222081
hsa-miR-378h	0.569805	3.624	0.0569517	0.317814
hsa-miR-378i	-0.893916	13.3708	0.000255576	0.00323729
hsa-miR-379-5p	-0.643631	8.77016	0.00306198	0.0259943
hsa-miR-380-3p	-14.6076	0.252247	0.615497	0.811915
hsa-miR-381-3p	-2.33855	39.3148	3.60705e-10	2.05602e-08
hsa-miR-381-5p	16.8244	0.309109	0.578227	0.811915
hsa-miR-382-3p	18.9898	0.00508522	0.94315	0.956333
hsa-miR-382-5p	-1.79113	37.418	9.53382e-10	4.47529e-08
hsa-miR-383-5p	81.6079	0.490326	0.483782	0.811915
hsa-miR-384	-0.332193	0.429069	0.512446	0.811915
hsa-miR-3916	16.8244	0.313572	0.575496	0.811915
hsa-miR-3918	0.332193	0.488299	0.484687	0.811915
hsa-miR-3928-3p	-24.0014	0.512442	0.474084	0.811915
hsa-miR-3934-5p	-0.503004	0.0567985	0.81163	0.852211
hsa-miR-409-3p	-3.0889	30.6285	3.12475e-08	9.59058e-07
hsa-miR-409-5p	-23.7059	0.795085	0.372567	0.811915
hsa-miR-410-3p	-25.0723	1.06002	0.303211	0.811915
hsa-miR-411-5p	0.0790584	0.132184	0.716178	0.811915
hsa-miR-412-3p	-16.854	0.0667892	0.79607	0.841555
hsa-miR-421	-0.304354	1.49335	0.221698	0.811915
hsa-miR-422a	-0.410537	0.596459	0.439932	0.811915
hsa-miR-423-3p	-0.301414	2.54345	0.110752	0.513839
hsa-miR-423-5p	-0.0102844	0.00204402	0.963939	0.974935
hsa-miR-424-5p	-0.710008	11.7379	0.000612393	0.00660392
hsa-miR-425-5p	-0.916829	20.5864	5.70001e-06	0.000116631
hsa-miR-4284	29.4851	9.21876	0.00239548	0.0205547
hsa-miR-4286	0.604242	2.26298	0.132499	0.579695
hsa-miR-429	-0.332193	0.319765	0.571749	0.811915
hsa-miR-431-5p	-24.7932	0.818615	0.365585	0.811915
hsa-miR-432-5p	-2.04239	9.2298	0.00238108	0.0205547
hsa-miR-433-3p	-23.7095	0.523876	0.469193	0.811915
hsa-miR-433-5p	-0.332193	0.242254	0.622583	0.811915
hsa-miR-4421	0.332193	0.548783	0.458815	0.811915
hsa-miR-4425	16.8244	0.373495	0.541105	0.811915
hsa-miR-4431	65.9565	0.485299	0.486032	0.811915
hsa-miR-4435	-0.332193	0.299487	0.584204	0.811915
hsa-miR-4443	-0.544839	10.5644	0.00115286	0.0114998
hsa-miR-4448	16.8244	0.403706	0.525182	0.811915
hsa-miR-4451	-2.93665	0.133832	0.714491	0.811915
hsa-miR-4454+hsa-miR-7975	0.7302	26.0244	3.37135e-07	8.96778e-06
hsa-miR-4455	-25.8925	1.66781	0.196552	0.776476
hsa-miR-4458	16.8244	0.447591	0.503481	0.811915
hsa-miR-4461	171.679	0.130117	0.718311	0.811915
hsa-miR-448	-2.94568	1.711	0.190856	0.76365
hsa-miR-4485-3p	1.08046	1.69205	0.193331	0.767553
hsa-miR-4488	2.00395	12.1995	0.000478017	0.00537264
hsa-miR-449a	0.332193	0.530775	0.466281	0.811915
hsa-miR-449b-5p	-21.0113	0.333219	0.56377	0.811915
hsa-miR-449c-5p	16.8244	0.422469	0.515707	0.811915
hsa-miR-450a-1-3p	0.667929	1.22409	0.26856	0.811915
hsa-miR-450a-2-3p	0.573875	1.25111	0.26334	0.811915
hsa-miR-450a-5p	0.569683	12.3968	0.000430069	0.00490279
hsa-miR-450b-3p	-21.4921	0.202757	0.652505	0.811915
hsa-miR-450b-5p	0.937708	15.9579	6.4768e-05	0.00101343
hsa-miR-4516	26.1469	16.7249	4.32095e-05	0.000733008
hsa-miR-451a	-15.8732	0.133792	0.714533	0.811915
hsa-miR-452-5p	16.8244	0.587492	0.44339	0.811915
hsa-miR-4521	65.9565	0.222171	0.63739	0.811915
hsa-miR-4524a-5p	16.8244	0.504347	0.477596	0.811915
hsa-miR-4531	23.3662	0.428241	0.512853	0.811915
hsa-miR-4532	16.8244	0.278963	0.597381	0.811915
hsa-miR-4536-3p	15.7626	0.246094	0.619839	0.811915
hsa-miR-4536-5p	2.96697	1.25667	0.262283	0.811915
hsa-miR-454-3p	-0.474541	2.91154	0.0879479	0.433225
hsa-miR-455-3p	-27.9181	2.45552	0.117112	0.537101
hsa-miR-455-5p	-0.635953	6.62466	0.0100576	0.0779222
hsa-miR-4647	-21.9173	0.161649	0.687643	0.811915
hsa-miR-4707-3p	0.332193	0.4613	0.497017	0.811915
hsa-miR-4707-5p	-0.868021	1.39728	0.23718	0.811915
hsa-miR-4741	-3.69686	0.307545	0.57919	0.811915
hsa-miR-4755-5p	-2.8606	0.301165	0.583153	0.811915
hsa-miR-4787-3p	-15.8732	0.0102754	0.919259	0.938067
hsa-miR-4787-5p	0.38967	0.0469059	0.828537	0.864589
hsa-miR-4792	-0.332193	0.518143	0.471635	0.811915
hsa-miR-483-3p	14.6135	0.0924609	0.761072	0.82361
hsa-miR-483-5p	16.8244	0.400571	0.526795	0.811915
hsa-miR-484	-0.071913	0.0350835	0.851421	0.878957
hsa-miR-485-3p	-1.06816	10.5132	0.00118525	0.0115403
hsa-miR-485-5p	-16.8244	0.41969	0.517092	0.811915
hsa-miR-486-3p	15.096	0.254422	0.613979	0.811915
hsa-miR-487a-3p	-1.09209	3.19738	0.0737564	0.38469
hsa-miR-487b-3p	-28.1165	70.3302	0	0
hsa-miR-487b-5p	15.7626	0.108626	0.741714	0.819186
hsa-miR-488-3p	-0.332193	0.308669	0.578498	0.811915
hsa-miR-489-3p	15.3173	0.290555	0.589865	0.811915
hsa-miR-490-3p	-24.2498	0.906748	0.340979	0.811915
hsa-miR-490-5p	-0.332193	0.508908	0.475612	0.811915
hsa-miR-491-3p	16.6847	0.0161357	0.898919	0.919664
hsa-miR-491-5p	-166.517	0.125845	0.72278	0.812872
hsa-miR-492	-0.332193	0.387539	0.533596	0.811915
hsa-miR-493-3p	-0.303907	0.0935271	0.75974	0.82361
hsa-miR-494-3p	1.04079	15.1495	9.93241e-05	0.00139054
hsa-miR-494-5p	-0.332193	0.568059	0.451031	0.811915
hsa-miR-495-3p	-1.37494	73.733	0	0
hsa-miR-495-5p	-16.8244	0.242953	0.622082	0.811915
hsa-miR-496	0.356693	0.711828	0.398838	0.811915
hsa-miR-497-5p	-28.4705	8.16618	0.00426788	0.0347527
hsa-miR-498	0.503756	1.52445	0.216947	0.811915
hsa-miR-499a-3p	21.0866	0.142367	0.705939	0.811915
hsa-miR-499a-5p	-26.9698	9.67266	0.00187031	0.0165834
hsa-miR-499b-3p	-26.133	0.136264	0.712024	0.811915
hsa-miR-499b-5p	-0.332193	0.319197	0.572091	0.811915
hsa-miR-5001-3p	16.8244	0.461326	0.497005	0.811915
hsa-miR-5001-5p	-24.0128	0.37936	0.537946	0.811915
hsa-miR-500a-5p+hsa-miR-501-5p	-2.40684	20.7022	5.36549e-06	0.000112675
hsa-miR-501-3p	-0.332193	0.551023	0.4579	0.811915
hsa-miR-5010-3p	-25.5513	2.13919	0.143578	0.614129
hsa-miR-5010-5p	-0.332193	0.608556	0.435332	0.811915
hsa-miR-502-3p	-270.01	0.0820399	0.774552	0.829301
hsa-miR-502-5p	-0.984309	0.00749487	0.931011	0.946429
hsa-miR-503-3p	1.16483	1.57057	0.210125	0.808601
hsa-miR-503-5p	0.734046	23.4944	1.25278e-06	3.02945e-05
hsa-miR-504-3p	16.8244	0.413803	0.520046	0.811915
hsa-miR-504-5p	-158.299	0.23114	0.63068	0.811915
hsa-miR-505-3p	-4.77199	30.6887	3.02925e-08	9.59058e-07
hsa-miR-506-3p	-16.8244	0.250676	0.616599	0.811915
hsa-miR-506-5p	-22.548	0.29514	0.586946	0.811915
hsa-miR-507	16.8244	0.258884	0.610888	0.811915
hsa-miR-508-3p	16.8244	0.379052	0.538111	0.811915
hsa-miR-508-5p	-0.332193	0.196946	0.657197	0.811915
hsa-miR-509-3-5p	13.8046	0.139726	0.708553	0.811915
hsa-miR-509-3p	0.332193	0.311133	0.576986	0.811915
hsa-miR-509-5p	0.0613902	0.00239976	0.960929	0.973124
hsa-miR-510-3p	1.60165	0.187793	0.66476	0.811915
hsa-miR-510-5p	0.332193	0.468676	0.493597	0.811915
hsa-miR-511-5p	-0.64976	0.173316	0.677182	0.811915
hsa-miR-512-3p	-0.332193	0.623009	0.429931	0.811915
hsa-miR-512-5p	64.3664	0.20941	0.64723	0.811915
hsa-miR-513a-3p	-16.8244	0.27737	0.59843	0.811915
hsa-miR-513a-5p	-18.1769	0.0653106	0.798291	0.841555
hsa-miR-513b-5p	16.8244	0.366175	0.545097	0.811915
hsa-miR-513c-3p	-0.332193	0.32698	0.567443	0.811915
hsa-miR-513c-5p	-0.332193	0.580429	0.446144	0.811915
hsa-miR-514a-3p	-0.589339	0.0673654	0.795212	0.841555
hsa-miR-514a-5p	3.69686	0.556718	0.455586	0.811915
hsa-miR-514b-3p	15.8456	0.16902	0.680984	0.811915
hsa-miR-514b-5p	0.496726	0.80195	0.370511	0.811915
hsa-miR-515-3p	20.0367	0.0845095	0.771277	0.82837
hsa-miR-515-5p	160.289	0.230164	0.631402	0.811915
hsa-miR-516a-3p+hsa-miR-516b-3p	-3.69686	0.364401	0.546072	0.811915
hsa-miR-516a-5p	16.8244	0.68718	0.407125	0.811915
hsa-miR-516b-5p	16.8244	0.441902	0.506206	0.811915
hsa-miR-517a-3p	0.220996	0.119561	0.729511	0.814196
hsa-miR-517b-3p	0.332193	0.41259	0.520658	0.811915
hsa-miR-517c-3p+hsa-miR-519a-3p	1.65586	0.160408	0.688781	0.811915
hsa-miR-518b	-0.332193	0.440318	0.506969	0.811915
hsa-miR-518c-3p	410.967	0.111225	0.738754	0.818785
hsa-miR-518d-3p	16.8244	0.618766	0.431506	0.811915
hsa-miR-518e-3p	-0.332193	0.46573	0.494958	0.811915
hsa-miR-518f-3p	0.687767	0.892703	0.344746	0.811915
hsa-miR-5196-3p+hsa-miR-6732-3p	-1.40777	1.56737	0.210589	0.808601
hsa-miR-5196-5p	-15.0811	0.0340665	0.853565	0.880033
hsa-miR-519b-3p	0.332193	0.350288	0.55395	0.811915
hsa-miR-519b-5p+hsa-miR-519c-5p+hsa-miR-523-5p+hsa-miR-518e-5p+hsa-miR-522-5p+hsa-miR-519a-5p	-208.39	0.157271	0.691682	0.811915
hsa-miR-519c-3p	-20.1718	0.426909	0.51351	0.811915
hsa-miR-519d-3p	-0.00452565	3.83613e-05	0.995058	0.995058
hsa-miR-519e-3p	-0.332193	0.354117	0.551792	0.811915
hsa-miR-520a-3p	0.332193	0.647778	0.420908	0.811915
hsa-miR-520a-5p	-19.9093	0.133039	0.715302	0.811915
hsa-miR-520b	16.8244	0.575583	0.448049	0.811915
hsa-miR-520c-3p	-0.972206	0.170235	0.679903	0.811915
hsa-miR-520d-3p	-58.8311	0.111541	0.738397	0.818785
hsa-miR-520d-5p+hsa-miR-527+hsa-miR-518a-5p	0.332193	0.307912	0.578964	0.811915
hsa-miR-520e	0.332193	0.530642	0.466337	0.811915
hsa-miR-520f-3p	16.8244	0.750796	0.386224	0.811915
hsa-miR-520g-3p	160.289	0.413325	0.520287	0.811915
hsa-miR-520h	27.1738	0.694668	0.404581	0.811915
hsa-miR-521	16.8244	0.400175	0.526999	0.811915
hsa-miR-522-3p	-16.1442	0.0779761	0.780059	0.831091
hsa-miR-523-3p	0.332193	0.508836	0.475643	0.811915
hsa-miR-524-3p	-168.451	0.124998	0.723675	0.812872
hsa-miR-525-3p	0.332193	0.392987	0.530733	0.811915
hsa-miR-525-5p	0.82957	0.19167	0.66153	0.811915
hsa-miR-526a+hsa-miR-518c-5p+hsa-miR-518d-5p	-15.2742	0.164551	0.685	0.811915
hsa-miR-526b-5p	-3.69686	0.277776	0.598163	0.811915
hsa-miR-532-3p	-25.6437	4.42849	0.0353437	0.222081
hsa-miR-532-5p	-0.998565	2.61845	0.105627	0.498761
hsa-miR-539-3p	0.332193	0.447762	0.5034	0.811915
hsa-miR-539-5p	67.4319	0.184528	0.667511	0.811915
hsa-miR-541-3p	0.332193	0.598269	0.439239	0.811915
hsa-miR-542-3p	-0.433183	0.238045	0.625622	0.811915
hsa-miR-542-5p	0.155073	0.156916	0.692012	0.811915
hsa-miR-543	-1.23652	20.2101	6.93871e-06	0.000138427
hsa-miR-544a	16.8244	0.431198	0.511401	0.811915
hsa-miR-545-3p	0.332193	0.509856	0.475201	0.811915
hsa-miR-548a-3p	-3.69686	0.45021	0.502235	0.811915
hsa-miR-548a-5p	0.277919	0.103791	0.747327	0.819186
hsa-miR-548aa+hsa-miR-548t-3p	-3.39326	2.6204	0.105498	0.498761
hsa-miR-548ad-3p	-0.31975	0.143289	0.705033	0.811915
hsa-miR-548ah-5p	0.636059	0.787708	0.374794	0.811915
hsa-miR-548ai+hsa-miR-570-5p	16.8244	0.490719	0.483607	0.811915
hsa-miR-548ak	158.454	0.315691	0.574209	0.811915
hsa-miR-548al	-21.4759	0.171905	0.678424	0.811915
hsa-miR-548ar-3p	2.49547	0.870174	0.350907	0.811915
hsa-miR-548ar-5p	0.501954	4.37898	0.0363847	0.225078
hsa-miR-548b-3p	16.8244	0.585191	0.444285	0.811915
hsa-miR-548c-5p+hsa-miR-548o-5p+hsa-miR-548am-5p	3.69686	0.65768	0.41738	0.811915
hsa-miR-548d-3p	22.4498	0.666167	0.414391	0.811915
hsa-miR-548d-5p	-0.928123	1.32516	0.249667	0.811915
hsa-miR-548e-3p	-0.332193	0.539593	0.462602	0.811915
hsa-miR-548e-5p	1.16748	5.22226	0.0222996	0.148292
hsa-miR-548g-3p	-21.0113	1.17269	0.27885	0.811915
hsa-miR-548h-5p	16.8244	0.502916	0.478221	0.811915
hsa-miR-548i	0.332193	0.246362	0.619648	0.811915
hsa-miR-548j-3p	-1.42057	0.183308	0.668546	0.811915
hsa-miR-548j-5p	0.332193	0.272378	0.601741	0.811915
hsa-miR-548k	-26.9546	0.183702	0.668211	0.811915
hsa-miR-548l	16.8244	0.480417	0.488234	0.811915
hsa-miR-548m	-200.56	0.0434344	0.83491	0.866926
hsa-miR-548n	161.506	0.221983	0.637533	0.811915
hsa-miR-548o-3p+hsa-miR-548ah-3p+hsa-miR-548av-3p	0.332193	0.286152	0.592697	0.811915
hsa-miR-548q	1.87059	15.588	7.87544e-05	0.00116382
hsa-miR-548v	-2.11046	4.97284	0.0257483	0.168419
hsa-miR-548y	-0.744922	0.90729	0.340834	0.811915
hsa-miR-548z+hsa-miR-548h-3p	-22.2188	0.403926	0.525068	0.811915
hsa-miR-549a	0.332193	0.429344	0.512311	0.811915
hsa-miR-550a-5p	16.8244	0.651057	0.419735	0.811915
hsa-miR-551a	15.7626	0.128836	0.719642	0.812269
hsa-miR-551b-3p	-22.9906	1.30406	0.253473	0.811915
hsa-miR-552-3p	-18.8406	0.180415	0.671017	0.811915
hsa-miR-553	0.332193	0.649397	0.420328	0.811915
hsa-miR-554	-16.8244	0.251482	0.616033	0.811915
hsa-miR-555	-23.7622	1.15528	0.282447	0.811915
hsa-miR-556-3p	80.5461	0.236336	0.626865	0.811915
hsa-miR-556-5p	24.5874	0.189313	0.663489	0.811915
hsa-miR-561-3p	16.8244	0.484727	0.486289	0.811915
hsa-miR-561-5p	-210.49	0.0652934	0.798317	0.841555
hsa-miR-562	-16.8244	0.51379	0.473503	0.811915
hsa-miR-563	-51.1683	0.0392581	0.842938	0.873312
hsa-miR-564	-0.332193	0.254928	0.613627	0.811915
hsa-miR-566	-0.173566	0.0328704	0.856131	0.881538
hsa-miR-567	80.6291	0.260499	0.609777	0.811915
hsa-miR-568	16.8244	0.603413	0.437279	0.811915
hsa-miR-570-3p	0.482426	0.333214	0.563773	0.811915
hsa-miR-571	-0.332193	0.381048	0.537043	0.811915
hsa-miR-572	-0.332193	0.278366	0.597774	0.811915
hsa-miR-573	3.69686	0.142908	0.705407	0.811915
hsa-miR-574-3p	-0.597796	8.06656	0.00450896	0.036345
hsa-miR-574-5p	-0.867306	13.23	0.000275505	0.0034352
hsa-miR-575	0.615299	1.20738	0.271852	0.811915
hsa-miR-576-3p	-23.6545	1.93945	0.163729	0.673482
hsa-miR-576-5p	-11.7977	0.163015	0.686396	0.811915
hsa-miR-577	14.9784	0.20935	0.647277	0.811915
hsa-miR-578	0.332193	0.11835	0.730831	0.814529
hsa-miR-579-3p	1.16081	3.79562	0.0513869	0.301011
hsa-miR-579-5p	0.895636	1.4705	0.225267	0.811915
hsa-miR-580-3p	-0.332193	0.501832	0.478696	0.811915
hsa-miR-582-3p	-22.8428	0.39061	0.531979	0.811915
hsa-miR-582-5p	-0.573219	12.6994	0.000365763	0.00442241
hsa-miR-584-3p	-0.18291	0.0460796	0.830031	0.864589
hsa-miR-584-5p	0.520779	0.266535	0.605666	0.811915
hsa-miR-585-3p	105.727	0.000847304	0.976778	0.983961
hsa-miR-587	-24.9224	3.68842	0.0547916	0.310097
hsa-miR-589-5p	14.901	0.147255	0.701173	0.811915
hsa-miR-590-3p	0.332193	0.429171	0.512396	0.811915
hsa-miR-590-5p	-0.869215	6.5561	0.0104525	0.0794392
hsa-miR-591	53.2227	0.106281	0.744419	0.819186
hsa-miR-592	16.8244	0.366351	0.545	0.811915
hsa-miR-593-3p	-0.831298	4.02291	0.0448862	0.271357
hsa-miR-595	-23.4987	3.01241	0.0826293	0.42023
hsa-miR-596	0.332193	0.462693	0.496368	0.811915
hsa-miR-597-5p	-0.288666	0.075764	0.783122	0.833242
hsa-miR-598-3p	1.9845	0.364392	0.546077	0.811915
hsa-miR-599	0.332193	0.549877	0.458368	0.811915
hsa-miR-600	3.69686	0.336031	0.562129	0.811915
hsa-miR-601	3.69686	0.373813	0.540933	0.811915
hsa-miR-603	-0.428108	1.02077	0.312335	0.811915
hsa-miR-604	-0.332193	0.494614	0.481876	0.811915
hsa-miR-605-5p	-160.289	0.155793	0.693059	0.811915
hsa-miR-606	-157.265	0.20921	0.647387	0.811915
hsa-miR-607	4.55273	1.55234	0.21279	0.808601
hsa-miR-608	1.0769	0.00632908	0.936591	0.95089
hsa-miR-610	-0.651141	0.00123419	0.971975	0.981818
hsa-miR-612	0.497494	6.55985	0.0104305	0.0794392
hsa-miR-613	-1.66633	0.301319	0.583057	0.811915
hsa-miR-614	0.332193	0.563666	0.452787	0.811915
hsa-miR-615-3p	-158.739	0.171084	0.67915	0.811915
hsa-miR-615-5p	-0.332193	0.450618	0.502042	0.811915
hsa-miR-616-3p	-22.2768	6.25675	0.0123721	0.0897541
hsa-miR-617	-0.332193	0.439586	0.507322	0.811915
hsa-miR-619-3p	0.332193	0.56655	0.451633	0.811915
hsa-miR-620	2.51751	0.169879	0.680219	0.811915
hsa-miR-624-3p	-0.332193	0.575498	0.448082	0.811915
hsa-miR-625-5p	-1.38336	2.36779	0.123862	0.555523
hsa-miR-626	0.498664	0.0261792	0.871463	0.893866
hsa-miR-627-3p	-0.510191	0.0882653	0.766394	0.826274
hsa-miR-627-5p	-0.57033	0.692921	0.405173	0.811915
hsa-miR-628-3p	-25.6498	0.260909	0.609497	0.811915
hsa-miR-628-5p	-4.9609	19.0483	1.27454e-05	0.000236532
hsa-miR-629-5p	0.494769	0.245727	0.6201	0.811915
hsa-miR-630	16.8244	0.365035	0.545723	0.811915
hsa-miR-631	16.8244	0.347673	0.555433	0.811915
hsa-miR-637	0.332193	0.413003	0.520449	0.811915
hsa-miR-638	-0.332193	0.323753	0.569361	0.811915
hsa-miR-639	-426.92	0.168776	0.681202	0.811915
hsa-miR-640	-0.597428	0.171337	0.678926	0.811915
hsa-miR-641	0.332193	0.53665	0.463824	0.811915
hsa-miR-642a-3p	193.41	0.0954228	0.757393	0.823433
hsa-miR-642a-5p	-1.2594	14.677	0.000127595	0.00172578
hsa-miR-643	-24.8849	1.46886	0.225526	0.811915
hsa-miR-644a	0.518877	0.350337	0.553923	0.811915
hsa-miR-648	-0.332193	0.359434	0.548821	0.811915
hsa-miR-649	-8.56717	0.263955	0.607416	0.811915
hsa-miR-650	-0.332193	0.379848	0.537685	0.811915
hsa-miR-6503-3p	-3.69686	0.560722	0.45397	0.811915
hsa-miR-6503-5p	-22.9336	0.0942951	0.758786	0.82361
hsa-miR-651-3p	-0.332193	0.435699	0.509206	0.811915
hsa-miR-651-5p	0.0439625	0.00782755	0.9295	0.946099
hsa-miR-6511a-3p	0.192197	0.104096	0.746969	0.819186
hsa-miR-6511a-5p	16.8244	0.527017	0.467864	0.811915
hsa-miR-652-3p	-2.36037	37.4416	9.41939e-10	4.47529e-08
hsa-miR-652-5p	0.332193	0.572125	0.449416	0.811915
hsa-miR-654-3p	-0.332193	0.325726	0.568186	0.811915
hsa-miR-654-5p	-0.332193	0.202746	0.652513	0.811915
hsa-miR-655-3p	0.332193	0.469742	0.493106	0.811915
hsa-miR-656-3p	-0.949411	1.80449	0.17917	0.725776
hsa-miR-660-3p	-25.3771	0.139842	0.708438	0.811915
hsa-miR-660-5p	-1.12355	16.7188	4.33502e-05	0.000733008
hsa-miR-661	-23.8371	0.0917244	0.761996	0.82361
hsa-miR-663a	-14.6718	0.0812849	0.775564	0.829301
hsa-miR-664a-3p	-2.2453	4.39981	0.0359429	0.224082
hsa-miR-664b-3p	16.8244	0.291781	0.589081	0.811915
hsa-miR-664b-5p	3.69686	0.587947	0.443214	0.811915
hsa-miR-665	16.8244	0.440067	0.50709	0.811915
hsa-miR-671-3p	-0.332193	0.333585	0.563556	0.811915
hsa-miR-671-5p	-0.332193	0.50333	0.47804	0.811915
hsa-miR-6720-3p	15.2343	0.317959	0.572837	0.811915
hsa-miR-6721-5p	-1.55504	4.23545	0.0395882	0.243011
hsa-miR-6724-5p	3.07718	12.3972	0.000429987	0.00490279
hsa-miR-675-5p	0.332193	0.425082	0.514412	0.811915
hsa-miR-7-5p	-3.0608	15.8841	6.73414e-05	0.00103343
hsa-miR-708-5p	0.332193	0.707513	0.400271	0.811915
hsa-miR-744-5p	-27.7389	0.0955601	0.757224	0.823433
hsa-miR-758-3p+hsa-miR-411-3p	-25.1147	0.912082	0.339563	0.811915
hsa-miR-758-5p	-16.8244	0.253746	0.61445	0.811915
hsa-miR-760	16.8244	0.428635	0.51266	0.811915
hsa-miR-761	0.342858	0.226491	0.634138	0.811915
hsa-miR-764	28.4809	6.30436	0.0120442	0.0881765
hsa-miR-765	-15.017	0.177121	0.67386	0.811915
hsa-miR-766-3p	-15.0239	0.140869	0.707419	0.811915
hsa-miR-766-5p	0.332193	0.504223	0.47765	0.811915
hsa-miR-767-3p	0.332193	0.370739	0.542601	0.811915
hsa-miR-767-5p	-24.606	1.44693	0.229022	0.811915
hsa-miR-769-3p	-1.39625	0.304938	0.580803	0.811915
hsa-miR-769-5p	-0.278785	1.378	0.240443	0.811915
hsa-miR-770-5p	158.777	0.356217	0.550615	0.811915
hsa-miR-802	-3.69686	0.416716	0.51858	0.811915
hsa-miR-873-3p	0.22841	0.107924	0.74252	0.819186
hsa-miR-873-5p	80.2958	0.257179	0.612065	0.811915
hsa-miR-874-3p	16.8244	0.186177	0.666117	0.811915
hsa-miR-874-5p	-2.61407	0.378269	0.538531	0.811915
hsa-miR-875-3p	0.332193	0.571441	0.449687	0.811915
hsa-miR-876-3p	-0.594021	0.614373	0.433146	0.811915
hsa-miR-876-5p	-16.8244	0.436495	0.508819	0.811915
hsa-miR-877-5p	-2.41762	0.504302	0.477616	0.811915
hsa-miR-885-3p	16.8244	0.341308	0.559075	0.811915
hsa-miR-885-5p	-0.332193	0.613302	0.433547	0.811915
hsa-miR-887-3p	0.332193	0.477764	0.489437	0.811915
hsa-miR-887-5p	0.756111	0.230834	0.630906	0.811915
hsa-miR-888-5p	0.814312	2.25786	0.132938	0.579695
hsa-miR-889-3p	-25.8952	14.5169	0.000138904	0.00184743
hsa-miR-890	0.332193	0.439395	0.507415	0.811915
hsa-miR-891a-5p	-0.917461	0.842999	0.35854	0.811915
hsa-miR-891b	-26.7471	6.53098	0.0106011	0.0798086
hsa-miR-892a	-16.8244	0.305204	0.580638	0.811915
hsa-miR-892b	-0.332193	0.451511	0.501618	0.811915
hsa-miR-9-5p	-0.489377	6.48422	0.0108836	0.0811695
hsa-miR-922	-14.733	0.0486573	0.825416	0.86328
hsa-miR-924	0.332193	0.901123	0.342481	0.811915
hsa-miR-92a-1-5p	22.8039	2.4316	0.118911	0.542236
hsa-miR-92a-3p	0.321698	0.948276	0.330159	0.811915
hsa-miR-92b-3p	-24.079	12.5482	0.00039659	0.00472357
hsa-miR-93-5p	-0.281585	3.10426	0.0780877	0.404636
hsa-miR-933	-26.181	3.63172	0.0566883	0.317814
hsa-miR-934	0.225682	0.0809529	0.77601	0.829301
hsa-miR-935	160.289	0.250856	0.616473	0.811915
hsa-miR-936	0.573001	0.192956	0.660468	0.811915
hsa-miR-937-3p	-23.5952	0.211594	0.645521	0.811915
hsa-miR-939-5p	2.63509	0.134977	0.713326	0.811915
hsa-miR-940	-158.286	0.140534	0.707751	0.811915
hsa-miR-941	-21.4434	0.101009	0.750623	0.820607
hsa-miR-942-3p	-0.332193	0.383774	0.53559	0.811915
hsa-miR-942-5p	-3.69686	0.50763	0.476166	0.811915
hsa-miR-944	16.8244	0.434884	0.509602	0.811915
hsa-miR-95-3p	-0.659669	3.30051	0.0692585	0.368455
hsa-miR-96-5p	-1.16681	33.515	7.07157e-09	2.45353e-07
hsa-miR-98-3p	0.332193	0.423569	0.515162	0.811915
hsa-miR-98-5p	-0.302274	4.14767	0.0416917	0.25397
hsa-miR-99a-5p	-0.248052	2.3584	0.12461	0.555523
hsa-miR-99b-5p	-0.989917	33.6601	6.5634e-09	2.38073e-07

## Sheet: q≤0.05
Name	logFC	lr	pvalue	qvalue
hsa-miR-4284	29.4851	9.21876	0.00239548	0.0205547
hsa-miR-4516	26.1469	16.7249	4.32095e-05	0.000733008
hsa-miR-6724-5p	3.07718	12.3972	0.000429987	0.00490279
hsa-miR-4488	2.00395	12.1995	0.000478017	0.00537264
hsa-miR-548q	1.87059	15.588	7.87544e-05	0.00116382
hsa-miR-210-3p	1.44555	16.6866	4.40907e-05	0.000733008
hsa-miR-1246	1.40989	21.4062	3.71558e-06	8.47153e-05
hsa-miR-1234-3p	1.37645	8.26492	0.00404184	0.0332514
hsa-miR-1973	1.323	10.5123	0.00118585	0.0115403
hsa-miR-494-3p	1.04079	15.1495	9.93241e-05	0.00139054
hsa-miR-450b-5p	0.937708	15.9579	6.4768e-05	0.00101343
hsa-miR-503-5p	0.734046	23.4944	1.25278e-06	3.02945e-05
hsa-miR-4454+hsa-miR-7975	0.7302	26.0244	3.37135e-07	8.96778e-06
hsa-miR-3144-3p	0.702089	10.2385	0.0013754	0.0130663
hsa-miR-450a-5p	0.569683	12.3968	0.000430069	0.00490279
hsa-let-7i-5p	-0.435513	8.45634	0.00363772	0.0302386
hsa-miR-19b-3p	-0.507164	9.8576	0.00169132	0.0153372
hsa-miR-26a-5p	-0.526916	11.1797	0.000826957	0.00868305
hsa-miR-130a-3p	-0.53323	10.379	0.00127458	0.0122544
hsa-miR-4443	-0.544839	10.5644	0.00115286	0.0114998
hsa-miR-582-5p	-0.573219	12.6994	0.000365763	0.00442241
hsa-miR-331-3p	-0.584991	9.76584	0.00177785	0.0159407
hsa-miR-29a-3p	-0.587496	10.7321	0.00105295	0.0106361
hsa-miR-574-3p	-0.597796	8.06656	0.00450896	0.036345
hsa-miR-30a-3p	-0.604138	12.112	0.000500989	0.00555263
hsa-miR-324-5p	-0.604664	12.4802	0.000411281	0.0048265
hsa-miR-29c-3p	-0.623172	19.7682	8.74231e-06	0.000170155
hsa-miR-379-5p	-0.643631	8.77016	0.00306198	0.0259943
hsa-miR-140-5p	-0.644501	11.393	0.000737229	0.00784412
hsa-miR-23b-3p	-0.658935	15.452	8.4628e-05	0.00122788
hsa-miR-10a-5p	-0.660927	15.1771	9.78838e-05	0.00139054
hsa-miR-27b-3p	-0.662315	16.28	5.46365e-05	0.000889794
hsa-miR-30b-5p	-0.66671	14.9351	0.000111271	0.00153094
hsa-miR-137	-0.670929	8.72978	0.00313055	0.0262966
hsa-miR-22-3p	-0.6867	18.5365	1.66682e-05	0.000302301
hsa-miR-424-5p	-0.710008	11.7379	0.000612393	0.00660392
hsa-miR-107	-0.71232	25.2172	5.12244e-07	1.31862e-05
hsa-miR-100-5p	-0.720351	12.9916	0.000312898	0.00384143
hsa-miR-30e-3p	-0.722771	16.0886	6.0447e-05	0.000964735
hsa-miR-18a-5p	-0.725689	19.3478	1.08943e-05	0.000206992
hsa-miR-28-5p	-0.736338	13.9433	0.000188408	0.00246475
hsa-miR-374a-5p	-0.745455	21.0547	4.46353e-06	9.89416e-05
hsa-miR-126-3p	-0.760663	15.8304	6.92804e-05	0.00104313
hsa-miR-19a-3p	-0.762641	11.8234	0.0005849	0.00639384
hsa-miR-151a-3p	-0.805862	9.2966	0.0022958	0.0201324
hsa-miR-340-5p	-0.848606	18.2941	1.89295e-05	0.000335683
hsa-miR-574-5p	-0.867306	13.23	0.000275505	0.0034352
hsa-miR-378i	-0.893916	13.3708	0.000255576	0.00323729
hsa-miR-425-5p	-0.916829	20.5864	5.70001e-06	0.000116631
hsa-miR-148b-3p	-0.91759	29.2517	6.35607e-08	1.74902e-06
hsa-miR-127-3p	-0.933978	23.5084	1.2437e-06	3.02945e-05
hsa-miR-99b-5p	-0.989917	33.6601	6.5634e-09	2.38073e-07
hsa-miR-191-5p	-1.00569	32.1236	1.44668e-08	4.81022e-07
hsa-miR-24-3p	-1.00995	35.2738	2.86454e-09	1.14295e-07
hsa-miR-485-3p	-1.06816	10.5132	0.00118525	0.0115403
hsa-miR-183-5p	-1.11823	33.858	5.92849e-09	2.25282e-07
hsa-miR-125a-5p	-1.12188	43.6498	3.92716e-11	3.13387e-09
hsa-miR-660-5p	-1.12355	16.7188	4.33502e-05	0.000733008
hsa-miR-32-5p	-1.13122	37.0379	1.15854e-09	5.13619e-08
hsa-miR-96-5p	-1.16681	33.515	7.07157e-09	2.45353e-07
hsa-miR-130b-3p	-1.20951	7.5813	0.00589768	0.0470635
hsa-miR-543	-1.23652	20.2101	6.93871e-06	0.000138427
hsa-miR-642a-5p	-1.2594	14.677	0.000127595	0.00172578
hsa-miR-196a-5p	-1.29648	35.2814	2.85337e-09	1.14295e-07
hsa-miR-495-3p	-1.37494	73.733	0	0
hsa-miR-182-5p	-1.45605	42.375	7.53452e-11	5.01045e-09
hsa-miR-200c-3p	-1.54748	13.5797	0.00022865	0.00294295
hsa-miR-301a-3p	-1.57108	50.221	1.37368e-12	1.218e-10
hsa-miR-376c-3p	-1.57934	38.0398	6.93164e-10	3.68763e-08
hsa-miR-218-5p	-1.63561	56.8384	4.72955e-14	7.54836e-12
hsa-miR-376a-3p	-1.63856	68.2239	1.11022e-16	2.21489e-14
hsa-miR-382-5p	-1.79113	37.418	9.53382e-10	4.47529e-08
hsa-miR-146a-5p	-2.00422	54.755	1.36557e-13	1.81621e-11
hsa-miR-432-5p	-2.04239	9.2298	0.00238108	0.0205547
hsa-miR-34c-5p	-2.15722	39.6944	2.96976e-10	1.82297e-08
hsa-miR-196b-5p	-2.19356	43.4422	4.36666e-11	3.16782e-09
hsa-miR-377-3p	-2.2288	29.5604	5.42011e-08	1.54473e-06
hsa-miR-381-3p	-2.33855	39.3148	3.60705e-10	2.05602e-08
hsa-miR-652-3p	-2.36037	37.4416	9.41939e-10	4.47529e-08
hsa-miR-500a-5p+hsa-miR-501-5p	-2.40684	20.7022	5.36549e-06	0.000112675
hsa-miR-136-5p	-2.99928	53.0633	3.22964e-13	3.22156e-11
hsa-miR-7-5p	-3.0608	15.8841	6.73414e-05	0.00103343
hsa-miR-409-3p	-3.0889	30.6285	3.12475e-08	9.59058e-07
hsa-miR-323a-3p	-4.24884	54.3366	1.68976e-13	1.92633e-11
hsa-miR-148a-3p	-4.37358	250.159	0	0
hsa-miR-154-5p	-4.60115	30.5232	3.29903e-08	9.75046e-07
hsa-miR-505-3p	-4.77199	30.6887	3.02925e-08	9.59058e-07
hsa-miR-337-5p	-4.79701	20.8023	5.09226e-06	0.000109828
hsa-miR-628-5p	-4.9609	19.0483	1.27454e-05	0.000236532
hsa-miR-135b-5p	-21.1533	23.0505	1.57805e-06	3.70377e-05
hsa-miR-92b-3p	-24.079	12.5482	0.00039659	0.00472357
hsa-miR-133a-3p	-24.1663	10.9096	0.000956646	0.00978723
hsa-miR-33a-5p	-24.9161	9.86525	0.0016843	0.0153372
hsa-miR-105-5p	-25.656	11.1369	0.000846291	0.00877065
hsa-miR-889-3p	-25.8952	14.5169	0.000138904	0.00184743
hsa-miR-1206	-26.1134	10.1575	0.00143716	0.0134924
hsa-miR-499a-5p	-26.9698	9.67266	0.00187031	0.0165834
hsa-miR-487b-3p	-28.1165	70.3302	0	0
hsa-miR-497-5p	-28.4705	8.16618	0.00426788	0.0347527
hsa-miR-216b-5p	-29.5772	10.0168	0.0015512	0.0143937

## Sheet: q≤0.1
Name	logFC	lr	pvalue	qvalue
hsa-miR-4284	29.4851	9.21876	0.00239548	0.0205547
hsa-miR-764	28.4809	6.30436	0.0120442	0.0881765
hsa-miR-4516	26.1469	16.7249	4.32095e-05	0.000733008
hsa-miR-6724-5p	3.07718	12.3972	0.000429987	0.00490279
hsa-miR-4488	2.00395	12.1995	0.000478017	0.00537264
hsa-miR-548q	1.87059	15.588	7.87544e-05	0.00116382
hsa-miR-210-3p	1.44555	16.6866	4.40907e-05	0.000733008
hsa-miR-1246	1.40989	21.4062	3.71558e-06	8.47153e-05
hsa-miR-1234-3p	1.37645	8.26492	0.00404184	0.0332514
hsa-miR-1973	1.323	10.5123	0.00118585	0.0115403
hsa-miR-494-3p	1.04079	15.1495	9.93241e-05	0.00139054
hsa-miR-450b-5p	0.937708	15.9579	6.4768e-05	0.00101343
hsa-miR-503-5p	0.734046	23.4944	1.25278e-06	3.02945e-05
hsa-miR-4454+hsa-miR-7975	0.7302	26.0244	3.37135e-07	8.96778e-06
hsa-miR-3144-3p	0.702089	10.2385	0.0013754	0.0130663
hsa-miR-450a-5p	0.569683	12.3968	0.000430069	0.00490279
hsa-miR-1283	0.532498	6.33406	0.0118441	0.0875148
hsa-miR-612	0.497494	6.55985	0.0104305	0.0794392
hsa-miR-29b-3p	-0.376354	6.91876	0.00852963	0.0667318
hsa-let-7i-5p	-0.435513	8.45634	0.00363772	0.0302386
hsa-miR-9-5p	-0.489377	6.48422	0.0108836	0.0811695
hsa-miR-19b-3p	-0.507164	9.8576	0.00169132	0.0153372
hsa-miR-26a-5p	-0.526916	11.1797	0.000826957	0.00868305
hsa-miR-130a-3p	-0.53323	10.379	0.00127458	0.0122544
hsa-miR-4443	-0.544839	10.5644	0.00115286	0.0114998
hsa-miR-582-5p	-0.573219	12.6994	0.000365763	0.00442241
hsa-miR-331-3p	-0.584991	9.76584	0.00177785	0.0159407
hsa-miR-29a-3p	-0.587496	10.7321	0.00105295	0.0106361
hsa-miR-574-3p	-0.597796	8.06656	0.00450896	0.036345
hsa-miR-30a-3p	-0.604138	12.112	0.000500989	0.00555263
hsa-miR-324-5p	-0.604664	12.4802	0.000411281	0.0048265
hsa-miR-29c-3p	-0.623172	19.7682	8.74231e-06	0.000170155
hsa-miR-455-5p	-0.635953	6.62466	0.0100576	0.0779222
hsa-miR-379-5p	-0.643631	8.77016	0.00306198	0.0259943
hsa-miR-140-5p	-0.644501	11.393	0.000737229	0.00784412
hsa-miR-23b-3p	-0.658935	15.452	8.4628e-05	0.00122788
hsa-miR-10a-5p	-0.660927	15.1771	9.78838e-05	0.00139054
hsa-miR-27b-3p	-0.662315	16.28	5.46365e-05	0.000889794
hsa-miR-30b-5p	-0.66671	14.9351	0.000111271	0.00153094
hsa-miR-137	-0.670929	8.72978	0.00313055	0.0262966
hsa-miR-22-3p	-0.6867	18.5365	1.66682e-05	0.000302301
hsa-miR-424-5p	-0.710008	11.7379	0.000612393	0.00660392
hsa-miR-107	-0.71232	25.2172	5.12244e-07	1.31862e-05
hsa-miR-100-5p	-0.720351	12.9916	0.000312898	0.00384143
hsa-miR-30e-3p	-0.722771	16.0886	6.0447e-05	0.000964735
hsa-miR-18a-5p	-0.725689	19.3478	1.08943e-05	0.000206992
hsa-miR-28-5p	-0.736338	13.9433	0.000188408	0.00246475
hsa-miR-374a-5p	-0.745455	21.0547	4.46353e-06	9.89416e-05
hsa-miR-126-3p	-0.760663	15.8304	6.92804e-05	0.00104313
hsa-miR-19a-3p	-0.762641	11.8234	0.0005849	0.00639384
hsa-miR-151a-3p	-0.805862	9.2966	0.0022958	0.0201324
hsa-miR-340-5p	-0.848606	18.2941	1.89295e-05	0.000335683
hsa-miR-574-5p	-0.867306	13.23	0.000275505	0.0034352
hsa-miR-590-5p	-0.869215	6.5561	0.0104525	0.0794392
hsa-miR-378i	-0.893916	13.3708	0.000255576	0.00323729
hsa-miR-200b-3p	-0.907845	7.20543	0.00726833	0.057427
hsa-miR-425-5p	-0.916829	20.5864	5.70001e-06	0.000116631
hsa-miR-148b-3p	-0.91759	29.2517	6.35607e-08	1.74902e-06
hsa-miR-127-3p	-0.933978	23.5084	1.2437e-06	3.02945e-05
hsa-miR-99b-5p	-0.989917	33.6601	6.5634e-09	2.38073e-07
hsa-miR-191-5p	-1.00569	32.1236	1.44668e-08	4.81022e-07
hsa-miR-24-3p	-1.00995	35.2738	2.86454e-09	1.14295e-07
hsa-miR-485-3p	-1.06816	10.5132	0.00118525	0.0115403
hsa-miR-183-5p	-1.11823	33.858	5.92849e-09	2.25282e-07
hsa-miR-125a-5p	-1.12188	43.6498	3.92716e-11	3.13387e-09
hsa-miR-660-5p	-1.12355	16.7188	4.33502e-05	0.000733008
hsa-miR-32-5p	-1.13122	37.0379	1.15854e-09	5.13619e-08
hsa-miR-96-5p	-1.16681	33.515	7.07157e-09	2.45353e-07
hsa-miR-130b-3p	-1.20951	7.5813	0.00589768	0.0470635
hsa-miR-543	-1.23652	20.2101	6.93871e-06	0.000138427
hsa-miR-642a-5p	-1.2594	14.677	0.000127595	0.00172578
hsa-miR-196a-5p	-1.29648	35.2814	2.85337e-09	1.14295e-07
hsa-miR-495-3p	-1.37494	73.733	0	0
hsa-miR-182-5p	-1.45605	42.375	7.53452e-11	5.01045e-09
hsa-miR-200c-3p	-1.54748	13.5797	0.00022865	0.00294295
hsa-miR-301a-3p	-1.57108	50.221	1.37368e-12	1.218e-10
hsa-miR-376c-3p	-1.57934	38.0398	6.93164e-10	3.68763e-08
hsa-miR-218-5p	-1.63561	56.8384	4.72955e-14	7.54836e-12
hsa-miR-376a-3p	-1.63856	68.2239	1.11022e-16	2.21489e-14
hsa-miR-382-5p	-1.79113	37.418	9.53382e-10	4.47529e-08
hsa-miR-146a-5p	-2.00422	54.755	1.36557e-13	1.81621e-11
hsa-miR-432-5p	-2.04239	9.2298	0.00238108	0.0205547
hsa-miR-34c-5p	-2.15722	39.6944	2.96976e-10	1.82297e-08
hsa-miR-196b-5p	-2.19356	43.4422	4.36666e-11	3.16782e-09
hsa-miR-377-3p	-2.2288	29.5604	5.42011e-08	1.54473e-06
hsa-miR-381-3p	-2.33855	39.3148	3.60705e-10	2.05602e-08
hsa-miR-652-3p	-2.36037	37.4416	9.41939e-10	4.47529e-08
hsa-miR-500a-5p+hsa-miR-501-5p	-2.40684	20.7022	5.36549e-06	0.000112675
hsa-miR-136-5p	-2.99928	53.0633	3.22964e-13	3.22156e-11
hsa-miR-7-5p	-3.0608	15.8841	6.73414e-05	0.00103343
hsa-miR-409-3p	-3.0889	30.6285	3.12475e-08	9.59058e-07
hsa-miR-323a-3p	-4.24884	54.3366	1.68976e-13	1.92633e-11
hsa-miR-148a-3p	-4.37358	250.159	0	0
hsa-miR-154-5p	-4.60115	30.5232	3.29903e-08	9.75046e-07
hsa-miR-505-3p	-4.77199	30.6887	3.02925e-08	9.59058e-07
hsa-miR-337-5p	-4.79701	20.8023	5.09226e-06	0.000109828
hsa-miR-628-5p	-4.9609	19.0483	1.27454e-05	0.000236532
hsa-miR-135b-5p	-21.1533	23.0505	1.57805e-06	3.70377e-05
hsa-miR-616-3p	-22.2768	6.25675	0.0123721	0.0897541
hsa-miR-92b-3p	-24.079	12.5482	0.00039659	0.00472357
hsa-miR-133a-3p	-24.1663	10.9096	0.000956646	0.00978723
hsa-miR-33a-5p	-24.9161	9.86525	0.0016843	0.0153372
hsa-miR-105-5p	-25.656	11.1369	0.000846291	0.00877065
hsa-miR-889-3p	-25.8952	14.5169	0.000138904	0.00184743
hsa-miR-1206	-26.1134	10.1575	0.00143716	0.0134924
hsa-miR-891b	-26.7471	6.53098	0.0106011	0.0798086
hsa-miR-499a-5p	-26.9698	9.67266	0.00187031	0.0165834
hsa-miR-487b-3p	-28.1165	70.3302	0	0
hsa-miR-497-5p	-28.4705	8.16618	0.00426788	0.0347527
hsa-miR-216b-5p	-29.5772	10.0168	0.0015512	0.0143937

## Sheet: q≤0.1,abs(logFc)≥1
Name	logFC	lr	pvalue	qvalue
hsa-miR-4284	29.4851	9.21876	0.00239548	0.0205547
hsa-miR-764	28.4809	6.30436	0.0120442	0.0881765
hsa-miR-4516	26.1469	16.7249	4.32095e-05	0.000733008
hsa-miR-6724-5p	3.07718	12.3972	0.000429987	0.00490279
hsa-miR-4488	2.00395	12.1995	0.000478017	0.00537264
hsa-miR-548q	1.87059	15.588	7.87544e-05	0.00116382
hsa-miR-210-3p	1.44555	16.6866	4.40907e-05	0.000733008
hsa-miR-1246	1.40989	21.4062	3.71558e-06	8.47153e-05
hsa-miR-1234-3p	1.37645	8.26492	0.00404184	0.0332514
hsa-miR-1973	1.323	10.5123	0.00118585	0.0115403
hsa-miR-494-3p	1.04079	15.1495	9.93241e-05	0.00139054
hsa-miR-191-5p	-1.00569	32.1236	1.44668e-08	4.81022e-07
hsa-miR-24-3p	-1.00995	35.2738	2.86454e-09	1.14295e-07
hsa-miR-485-3p	-1.06816	10.5132	0.00118525	0.0115403
hsa-miR-183-5p	-1.11823	33.858	5.92849e-09	2.25282e-07
hsa-miR-125a-5p	-1.12188	43.6498	3.92716e-11	3.13387e-09
hsa-miR-660-5p	-1.12355	16.7188	4.33502e-05	0.000733008
hsa-miR-32-5p	-1.13122	37.0379	1.15854e-09	5.13619e-08
hsa-miR-96-5p	-1.16681	33.515	7.07157e-09	2.45353e-07
hsa-miR-130b-3p	-1.20951	7.5813	0.00589768	0.0470635
hsa-miR-543	-1.23652	20.2101	6.93871e-06	0.000138427
hsa-miR-642a-5p	-1.2594	14.677	0.000127595	0.00172578
hsa-miR-196a-5p	-1.29648	35.2814	2.85337e-09	1.14295e-07
hsa-miR-495-3p	-1.37494	73.733	0	0
hsa-miR-182-5p	-1.45605	42.375	7.53452e-11	5.01045e-09
hsa-miR-200c-3p	-1.54748	13.5797	0.00022865	0.00294295
hsa-miR-301a-3p	-1.57108	50.221	1.37368e-12	1.218e-10
hsa-miR-376c-3p	-1.57934	38.0398	6.93164e-10	3.68763e-08
hsa-miR-218-5p	-1.63561	56.8384	4.72955e-14	7.54836e-12
hsa-miR-376a-3p	-1.63856	68.2239	1.11022e-16	2.21489e-14
hsa-miR-382-5p	-1.79113	37.418	9.53382e-10	4.47529e-08
hsa-miR-146a-5p	-2.00422	54.755	1.36557e-13	1.81621e-11
hsa-miR-432-5p	-2.04239	9.2298	0.00238108	0.0205547
hsa-miR-34c-5p	-2.15722	39.6944	2.96976e-10	1.82297e-08
hsa-miR-196b-5p	-2.19356	43.4422	4.36666e-11	3.16782e-09
hsa-miR-377-3p	-2.2288	29.5604	5.42011e-08	1.54473e-06
hsa-miR-381-3p	-2.33855	39.3148	3.60705e-10	2.05602e-08
hsa-miR-652-3p	-2.36037	37.4416	9.41939e-10	4.47529e-08
hsa-miR-500a-5p+hsa-miR-501-5p	-2.40684	20.7022	5.36549e-06	0.000112675
hsa-miR-136-5p	-2.99928	53.0633	3.22964e-13	3.22156e-11
hsa-miR-7-5p	-3.0608	15.8841	6.73414e-05	0.00103343
hsa-miR-409-3p	-3.0889	30.6285	3.12475e-08	9.59058e-07
hsa-miR-323a-3p	-4.24884	54.3366	1.68976e-13	1.92633e-11
hsa-miR-148a-3p	-4.37358	250.159	0	0
hsa-miR-154-5p	-4.60115	30.5232	3.29903e-08	9.75046e-07
hsa-miR-505-3p	-4.77199	30.6887	3.02925e-08	9.59058e-07
hsa-miR-337-5p	-4.79701	20.8023	5.09226e-06	0.000109828
hsa-miR-628-5p	-4.9609	19.0483	1.27454e-05	0.000236532
hsa-miR-135b-5p	-21.1533	23.0505	1.57805e-06	3.70377e-05
hsa-miR-616-3p	-22.2768	6.25675	0.0123721	0.0897541
hsa-miR-92b-3p	-24.079	12.5482	0.00039659	0.00472357
hsa-miR-133a-3p	-24.1663	10.9096	0.000956646	0.00978723
hsa-miR-33a-5p	-24.9161	9.86525	0.0016843	0.0153372
hsa-miR-105-5p	-25.656	11.1369	0.000846291	0.00877065
hsa-miR-889-3p	-25.8952	14.5169	0.000138904	0.00184743
hsa-miR-1206	-26.1134	10.1575	0.00143716	0.0134924
hsa-miR-891b	-26.7471	6.53098	0.0106011	0.0798086
hsa-miR-499a-5p	-26.9698	9.67266	0.00187031	0.0165834
hsa-miR-487b-3p	-28.1165	70.3302	0	0
hsa-miR-497-5p	-28.4705	8.16618	0.00426788	0.0347527
hsa-miR-216b-5p	-29.5772	10.0168	0.0015512	0.0143937
