# Supplementary material for: APE1 controls DICER1 expression in NSCLC through miR-33a and miR-130b
Source: Cell Mol Life Sci. 2022 Jul 25;79(8):446. doi: 10.1007/s00018-022-04443-7 (PMC9314295; doi:10.1007/s00018-022-04443-7)
Supplement: Supplementary file 2 — Supplementary file2 (XLSX 10265 KB) [file 18_2022_4443_MOESM2_ESM.xlsx]

## Sheet: Whole
ensembl_gene_id	external_gene_name	hgnc_symbol	description	transcript_biotype	N10_3_a549_sicr3_S3_local_human	N1_10_JHH6_sicr2_S10_local_human	N11_4_a549_sicr4_S4_local_human	N12_5_a549_siape1_S5_local_human	N13_6_a549_siape2_S6_local_human	N14_7_a549_siape3_S7_local_human	N15_8_a549_siape4_S8_local_human	N16_9_JHH6_sicr1_S9_local_human	N2_11_JHH6_sicr3_S11_local_human	N3_12_JHH6_sicr4_S12_local_human	N4_13_jhh6_ape1_S13_local_human	N5_14_jhh6_ape2_S14_local_human	N6_15_jhh6_ape3_S15_local_human	N7_16_jhh6_ape4_S16_local_human	N8_1_a549_sicr1_S1_local_human	N9_2_a549_sicr2_S2_local_human	baseMean	log2FoldChange	lfcSE	stat	pvalue	padj
ENSG00000100823	APEX1	APEX1	apurinic/apyrimidinic endodeoxyribonuclease 1 [Source:HGNC Symbol;Acc:HGNC:587]	nonsense_mediated_decay,processed_transcript,protein_coding,retained_intron	32.8224	82.3009	28.6621	15685.4	13624.6	17237.4	14258.3	82.6632	89.9217	83.7084	5699.45	7822.16	6880.19	5557.47	28.4464	31.8157	10940.3	-9.28283	0.151713	-61.1866	0	0
ENSG00000201098	RNY1	RNY1	RNA, Ro-associated Y1 [Source:HGNC Symbol;Acc:HGNC:10242]	misc_RNA	501.568	1164.1	529.334	1843.69	1862.09	1624.58	1462.42	1109.18	1246.06	1025.43	2484.9	2914.31	2801.61	2738.39	471.317	512.701	2578.87	2.07269	0.100924	20.5372	1.00185e-93	5.74863e-90
ENSG00000185088	RPS27L	RPS27L	ribosomal protein S27 like [Source:HGNC Symbol;Acc:HGNC:18476]	processed_transcript,protein_coding,retained_intron	76.4147	47.092	93.9141	232.871	218.329	198.827	194.989	42.0321	57.1424	49.7019	71.2583	70.8275	80.3087	82.5036	68.6059	83.4509	199.329	1.71177	0.103294	16.5718	1.11378e-61	4.26058e-58
ENSG00000155660	PDIA4	PDIA4	protein disulfide isomerase family A member 4 [Source:HGNC Symbol;Acc:HGNC:30167]	protein_coding,retained_intron	207.192	33.0084	199.415	43.756	37.7877	43.2232	44.6279	28.0214	31.8934	32.9602	37.7608	27.4762	31.2652	33.9721	215.858	186.2	137.181	-1.93156	0.119029	-16.2277	3.2148e-59	9.22326e-56
ENSG00000166598	HSP90B1	HSP90B1	heat shock protein 90 beta family member 1 [Source:HGNC Symbol;Acc:HGNC:12028]	nonsense_mediated_decay,protein_coding,retained_intron	879.539	193.209	876.329	324.833	268.712	287.126	326.127	204.556	232.999	240.138	249.1	232.632	240.313	282.696	827.733	842.333	720.503	-1.1853	0.0764785	-15.4985	3.54919e-54	8.1461e-51
ENSG00000239039	SNORD13	SNORD13	small nucleolar RNA, C/D box 13 [Source:HGNC Symbol;Acc:HGNC:32711]	snoRNA	6548.59	4353.15	6709.98	11517.5	11300.6	11624	11281.9	4335.85	4656.88	4075.55	5010.01	5534.31	4846.11	4870.14	6376.45	6533.16	12718	1.1265	0.0733109	15.3661	2.76296e-53	5.28461e-50
ENSG00000099899	TRMT2A	TRMT2A	tRNA methyltransferase 2 homolog A [Source:HGNC Symbol;Acc:HGNC:24974]	processed_transcript,protein_coding,retained_intron	181.549	3.08078	178.071	409.378	461.149	412.473	436.667	3.26916	2.65778	3.13907	3.04523	4.27407	4.2913	2.42658	211.396	229.49	332.705	1.42292	0.0970848	14.6565	1.22433e-48	2.0072e-45
ENSG00000200972	RNU5A-8P	RNU5A-8P	RNA, U5A small nuclear 8, pseudogene [Source:HGNC Symbol;Acc:HGNC:42530]	snRNA	333.353	407.544	317.722	887.728	1130.83	803.334	905.602	355.872	431.447	348.959	435.467	562.956	578.713	469.543	339.125	367.706	997.535	1.77647	0.125127	14.1973	9.52688e-46	1.36663e-42
ENSG00000135046	ANXA1	ANXA1	annexin A1 [Source:HGNC Symbol;Acc:HGNC:533]	processed_transcript,protein_coding	103.083	186.607	101.842	214.33	185.439	195.122	195.676	193.348	212.623	226.013	325.23	277.204	289.97	303.929	107.092	112.137	339.221	1.21718	0.0875559	13.9017	6.18129e-44	7.88183e-41
ENSG00000131016	AKAP12	AKAP12	A-kinase anchoring protein 12 [Source:HGNC Symbol;Acc:HGNC:370]	processed_transcript,protein_coding	246.168	144.357	287.231	84.5455	69.9771	73.4795	78.957	142.909	154.594	177.88	32.8884	40.909	30.6522	34.5787	232.033	259.219	224.629	-1.41867	0.102291	-13.8689	9.77973e-44	1.12232e-40
ENSG00000222724	RNU2-63P	RNU2-63P	RNA, U2 small nuclear 63, pseudogene [Source:HGNC Symbol;Acc:HGNC:48556]	snRNA	22.0526	58.5349	30.4916	83.0623	86.0719	80.2717	79.6436	70.0535	81.0624	72.1985	63.3407	86.092	70.5	61.8777	27.3308	29.7294	108.87	1.91229	0.147623	12.9539	2.23367e-38	2.33032e-35
ENSG00000000971	CFH	CFH	complement factor H [Source:HGNC Symbol;Acc:HGNC:4883]	processed_transcript,protein_coding,retained_intron	36.9252	0	40.8587	90.4785	107.765	116.085	134.57	1.86809	1.32889	1.04636	0.609045	1.22116	0.613043	0.606644	42.9484	36.5098	81.1903	1.84293	0.142362	12.9454	2.49511e-38	2.38616e-35
ENSG00000209082	MT-TL1	MT-TL1	mitochondrially encoded tRNA leucine 1 (UUA/G) [Source:HGNC Symbol;Acc:HGNC:7490]	Mt_tRNA	2988.38	1983.58	2686.92	4385.24	4620.59	4705.16	4873.36	2178.2	2009.28	2146.07	2497.09	2590.7	2461.37	2245.19	2962.88	2973.46	5531.19	1.00069	0.0777009	12.8788	5.92822e-38	5.23325e-35
ENSG00000198804	MT-CO1	MT-CO1	mitochondrially encoded cytochrome c oxidase I [Source:HGNC Symbol;Acc:HGNC:7419]	protein_coding	1217.51	994.653	1242.23	2657.25	2026.54	1899.35	1877.12	1031.19	1068.87	1251.44	1121.25	1086.23	1032.98	1155.66	1005.1	1151.62	2480.08	1.19058	0.0942311	12.6347	1.35885e-36	1.11387e-33
ENSG00000171345	KRT19	KRT19	keratin 19 [Source:HGNC Symbol;Acc:HGNC:6436]	protein_coding,retained_intron	83.5946	0.440112	85.9863	16.3158	13.9954	12.967	12.3585	0	0.885928	0	0	1.22116	0	0.606644	90.359	88.145	47.0284	-2.32952	0.191163	-12.186	3.69027e-34	2.8233e-31
ENSG00000201558	RNVU1-6	RNVU1-6	RNA, variant U1 small nuclear 6 [Source:HGNC Symbol;Acc:HGNC:48314]	snRNA	53.3365	90.2229	45.1276	102.345	107.065	111.763	116.032	85.4653	104.982	75.3376	105.974	101.357	110.348	111.016	47.9684	45.898	153.416	1.506	0.12432	12.1138	8.92074e-34	6.3984e-31
ENSG00000111057	KRT18	KRT18	keratin 18 [Source:HGNC Symbol;Acc:HGNC:6430]	protein_coding,retained_intron	288.222	78.78	251.251	108.278	94.4691	95.0911	70.0314	80.7951	79.7335	82.6621	53.596	48.8465	41.6869	40.6452	346.376	306.161	230.02	-1.37778	0.114158	-12.069	1.5395e-33	1.03925e-30
ENSG00000198363	ASPH	ASPH	aspartate beta-hydroxylase [Source:HGNC Symbol;Acc:HGNC:757]	processed_transcript,protein_coding,retained_intron	269.759	356.931	259.179	397.512	351.285	361.223	398.218	353.537	396.01	454.641	530.478	499.456	464.687	493.808	257.691	264.957	647.135	0.839932	0.0726047	11.5686	5.94709e-31	3.7916e-28
ENSG00000115414	FN1	FN1	fibronectin 1 [Source:HGNC Symbol;Acc:HGNC:3778]	processed_transcript,protein_coding,retained_intron	97.9544	11.0028	89.0355	24.4737	19.5936	19.7592	21.9706	16.3458	8.85928	17.788	12.79	10.9905	7.96956	15.7727	107.092	100.141	65.1717	-1.88459	0.164772	-11.4376	2.71413e-30	1.63933e-27
ENSG00000260464	AL049796.1		novel transcript	bidirectional_promoter_lncRNA	220.013	556.741	194.536	371.555	430.359	384.687	400.964	506.253	526.241	494.403	565.194	598.37	584.843	504.728	215.3	249.831	711.05	1.17136	0.104183	11.2434	2.49721e-29	1.4329e-26
ENSG00000126247	CAPNS1	CAPNS1	calpain small subunit 1 [Source:HGNC Symbol;Acc:HGNC:1481]	non_stop_decay,protein_coding,retained_intron	69.7477	33.8886	68.3012	8.1579	13.9954	6.79222	13.7317	25.2193	31.0075	28.2516	10.9628	12.8222	5.51739	10.3129	69.1637	71.9764	51.2662	-2.39732	0.214167	-11.1937	4.37742e-29	2.39216e-26
ENSG00000179218	CALR	CALR	calreticulin [Source:HGNC Symbol;Acc:HGNC:1455]	nonsense_mediated_decay,protein_coding,retained_intron	289.761	99.4653	251.251	90.4785	96.5685	92.0037	102.987	114.888	121.815	115.099	99.8834	105.02	101.765	126.789	311.237	233.141	254.14	-1.18329	0.105837	-11.1803	5.09301e-29	2.6567e-26
ENSG00000105825	TFPI2	TFPI2	tissue factor pathway inhibitor 2 [Source:HGNC Symbol;Acc:HGNC:11761]	protein_coding,retained_intron	33.8481	0	27.4424	84.5455	78.3744	69.7746	72.7778	0	0	0	0	0	0	0	30.6774	32.3372	56.5992	1.60919	0.144781	11.1146	1.06477e-28	5.31276e-26
ENSG00000149428	HYOU1	HYOU1	hypoxia up-regulated 1 [Source:HGNC Symbol;Acc:HGNC:16931]	nonsense_mediated_decay,protein_coding,retained_intron	80.5175	16.2841	70.7405	16.3158	9.7968	8.64464	15.7914	19.615	20.8193	22.4966	16.4442	18.928	20.2304	20.0193	75.857	62.5882	53.3239	-2.2136	0.20051	-11.0399	2.45407e-28	1.12652e-25
ENSG00000259932	AC051619.7		novel transcript	sense_intronic	93.3388	62.936	85.9863	169.833	167.245	156.221	180.571	60.7131	52.2697	48.6555	58.4683	65.3323	64.3696	66.1242	95.379	103.792	179.834	1.14963	0.104127	11.0407	2.43109e-28	1.12652e-25
ENSG00000253190	AC084082.1		novel transcript	lincRNA	252.835	208.173	285.401	439.785	547.921	415.56	499.146	185.408	196.233	177.357	179.668	191.723	188.817	186.24	233.149	292.078	521.407	1.15934	0.106441	10.8919	1.26037e-27	5.56307e-25
ENSG00000172757	CFL1	CFL1	cofilin 1 [Source:HGNC Symbol;Acc:HGNC:1874]	processed_transcript,protein_coding,retained_intron	113.34	234.58	110.989	31.89	39.1872	35.8135	35.0157	210.161	226.355	218.688	119.982	103.799	113.413	133.462	138.885	124.655	195.829	-1.45758	0.134107	-10.8688	1.62374e-27	6.90151e-25
ENSG00000196154	S100A4	S100A4	S100 calcium binding protein A4 [Source:HGNC Symbol;Acc:HGNC:10494]	processed_transcript,protein_coding	122.058	22.0056	126.235	38.5646	30.0902	34.5786	45.3145	23.3512	25.6919	34.5297	21.3166	22.5915	22.0696	23.0525	121.594	128.827	93.9822	-1.42714	0.131564	-10.8475	2.05048e-27	8.40406e-25
ENSG00000233421	LINC01783	LINC01783	long intergenic non-protein coding RNA 1783 [Source:HGNC Symbol;Acc:HGNC:52573]	lincRNA,pseudogene	109.237	20.2451	128.065	229.163	259.615	213.646	187.437	17.7469	19.0475	17.788	12.1809	13.4328	15.3261	14.5595	115.459	142.388	191.596	1.16511	0.109701	10.6208	2.38526e-26	9.43904e-24
ENSG00000010404	IDS	IDS	iduronate 2-sulfatase [Source:HGNC Symbol;Acc:HGNC:5389]	nonsense_mediated_decay,processed_transcript,protein_coding	165.651	110.908	173.802	69.713	56.6815	59.2776	59.0461	115.355	137.762	141.781	96.8382	95.8614	95.6348	94.0298	160.08	158.557	187.137	-1.1075	0.105285	-10.5191	7.05091e-26	2.69721e-23
ENSG00000152952	PLOD2	PLOD2	procollagen-lysine,2-oxoglutarate 5-dioxygenase 2 [Source:HGNC Symbol;Acc:HGNC:9082]	nonsense_mediated_decay,protein_coding,retained_intron	38.4638	28.1672	42.0784	77.8709	81.1735	79.0367	90.6289	32.6916	27.0208	35.5761	45.0694	40.909	36.7826	47.3182	44.6217	35.9882	90.4066	1.35486	0.129407	10.4697	1.18996e-25	4.26749e-23
ENSG00000206822	RF00019			misc_RNA	8.71846	24.6463	6.09832	42.2728	32.1895	27.7864	33.6425	34.0927	39.4238	34.5297	45.6784	39.6878	42.3	45.4983	4.46217	9.38823	49.6348	2.53914	0.242521	10.4698	1.18927e-25	4.26749e-23
ENSG00000138071	ACTR2	ACTR2	ARP2 actin related protein 2 homolog [Source:HGNC Symbol;Acc:HGNC:169]	nonsense_mediated_decay,protein_coding	68.2091	77.8998	60.9832	20.0239	13.9954	8.64464	9.61216	76.5918	85.0491	100.45	28.0161	20.1492	28.2	32.7588	63.586	73.5411	76.8006	-2.05675	0.196621	-10.4605	1.31222e-25	4.56334e-23
ENSG00000199069	MIR323A	MIR323A	microRNA 323a [Source:HGNC Symbol;Acc:HGNC:31766]	miRNA	17.4369	0	23.7834	3.70814	4.19863	4.32232	6.86583	0	0	0	0	0	0	0	27.8886	26.0784	13.3375	-1.98977	0.339019	-5.86921	4.37884e-09	2.10257e-07
ENSG00000221241	SNORD88A	SNORD88A	small nucleolar RNA, C/D box 88A [Source:HGNC Symbol;Acc:HGNC:32747]	snoRNA	3297.63	1104.68	3651.67	4954.81	4822.82	4928.68	5014.8	1009.7	1135.32	997.7	1259.51	1421.43	1392.83	1399.53	3471.57	3539.36	5198.45	0.819727	0.0788042	10.4021	2.4258e-25	7.95386e-23
ENSG00000105810	CDK6	CDK6	cyclin dependent kinase 6 [Source:HGNC Symbol;Acc:HGNC:1777]	processed_transcript,protein_coding,retained_intron	10.7699	25.0864	12.8065	46.7225	38.4874	36.431	39.8218	28.4884	37.209	42.3774	68.2131	67.7746	64.9826	75.8305	8.92435	16.1686	64.9203	2.04294	0.198557	10.2889	7.90381e-25	2.51956e-22
ENSG00000135480	KRT7	KRT7	keratin 7 [Source:HGNC Symbol;Acc:HGNC:6445]	processed_transcript,protein_coding,retained_intron	202.576	27.2869	196.366	83.8039	74.1758	57.4251	68.6583	29.4225	30.5645	20.9271	9.74472	6.7164	6.74348	7.88637	241.515	184.635	144.347	-1.22375	0.119366	-10.2521	1.15846e-24	3.59309e-22
ENSG00000274210	RF00003			snRNA	67.6963	34.3287	60.3734	111.986	108.465	113.615	118.779	35.9608	34.9942	31.3907	42.0241	39.6878	44.7522	37.6119	68.6059	63.1097	119.559	1.12253	0.109799	10.2235	1.55603e-24	4.69922e-22
ENSG00000087086	FTL	FTL	ferritin light chain [Source:HGNC Symbol;Acc:HGNC:3999]	protein_coding	626.19	997.733	572.022	832.848	865.617	815.684	770.346	1077.89	1114.05	1185.52	1346.6	1266.35	1264.1	1378.9	711.159	565.901	1601.08	0.729993	0.0718803	10.1557	3.12606e-24	9.19862e-22
ENSG00000171557	FGG	FGG	fibrinogen gamma chain [Source:HGNC Symbol;Acc:HGNC:3694]	protein_coding,retained_intron	8.20561	0	9.14748	33.3732	32.1895	43.8407	43.9413	0	0	0	0	0	0	0	9.48212	9.90979	25.6174	2.39093	0.235981	10.1319	3.9895e-24	1.14459e-21
ENSG00000279602	AC109326.1		TEC	TEC	68.722	81.4207	71.9602	119.402	121.76	124.112	129.764	83.5972	74.4179	83.7084	100.492	129.443	99.313	92.2099	64.1438	75.1058	167.726	1.14467	0.114062	10.0355	1.06399e-23	2.97812e-21
ENSG00000171560	FGA	FGA	fibrinogen alpha chain [Source:HGNC Symbol;Acc:HGNC:3661]	protein_coding	11.2827	0	9.75731	40.0479	37.0879	44.4582	32.2694	0	0	0	0	0	0	0	6.69326	10.9529	25.872	2.30998	0.230797	10.0087	1.39585e-23	3.81399e-21
ENSG00000167004	PDIA3	PDIA3	protein disulfide isomerase family A member 3 [Source:HGNC Symbol;Acc:HGNC:4606]	nonsense_mediated_decay,processed_transcript,protein_coding,retained_intron	198.473	73.4987	191.487	80.0958	67.1781	76.5668	78.2704	78.4599	81.0624	93.6488	82.8302	80.5968	82.7609	88.57	172.909	188.808	185.689	-0.993905	0.0995469	-9.98429	1.78581e-23	4.7374e-21
ENSG00000210077	MT-TV	MT-TV	mitochondrially encoded tRNA valine [Source:HGNC Symbol;Acc:HGNC:7500]	Mt_tRNA	31842.4	33019.4	29731.7	48311.1	57584.2	51478.2	49337.1	30473.7	26867.5	25441.1	42906.6	41706.4	45340.1	40697.3	27452.4	33621.8	68574.2	1.0741	0.107598	9.9826	1.81636e-23	4.7374e-21
ENSG00000205426	KRT81	KRT81	keratin 81 [Source:HGNC Symbol;Acc:HGNC:6458]	protein_coding	308.223	18.9248	307.965	146.101	130.157	138.932	135.943	15.8788	11.96	19.3576	3.65427	6.7164	5.51739	4.85315	367.572	312.419	229.861	-0.911928	0.0929231	-9.81379	9.82105e-23	2.50459e-20
ENSG00000197111	PCBP2	PCBP2	poly(rC) binding protein 2 [Source:HGNC Symbol;Acc:HGNC:8648]	nonsense_mediated_decay,protein_coding,retained_intron	127.187	131.153	127.455	54.8804	44.7854	48.163	41.8815	134.036	134.661	139.165	98.6653	101.357	98.7	102.523	158.965	119.961	170.307	-1.17068	0.119532	-9.79392	1.1957e-22	2.98301e-20
ENSG00000198763	MT-ND2	MT-ND2	mitochondrially encoded NADH:ubiquinone oxidoreductase core subunit 2 [Source:HGNC Symbol;Acc:HGNC:7456]	protein_coding	12031.5	13970.9	12901	7255.34	6333.63	6417.41	6868.57	13539.9	14485.8	16654.3	12804.6	11644.4	12889.8	12281.5	13000.5	12387.2	19074.3	-0.584561	0.0597176	-9.78877	1.25816e-22	3.07206e-20
ENSG00000197061	HIST1H4C	HIST1H4C	histone cluster 1 H4 family member c [Source:HGNC Symbol;Acc:HGNC:4787]	protein_coding	99.493	117.51	123.796	175.024	149.051	189.565	157.227	109.283	139.534	131.841	143.735	156.309	130.578	143.775	102.63	100.141	237.806	0.983476	0.101451	9.69413	3.19338e-22	7.63483e-20
ENSG00000199377	RNU5F-1	RNU5F-1	RNA, U5F small nuclear 1 [Source:HGNC Symbol;Acc:HGNC:10216]	snRNA	165.138	586.669	179.9	318.158	370.179	304.415	314.455	514.193	525.355	476.092	544.486	691.179	741.782	655.782	166.216	197.153	689.762	1.20377	0.124683	9.65467	4.69686e-22	1.10002e-19
ENSG00000118495	PLAGL1	PLAGL1	PLAG1 like zinc finger 1 [Source:HGNC Symbol;Acc:HGNC:9046]	processed_transcript,protein_coding	27.1811	2.20056	51.8357	86.0288	82.573	88.2989	77.5838	1.40107	2.65778	2.61589	0.609045	0.610582	1.83913	1.21329	25.6575	38.0745	63.9714	1.56066	0.162331	9.6141	6.97173e-22	1.60015e-19
ENSG00000044574	HSPA5	HSPA5	heat shock protein family A (Hsp70) member 5 [Source:HGNC Symbol;Acc:HGNC:5238]	protein_coding	356.431	48.4123	374.437	149.809	123.16	93.8561	148.988	54.1747	53.5986	55.4568	68.2131	73.2698	61.3043	68.5508	286.695	339.541	267.41	-1.08185	0.113454	-9.53558	1.49046e-21	3.35383e-19
ENSG00000178971	CTC1	CTC1	CST telomere replication complex component 1 [Source:HGNC Symbol;Acc:HGNC:26169]	nonsense_mediated_decay,processed_transcript,protein_coding,retained_intron	1281.1	8.36212	1205.03	2666.15	3696.19	2676.75	2379.01	10.2745	11.5171	10.9867	9.13568	7.93756	11.6478	6.06644	1305.74	1746.73	2225.28	1.36279	0.142961	9.5326	1.53393e-21	3.38526e-19
ENSG00000271852	SNORD11B	SNORD11B	small nucleolar RNA, C/D box 11B [Source:HGNC Symbol;Acc:HGNC:33571]	snoRNA	885.18	1121.4	847.666	1279.31	1304.37	1305.34	1331.97	1070.42	1072.86	918.177	1210.17	1249.25	1215.05	1135.03	933.152	909.093	1941.18	0.868018	0.0913927	9.49767	2.14631e-21	4.64736e-19
ENSG00000275291	RF00003			snRNA	11.2827	24.6463	9.75731	35.5981	30.7899	37.6659	39.8218	23.8182	29.6786	27.2052	27.407	39.0772	43.5261	20.6259	8.92435	9.38823	45.8463	2.1915	0.230868	9.49245	2.25675e-21	4.796e-19
ENSG00000261889	AC108134.2		novel transcript	lincRNA	56.4136	17.1644	47.5669	93.4451	123.86	78.4193	94.0618	23.3512	16.8326	16.2185	14.6171	20.1492	17.7783	15.7727	35.6974	38.596	87.226	1.44553	0.152919	9.45294	3.29446e-21	6.87403e-19
ENSG00000120659	TNFSF11	TNFSF11	TNF superfamily member 11 [Source:HGNC Symbol;Acc:HGNC:11926]	protein_coding	19.4883	0	20.7343	61.5551	62.2797	40.1358	53.5534	0	0	0	0	0	0	0	25.0997	17.7333	39.644	1.70568	0.180578	9.44567	3.53131e-21	7.23667e-19
ENSG00000207205	RNVU1-15	RNVU1-15	RNA, variant U1 small nuclear 15 [Source:HGNC Symbol;Acc:HGNC:48320]	snRNA	61.0292	21.5655	62.2029	106.794	99.3675	101.883	101.614	16.3458	23.9201	19.8807	21.3166	28.0868	27.587	19.4126	60.7971	57.3725	100.361	1.08541	0.115021	9.43663	3.8496e-21	7.75053e-19
ENSG00000153113	CAST	CAST	calpastatin [Source:HGNC Symbol;Acc:HGNC:1515]	nonsense_mediated_decay,processed_transcript,protein_coding,retained_intron	171.805	87.5822	200.635	68.9713	41.9863	67.3047	61.1059	95.2728	114.728	120.854	85.2663	84.8709	66.8217	78.2571	147.252	163.251	175.312	-1.18733	0.125855	-9.43408	3.94424e-21	7.80416e-19
ENSG00000249784	SCARNA22	SCARNA22	small Cajal body-specific RNA 22 [Source:HGNC Symbol;Acc:HGNC:32580]	scaRNA	278.478	244.702	311.624	462.775	382.075	439.024	395.472	251.726	255.147	219.735	291.124	261.94	251.961	275.416	303.986	285.819	551.389	0.831262	0.0882037	9.42434	4.32805e-21	8.41843e-19
ENSG00000252316	RNY4	RNY4	RNA, Ro-associated Y4 [Source:HGNC Symbol;Acc:HGNC:10244]	misc_RNA	103.083	143.476	107.33	213.589	293.904	191.417	186.064	169.997	145.735	129.748	276.507	357.801	380.087	314.242	84.2235	116.831	344.044	1.42281	0.151861	9.36914	7.31225e-21	1.39859e-18
ENSG00000202354	RNY3	RNY3	RNA, Ro-associated Y3 [Source:HGNC Symbol;Acc:HGNC:10243]	misc_RNA	1774.46	2291.22	1941.7	2927.94	2980.33	2589.07	2502.59	2329.05	2633.86	2156.54	4864.44	5666.2	4998.76	4760.94	1653.79	1940.76	5045.43	0.908536	0.0974474	9.32335	1.12727e-20	2.12074e-18
ENSG00000008394	MGST1	MGST1	microsomal glutathione S-transferase 1 [Source:HGNC Symbol;Acc:HGNC:7061]	processed_transcript,protein_coding,retained_intron,TEC	96.9287	270.669	81.7175	21.5072	33.589	27.1689	30.2096	284.884	318.934	312.86	204.03	195.997	182.687	239.018	95.9367	80.8431	234.736	-1.3355	0.143413	-9.31227	1.25125e-20	2.31603e-18
ENSG00000118363	SPCS2	SPCS2	signal peptidase complex subunit 2 [Source:HGNC Symbol;Acc:HGNC:28962]	processed_transcript,protein_coding,retained_intron	41.5409	2.20056	60.3734	110.502	85.3721	95.7086	103.674	3.26916	4.8726	4.7086	8.52663	4.88465	6.74348	4.24651	41.8329	59.4588	81.5711	1.28227	0.138523	9.25679	2.10676e-20	3.83764e-18
ENSG00000278099	RF00003			snRNA	32.3096	33.8886	28.6621	62.2967	62.2797	71.627	67.2851	27.0874	32.7793	26.6821	32.8884	37.8561	50.2696	38.2186	29.0041	35.4666	76.2401	1.39125	0.150797	9.22592	2.81134e-20	5.04108e-18
ENSG00000149273	RPS3	RPS3	ribosomal protein S3 [Source:HGNC Symbol;Acc:HGNC:10420]	nonsense_mediated_decay,processed_transcript,protein_coding,retained_intron	266.682	343.727	258.569	134.235	130.157	115.468	121.525	356.339	385.379	379.304	335.584	318.724	315.104	352.46	310.679	255.047	441.685	-0.802569	0.0871313	-9.21103	3.23008e-20	5.70283e-18
ENSG00000185624	P4HB	P4HB	prolyl 4-hydroxylase subunit beta [Source:HGNC Symbol;Acc:HGNC:8548]	nonsense_mediated_decay,processed_transcript,protein_coding,retained_intron	186.165	69.0976	151.238	74.1627	69.2774	61.7475	72.0912	65.3833	67.7735	78.4766	102.32	73.8804	77.8565	86.1435	180.718	167.423	171.188	-0.990585	0.108096	-9.16393	5.0043e-20	8.70141e-18
ENSG00000196924	FLNA	FLNA	filamin A [Source:HGNC Symbol;Acc:HGNC:3754]	nonsense_mediated_decay,processed_transcript,protein_coding,retained_intron	154.881	158.44	122.576	57.8469	62.2797	58.6601	57.6729	155.986	163.454	157.476	166.878	158.751	160.617	161.367	181.834	157.514	217.321	-1.06361	0.116604	-9.12155	7.40563e-20	1.26846e-17
ENSG00000251869	SCARNA23	SCARNA23	small Cajal body-specific RNA 23 [Source:HGNC Symbol;Acc:HGNC:32581]	scaRNA	210.782	157.12	198.195	332.249	263.114	293.918	278.066	180.738	200.22	163.755	199.767	188.059	183.3	197.766	220.32	200.804	388.146	0.811475	0.0890932	9.10816	8.37906e-20	1.41409e-17
ENSG00000260035	AC051619.8		novel transcript	sense_intronic	21.5397	25.0864	23.7834	50.4307	46.8847	46.3106	53.5534	28.0214	25.6919	25.1125	32.8884	39.6878	26.3609	33.9721	23.9842	18.7765	58.7322	1.48831	0.16422	9.06291	1.27019e-19	2.11257e-17
ENSG00000124762	CDKN1A	CDKN1A	cyclin dependent kinase inhibitor 1A [Source:HGNC Symbol;Acc:HGNC:1784]	processed_transcript,protein_coding	17.4369	10.1226	20.1245	56.3637	45.4851	57.4251	41.8815	8.40642	7.08742	8.37084	10.3538	6.7164	7.35652	8.49302	21.7531	24.5137	43.5329	1.58576	0.175102	9.05622	1.35055e-19	2.19375e-17
ENSG00000208892	SNORA49	SNORA49	small nucleolar RNA, H/ACA box 49 [Source:HGNC Symbol;Acc:HGNC:32642]	snoRNA	478.49	358.691	481.767	711.962	618.598	695.894	588.401	374.553	358.801	339.019	464.093	406.648	455.491	401.598	460.162	415.168	855.615	0.832409	0.0919212	9.05568	1.35723e-19	2.19375e-17
ENSG00000199107	MIR409	MIR409	microRNA 409 [Source:HGNC Symbol;Acc:HGNC:32055]	miRNA	38.4638	0	25.6129	6.67465	11.1963	5.55727	10.9853	0	0	0	0	0	0	0	36.8129	43.2902	20.9736	-1.75981	0.26831	-6.55886	5.42214e-11	3.40024e-09
ENSG00000126581	BECN1	BECN1	beclin 1 [Source:HGNC Symbol;Acc:HGNC:1034]	nonsense_mediated_decay,processed_transcript,protein_coding,retained_intron	12.8213	8.36212	6.70815	27.4402	32.1895	37.0485	32.2694	8.87345	11.96	14.649	14.6171	20.1492	21.4565	12.7395	8.36658	9.90979	32.4761	2.08219	0.232882	8.94097	3.85781e-19	6.06468e-17
ENSG00000085662	AKR1B1	AKR1B1	aldo-keto reductase family 1 member B [Source:HGNC Symbol;Acc:HGNC:381]	nonsense_mediated_decay,processed_transcript,protein_coding,retained_intron	204.114	2.20056	206.733	98.6364	92.3698	79.6542	77.5838	4.67023	1.32889	2.61589	1.21809	1.22116	4.90435	2.42658	250.44	196.631	146.496	-0.982443	0.110168	-8.91766	4.76228e-19	7.3854e-17
ENSG00000102158	MAGT1	MAGT1	magnesium transporter 1 [Source:HGNC Symbol;Acc:HGNC:28880]	protein_coding,retained_intron	69.2348	22.8858	66.4717	17.7991	16.0947	16.6718	14.4182	19.148	19.9334	16.7417	17.0533	14.654	11.0348	15.7727	62.4704	56.3294	49.8613	-1.6474	0.185006	-8.90461	5.3575e-19	8.1977e-17
ENSG00000198074	AKR1B10	AKR1B10	aldo-keto reductase family 1 member B10 [Source:HGNC Symbol;Acc:HGNC:382]	processed_transcript,protein_coding	151.291	384.658	123.796	215.072	186.139	206.236	212.154	374.553	399.996	446.794	596.864	524.49	553.578	562.359	171.794	136.129	525.464	0.811422	0.0912737	8.88999	6.11138e-19	9.22818e-17
ENSG00000207008	SNORA54	SNORA54	small nucleolar RNA, H/ACA box 54 [Source:HGNC Symbol;Acc:HGNC:32647]	snoRNA	1016.98	908.391	998.295	1471.39	1307.17	1350.42	1386.9	897.152	820.369	772.733	908.087	965.33	1018.88	1033.72	919.208	978.462	1869.51	0.815552	0.0918805	8.87623	6.91669e-19	1.03086e-16
ENSG00000274428	RF00003			snRNA	6.15421	30.8078	11.5868	32.6316	27.9909	30.8737	29.5231	36.4278	30.1215	26.6821	36.5427	38.4667	39.8478	41.2518	8.92435	13.0392	46.6548	1.93673	0.222969	8.68612	3.75038e-18	5.51786e-16
ENSG00000210144	MT-TY	MT-TY	mitochondrially encoded tRNA tyrosine [Source:HGNC Symbol;Acc:HGNC:7502]	Mt_tRNA	192.832	73.0586	200.025	260.311	259.615	281.568	302.783	73.3227	69.1024	63.3045	126.681	145.318	150.196	131.642	171.794	203.412	316.133	0.8464	0.0981586	8.62278	6.53505e-18	9.4932e-16
ENSG00000152601	MBNL1	MBNL1	muscleblind like splicing regulator 1 [Source:HGNC Symbol;Acc:HGNC:6923]	processed_transcript,protein_coding,retained_intron	25.6425	20.2451	26.2228	61.5551	53.1826	47.5455	48.7474	21.9501	21.2623	24.5893	48.1146	29.9185	39.2348	49.7448	19.522	28.1647	63.5977	1.39729	0.162247	8.6121	7.17341e-18	1.02903e-15
ENSG00000265145	SNORD53	SNORD53	small nucleolar RNA, C/D box 53 [Source:HGNC Symbol;Acc:HGNC:10203]	snoRNA	416.947	362.212	456.154	640.766	705.37	669.96	619.298	352.136	390.694	331.171	487.236	557.461	500.856	464.083	407.731	520.525	881.488	0.869375	0.101804	8.53965	1.34625e-17	1.90736e-15
ENSG00000210195	MT-TT	MT-TT	mitochondrially encoded tRNA threonine [Source:HGNC Symbol;Acc:HGNC:7499]	Mt_tRNA	790.303	431.75	743.995	942.608	1074.15	981.167	1016.14	504.385	443.85	432.145	497.59	488.465	493.5	494.415	725.103	793.827	1244.38	0.716094	0.0841183	8.51294	1.69576e-17	2.37324e-15
ENSG00000143870	PDIA6	PDIA6	protein disulfide isomerase family A member 6 [Source:HGNC Symbol;Acc:HGNC:30168]	processed_transcript,protein_coding	154.368	54.5739	140.261	66.7465	70.6769	44.4582	57.6729	49.0375	57.5853	55.4568	71.8673	58.6159	55.1739	64.3043	143.905	142.388	140.336	-0.968153	0.113798	-8.50765	1.77489e-17	2.45406e-15
ENSG00000150687	PRSS23	PRSS23	serine protease 23 [Source:HGNC Symbol;Acc:HGNC:14370]	nonsense_mediated_decay,processed_transcript,protein_coding,retained_intron	136.418	192.329	140.261	63.0383	60.1803	61.7475	58.3595	180.738	220.153	228.105	159.57	156.92	150.196	185.633	157.292	139.78	229.794	-0.914673	0.107683	-8.49415	1.9939e-17	2.72405e-15
ENSG00000135862	LAMC1	LAMC1	laminin subunit gamma 1 [Source:HGNC Symbol;Acc:HGNC:6492]	processed_transcript,protein_coding	22.5654	22.8858	15.2458	48.9474	38.4874	41.3708	43.9413	19.615	27.4638	22.4966	35.3246	29.9185	34.3304	40.6452	20.6376	19.298	53.7846	1.4612	0.173822	8.4063	4.23162e-17	5.71318e-15
ENSG00000070081	NUCB2	NUCB2	nucleobindin 2 [Source:HGNC Symbol;Acc:HGNC:8044]	nonsense_mediated_decay,processed_transcript,protein_coding,retained_intron	75.389	18.9248	72.57	28.1818	21.6929	24.0815	22.6572	15.8788	19.0475	18.3112	14.6171	9.76931	16.5522	14.5595	84.7813	70.9333	58.9108	-1.33287	0.158731	-8.39701	4.57977e-17	6.11134e-15
ENSG00000200496	RF00096			snoRNA	385.664	2082.17	314.063	561.412	741.058	552.64	739.449	2237.04	2067.31	1650.63	1922.76	2088.8	2332.63	1935.8	379.843	377.094	1997.79	1.15417	0.137716	8.38079	5.25724e-17	6.93473e-15
ENSG00000206755	SNORA30	SNORA30	small nucleolar RNA, H/ACA box 30 [Source:HGNC Symbol;Acc:HGNC:32620]	snoRNA	215.91	96.8246	232.346	313.708	281.308	274.159	285.618	92.0036	98.338	84.7548	95.6201	81.818	105.443	81.2903	202.471	204.976	323.444	0.753089	0.0904159	8.32916	8.14169e-17	1.06175e-14
ENSG00000067167	TRAM1	TRAM1	translocation associated membrane protein 1 [Source:HGNC Symbol;Acc:HGNC:20568]	processed_transcript,protein_coding	157.445	36.5293	164.045	74.1627	60.1803	62.9824	72.7778	35.0268	32.7793	43.9469	40.197	31.1397	40.4609	34.5787	174.025	140.302	135.301	-0.914128	0.1108	-8.25027	1.58039e-16	2.03781e-14
ENSG00000163374	YY1AP1	YY1AP1	YY1 associated protein 1 [Source:HGNC Symbol;Acc:HGNC:30935]	nonsense_mediated_decay,processed_transcript,protein_coding,retained_intron	123.084	104.747	135.383	203.948	154.649	175.363	180.571	77.5259	87.7069	89.4634	100.492	100.135	89.5043	103.736	130.519	107.443	223.069	0.848063	0.102948	8.23778	1.75442e-16	2.23708e-14
ENSG00000109321	AREG	AREG	amphiregulin [Source:HGNC Symbol;Acc:HGNC:651]	protein_coding,retained_intron	51.285	3.96101	48.1767	92.7034	79.0742	75.3319	92.6887	2.80214	1.32889	3.66224	3.65427	4.27407	3.06522	3.63986	54.6616	51.6352	72.894	1.04006	0.126753	8.20543	2.29771e-16	2.89764e-14
ENSG00000250337	PURPL	PURPL	p53 upregulated regulator of p53 levels [Source:HGNC Symbol;Acc:HGNC:48995]	lincRNA	9.74416	0	8.53765	31.89	25.1918	27.1689	39.1352	0	0	0	0	0	0.613043	0	10.0399	10.9529	21.7136	1.9654	0.240458	8.17357	2.99395e-16	3.73463e-14
ENSG00000184164	CRELD2	CRELD2	cysteine rich with EGF like domains 2 [Source:HGNC Symbol;Acc:HGNC:28150]	processed_transcript,protein_coding,retained_intron	40.0023	7.4819	34.7604	7.41627	6.29794	5.55727	11.6719	7.9394	3.98668	6.80131	10.9628	12.2116	9.19565	9.70631	44.064	45.3764	28.8894	-2.097	0.256688	-8.16947	3.09755e-16	3.82231e-14
ENSG00000188643	S100A16	S100A16	S100 calcium binding protein A16 [Source:HGNC Symbol;Acc:HGNC:20441]	processed_transcript,protein_coding	38.9766	23.766	26.2228	1.48325	6.29794	4.32232	4.1195	22.8842	22.5912	20.9271	3.04523	9.76931	3.06522	12.1329	37.9285	32.3372	27.9383	-2.72915	0.335054	-8.14541	3.77993e-16	4.61473e-14
ENSG00000166794	PPIB	PPIB	peptidylprolyl isomerase B [Source:HGNC Symbol;Acc:HGNC:9255]	processed_transcript,protein_coding,retained_intron	131.803	47.5321	126.235	57.8469	40.5867	44.4582	47.3742	47.1694	46.9542	51.2714	48.7236	35.4137	34.9435	56.4179	112.67	113.18	113.673	-1.03035	0.126756	-8.12857	4.344e-16	5.24755e-14
ENSG00000131711	MAP1B	MAP1B	microtubule associated protein 1B [Source:HGNC Symbol;Acc:HGNC:6836]	nonsense_mediated_decay,processed_transcript,protein_coding	139.495	0	159.166	68.9713	52.4829	52.4853	56.9864	0.934047	1.77186	2.61589	0	0.610582	0.613043	0.606644	132.192	135.608	96.2882	-0.976745	0.120727	-8.09051	5.94162e-16	7.10272e-14
ENSG00000225091	SNORA71A	SNORA71A	small nucleolar RNA, H/ACA box 71A [Source:HGNC Symbol;Acc:HGNC:10232]	snoRNA	850.819	1082.23	868.401	1185.12	1097.94	1086.14	1108.83	1055.47	1057.8	983.574	1106.64	1316.41	1196.05	1160.51	902.475	898.14	1826.85	0.667671	0.0830322	8.04111	8.90269e-16	1.05327e-13
ENSG00000122861	PLAU	PLAU	plasminogen activator, urokinase [Source:HGNC Symbol;Acc:HGNC:9052]	processed_transcript,protein_coding	35.3867	6.60168	37.8096	5.19139	2.79909	6.79222	4.1195	7.47238	5.31557	8.37084	2.43618	0.610582	4.2913	4.24651	31.2352	31.8157	21.4027	-2.50893	0.313068	-8.014	1.1104e-15	1.30031e-13
ENSG00000238825	RNU1-13P	RNU1-13P	RNA, U1 small nuclear 13, pseudogene [Source:HGNC Symbol;Acc:HGNC:10138]	snRNA	11.7956	23.766	14.636	37.0814	32.1895	30.2563	35.7023	32.6916	23.0341	20.9271	31.6704	42.1301	38.6217	32.7588	12.8288	14.6039	47.1624	1.64854	0.205955	8.00438	1.20069e-15	1.39183e-13
ENSG00000115310	RTN4	RTN4	reticulon 4 [Source:HGNC Symbol;Acc:HGNC:14085]	processed_transcript,protein_coding,retained_intron	136.418	210.814	137.822	56.3637	58.7808	68.5397	55.6132	209.227	244.959	260.542	180.277	186.227	167.974	217.179	137.77	139.259	244.948	-0.875747	0.109502	-7.99754	1.26928e-15	1.45662e-13
ENSG00000207725	MIR222	MIR222	microRNA 222 [Source:HGNC Symbol;Acc:HGNC:31602]	miRNA	681.065	741.588	591.537	258.828	333.091	293.918	315.141	840.175	968.319	853.303	716.846	791.925	692.739	669.128	645.9	724.458	1025.89	-0.815831	0.10205	-7.99447	1.30135e-15	1.47864e-13
ENSG00000189056	RELN	RELN	reelin [Source:HGNC Symbol;Acc:HGNC:9957]	processed_transcript,protein_coding,retained_intron	24.6168	15.4039	17.0753	52.6555	32.8893	40.1358	43.9413	14.0107	16.3897	16.2185	30.4523	29.3079	17.1652	37.0053	11.7132	17.7333	47.4556	1.56102	0.195898	7.96855	1.60548e-15	1.80632e-13
ENSG00000100097	LGALS1	LGALS1	galectin 1 [Source:HGNC Symbol;Acc:HGNC:6561]	nonsense_mediated_decay,processed_transcript,protein_coding,retained_intron	74.8762	136.435	70.1307	32.6316	22.3927	25.3165	25.4036	130.3	131.56	126.609	129.727	134.939	137.935	146.201	84.2235	70.4117	144.807	-1.18668	0.149067	-7.96071	1.71054e-15	1.90584e-13
ENSG00000238741	SCARNA7	SCARNA7	small Cajal body-specific RNA 7 [Source:HGNC Symbol;Acc:HGNC:32563]	scaRNA	164.625	66.0168	146.36	186.89	209.931	198.827	213.527	76.5918	90.8076	80.0462	83.4392	86.7026	84.6	75.2239	141.674	154.906	239.061	0.73426	0.0922725	7.95751	1.75533e-15	1.93694e-13
ENSG00000118680	MYL12B	MYL12B	myosin light chain 12B [Source:HGNC Symbol;Acc:HGNC:29827]	protein_coding	32.8224	51.9332	39.0292	8.89953	6.29794	11.1145	13.0451	51.3726	55.8135	61.2118	17.6623	16.4857	20.2304	19.4126	57.4505	45.898	51.1937	-1.82077	0.229623	-7.9294	2.20203e-15	2.40671e-13
ENSG00000198727	MT-CYB	MT-CYB	mitochondrially encoded cytochrome b [Source:HGNC Symbol;Acc:HGNC:7427]	protein_coding	3147.36	1575.16	2674.11	1748.02	1449.23	1512.81	1702.04	1522.96	1518.04	1817	1627.98	1509.36	1408.77	1590.62	3198.26	3016.23	3368.98	-0.588494	0.0747632	-7.87143	3.506e-15	3.76026e-13
ENSG00000252577	SCARNA20	SCARNA20	small Cajal body-specific RNA 20 [Source:HGNC Symbol;Acc:HGNC:32578]	scaRNA	182.062	121.031	182.95	255.12	239.322	237.11	224.513	109.283	119.6	100.973	130.336	137.381	140.387	133.462	171.236	195.066	305.03	0.705969	0.0896786	7.87222	3.48415e-15	3.76026e-13
ENSG00000201801	RNU5E-4P	RNU5E-4P	RNA, U5E small nuclear 4, pseudogene [Source:HGNC Symbol;Acc:HGNC:42513]	snRNA	90.2617	242.942	89.0355	162.416	156.749	151.281	151.048	265.736	257.362	205.609	316.095	364.517	434.035	336.687	81.4347	109.008	347.682	1.06699	0.136306	7.82786	4.96258e-15	5.2732e-13
ENSG00000163597	SNHG16	SNHG16	small nucleolar RNA host gene 16 [Source:HGNC Symbol;Acc:HGNC:44352]	lincRNA,retained_intron	44.618	58.0948	40.2489	5.93302	8.39726	12.3495	13.7317	38.7629	44.7394	51.7946	31.6704	26.8656	29.4261	30.9388	50.7572	39.1176	53.1121	-1.77053	0.22639	-7.82071	5.25276e-15	5.53033e-13
ENSG00000161011	SQSTM1	SQSTM1	sequestosome 1 [Source:HGNC Symbol;Acc:HGNC:11280]	nonsense_mediated_decay,processed_transcript,protein_coding,retained_intron	186.165	491.165	173.192	87.512	79.7739	86.4464	88.5692	524.467	591.8	560.846	652.897	632.563	610.591	647.896	185.738	168.988	550.896	-0.738658	0.0951216	-7.76541	8.13793e-15	8.49008e-13
ENSG00000263934	SNORD3A	SNORD3A	small nucleolar RNA, C/D box 3A [Source:HGNC Symbol;Acc:HGNC:33189]	snoRNA	1739.08	1399.56	1393.47	2636.49	2251.16	2369.25	2096.14	1792.9	1599.54	1349.27	1942.85	1838.46	1620.27	1473.54	1609.73	1482.3	3175.34	0.907623	0.116976	7.75906	8.55595e-15	8.84577e-13
ENSG00000145050	MANF	MANF	mesencephalic astrocyte derived neurotrophic factor [Source:HGNC Symbol;Acc:HGNC:15461]	nonsense_mediated_decay,processed_transcript,protein_coding,retained_intron	66.1577	10.1226	59.7635	21.5072	16.0947	17.2893	19.9109	12.6096	15.0608	15.1721	16.4442	16.4857	12.8739	16.3794	55.7772	56.8509	47.4622	-1.35737	0.17692	-7.67224	1.69016e-14	1.73181e-12
ENSG00000206612	SNORA2A	SNORA2A	small nucleolar RNA, H/ACA box 2A [Source:HGNC Symbol;Acc:HGNC:32584]	snoRNA	356.431	216.095	337.847	419.019	415.664	474.838	449.025	214.831	196.676	202.47	254.581	192.333	201.691	205.652	341.356	316.07	548.838	0.703563	0.0917608	7.66736	1.75569e-14	1.78304e-12
ENSG00000140391	TSPAN3	TSPAN3	tetraspanin 3 [Source:HGNC Symbol;Acc:HGNC:17752]	processed_transcript,protein_coding,retained_intron	61.5421	25.9666	42.6882	11.866	19.5936	16.0543	16.478	22.4171	21.7052	24.5893	15.8352	7.93756	11.0348	12.7395	59.6816	59.9803	46.7134	-1.48564	0.193846	-7.664	1.80225e-14	1.81426e-12
ENSG00000264994	SNORD92	SNORD92	small nucleolar RNA, C/D box 92 [Source:HGNC Symbol;Acc:HGNC:32754]	snoRNA	286.683	252.624	299.427	465.742	543.023	440.259	411.95	188.21	191.803	172.125	244.836	278.425	299.778	286.336	272.193	322.851	565.634	0.97542	0.127308	7.66186	1.83257e-14	1.82875e-12
ENSG00000207357	RNU6-2	RNU6-2	RNA, U6 small nuclear 2 [Source:HGNC Symbol;Acc:HGNC:34270]	snRNA	3.0771	10.1226	6.09832	16.3158	23.0925	23.464	16.478	12.1426	9.30224	6.80131	16.4442	24.4233	17.1652	15.7727	5.57772	5.21568	23.5449	2.33612	0.305351	7.6506	2.00037e-14	1.97899e-12
ENSG00000260260	SNHG19	SNHG19	small nucleolar RNA host gene 19 [Source:HGNC Symbol;Acc:HGNC:49574]	lincRNA	21.0269	14.0836	18.295	36.3397	40.5867	44.4582	37.762	8.87345	7.53039	11.5099	10.9628	8.54815	12.2609	12.1329	11.7132	20.8627	38.0873	1.46636	0.191766	7.6466	2.06369e-14	2.02418e-12
ENSG00000187837	HIST1H1C	HIST1H1C	histone cluster 1 H1 family member c [Source:HGNC Symbol;Acc:HGNC:4716]	protein_coding	37.4381	125.872	50.0062	84.5455	69.9771	63.5999	54.24	129.833	132.003	113.53	140.689	136.77	138.548	131.642	39.044	38.596	150.867	1.04467	0.137638	7.58994	3.20053e-14	3.11266e-12
ENSG00000273338	AC103591.3		novel transcript, antisense to DNAJB4	antisense	8.20561	29.4875	12.8065	20.7656	25.1918	26.5514	30.8962	32.2246	31.0075	26.1589	42.6332	42.7407	44.7522	38.2186	9.48212	9.38823	44.9015	1.71595	0.226739	7.56796	3.79127e-14	3.65618e-12
ENSG00000201183	RNVU1-3	RNVU1-3	RNA, variant U1 small nuclear 3 [Source:HGNC Symbol;Acc:HGNC:48311]	snRNA	3.58995	18.9248	4.87866	16.3158	15.395	19.7592	17.1646	21.4831	22.5912	13.6026	17.6623	19.5386	17.7783	15.1661	2.23109	4.17255	24.5001	2.54152	0.336121	7.56131	3.99022e-14	3.81598e-12
ENSG00000228253	MT-ATP8	MT-ATP8	mitochondrially encoded ATP synthase membrane subunit 8 [Source:HGNC Symbol;Acc:HGNC:7415]	protein_coding	28859.1	30955.3	27301.6	11949.1	12458.7	12205	13950.7	26515.3	28304.5	28596.9	21635.7	20613.2	24399.1	26033.5	24223.5	23469	37259.3	-0.715859	0.0949126	-7.5423	4.61758e-14	4.37945e-12
ENSG00000108846	ABCC3	ABCC3	ATP binding cassette subfamily C member 3 [Source:HGNC Symbol;Acc:HGNC:54]	nonsense_mediated_decay,processed_transcript,protein_coding,retained_intron	70.7734	18.9248	78.0585	25.957	25.8915	28.4038	22.6572	23.8182	19.4904	23.0198	17.0533	18.928	14.713	15.1661	68.0482	71.4548	60.2107	-1.15903	0.15524	-7.46606	8.26307e-14	7.77271e-12
ENSG00000277443	MARCKS	MARCKS	myristoylated alanine rich protein kinase C substrate [Source:HGNC Symbol;Acc:HGNC:6759]	protein_coding	82.0561	77.8998	80.4978	32.6316	32.8893	33.9611	26.0901	73.3227	77.0757	82.1389	56.6412	52.51	52.1087	56.4179	76.4147	81.8862	100.679	-1.03033	0.138148	-7.4581	8.77797e-14	8.18991e-12
ENSG00000207233	SNORA37	SNORA37	small nucleolar RNA, H/ACA box 37 [Source:HGNC Symbol;Acc:HGNC:32630]	snoRNA	349.764	207.293	368.948	448.685	387.673	457.549	416.756	187.743	187.374	185.728	177.232	189.891	182.687	203.226	329.643	327.023	529.972	0.637619	0.08557	7.45143	9.23311e-14	8.5451e-12
ENSG00000147274	RBMX	RBMX	RNA binding motif protein X-linked [Source:HGNC Symbol;Acc:HGNC:9910]	nonsense_mediated_decay,processed_transcript,protein_coding,retained_intron	102.57	128.073	120.747	51.9139	44.0856	46.3106	32.956	131.234	111.184	117.192	95.6201	114.789	98.0869	98.883	103.188	109.529	153.676	-0.993344	0.133836	-7.42211	1.15268e-13	1.05825e-11
ENSG00000137710	RDX	RDX	radixin [Source:HGNC Symbol;Acc:HGNC:9944]	nonsense_mediated_decay,processed_transcript,protein_coding,retained_intron	109.75	97.2647	126.235	48.9474	42.6861	46.3106	48.0608	101.344	132.889	120.331	79.1759	64.7217	58.8522	67.3375	98.1678	113.18	140.32	-0.94297	0.12716	-7.41561	1.21063e-13	1.10263e-11
ENSG00000141756	FKBP10	FKBP10	FK506 binding protein 10 [Source:HGNC Symbol;Acc:HGNC:18169]	nonsense_mediated_decay,protein_coding,retained_intron	37.4381	15.4039	32.9309	7.41627	4.19863	8.02717	6.17924	17.7469	14.1748	10.9867	6.6995	10.9905	5.51739	6.06644	30.6774	33.9019	26.5807	-2.0586	0.277812	-7.41005	1.26249e-13	1.14082e-11
ENSG00000084207	GSTP1	GSTP1	glutathione S-transferase pi 1 [Source:HGNC Symbol;Acc:HGNC:4638]	nonsense_mediated_decay,protein_coding,retained_intron	121.546	0	128.675	58.5886	57.3813	53.1028	50.1205	0	0	0	0	0	0	0	143.347	116.831	87.7534	-0.897822	0.121417	-7.39454	1.41903e-13	1.27225e-11
ENSG00000010278	CD9	CD9	CD9 molecule [Source:HGNC Symbol;Acc:HGNC:1709]	processed_transcript,protein_coding,retained_intron	34.361	32.5683	31.1014	9.64116	3.49886	3.08737	4.80608	32.6916	35.8801	36.6224	33.4975	28.0868	25.7478	37.0053	31.793	20.8627	39.5476	-2.19904	0.298259	-7.37294	1.66904e-13	1.4848e-11
ENSG00000163110	PDLIM5	PDLIM5	PDZ and LIM domain 5 [Source:HGNC Symbol;Acc:HGNC:17468]	nonsense_mediated_decay,processed_transcript,protein_coding,retained_intron	97.9544	12.7632	98.1829	43.756	46.1849	41.9883	34.3291	9.34047	14.6178	13.6026	7.30854	7.93756	7.35652	11.5262	105.977	102.227	76.0389	-0.961575	0.131109	-7.33416	2.23119e-13	1.96962e-11
ENSG00000212534	SNORD70	SNORD70	small nucleolar RNA, C/D box 70 [Source:HGNC Symbol;Acc:HGNC:32731]	snoRNA	1672.41	1508.26	1578.85	1925.26	2179.79	1988.89	2100.26	1557.99	1578.28	1393.74	1706.54	1836.63	1796.83	1558.47	1517.14	1675.28	3033.67	0.668127	0.0918461	7.27442	3.4792e-13	3.04789e-11
ENSG00000206828	RF00003			snRNA	7.69276	6.16157	9.14748	30.4067	27.2911	19.7592	21.2841	4.20321	5.75853	4.18542	8.52663	6.7164	9.19565	9.09966	7.8088	10.4314	22.5708	1.80362	0.248815	7.24886	4.20296e-13	3.65403e-11
ENSG00000212135	SNORD67	SNORD67	small nucleolar RNA, C/D box 67 [Source:HGNC Symbol;Acc:HGNC:32728]	snoRNA	272.836	267.148	262.838	405.67	431.059	318.617	345.351	375.954	381.835	311.814	403.188	462.821	473.269	394.319	228.686	241.486	598.981	0.895493	0.123562	7.2473	4.25154e-13	3.66847e-11
ENSG00000182985	CADM1	CADM1	cell adhesion molecule 1 [Source:HGNC Symbol;Acc:HGNC:5951]	nonsense_mediated_decay,processed_transcript,protein_coding,retained_intron	9.23131	12.3231	12.1966	25.2153	19.5936	24.0815	30.8962	8.40642	13.7319	9.94037	14.6171	16.4857	9.19565	17.5927	10.5977	3.65098	27.1224	1.82659	0.25291	7.2223	5.11158e-13	4.37765e-11
ENSG00000170345	FOS	FOS	Fos proto-oncogene, AP-1 transcription factor subunit [Source:HGNC Symbol;Acc:HGNC:3796]	processed_transcript,protein_coding	38.4638	42.2507	45.7374	65.2632	65.7785	64.2174	70.0314	49.5045	54.9275	50.7482	92.5749	64.7217	66.2087	69.7641	36.8129	46.9411	100.053	0.982341	0.136291	7.20765	5.69255e-13	4.83909e-11
ENSG00000188620	HMX3	HMX3	H6 family homeobox 3 [Source:HGNC Symbol;Acc:HGNC:5019]	protein_coding	10.7699	17.6045	10.3671	28.1818	15.395	25.3165	26.7767	17.7469	18.1615	21.4503	26.798	23.8127	26.9739	30.3322	7.8088	7.82352	33.934	1.70342	0.237085	7.18487	6.72726e-13	5.67662e-11
ENSG00000202408	RNU1-122P	RNU1-122P	RNA, U1 small nuclear 122, pseudogene [Source:HGNC Symbol;Acc:HGNC:48464]	snRNA	5.64136	18.0446	4.26882	17.7991	15.395	14.8194	20.5975	13.0767	14.6178	10.4636	22.5347	26.255	23.2956	18.1993	4.46217	3.12941	24.8222	2.28648	0.31843	7.18048	6.94684e-13	5.81912e-11
ENSG00000108848	LUC7L3	LUC7L3	LUC7 like 3 pre-mRNA splicing factor [Source:HGNC Symbol;Acc:HGNC:24309]	nonsense_mediated_decay,processed_transcript,protein_coding,retained_intron	70.7734	67.7772	78.0585	123.852	103.566	93.8561	124.271	66.3173	70.8742	70.629	93.793	91.5873	55.1739	84.9302	87.5702	65.7176	149.908	0.880856	0.122973	7.16302	7.89179e-13	6.56276e-11
ENSG00000106366	SERPINE1	SERPINE1	serpin family E member 1 [Source:HGNC Symbol;Acc:HGNC:8583]	protein_coding	49.7465	117.51	45.7374	68.9713	67.1781	77.8018	67.2851	115.355	113.399	121.377	101.711	92.1979	112.187	90.39	43.5062	47.9843	137.82	0.912281	0.127453	7.15781	8.19756e-13	6.768e-11
ENSG00000201643	SNORA14A	SNORA14A	small nucleolar RNA, H/ACA box 14A [Source:HGNC Symbol;Acc:HGNC:32602]	snoRNA	167.189	198.931	147.579	186.89	232.324	198.827	210.781	184.474	192.689	193.053	239.964	233.242	241.539	214.145	174.583	163.251	341.922	0.665935	0.0934793	7.12388	1.04932e-12	8.6014e-11
ENSG00000199568	RNU5A-1	RNU5A-1	RNA, U5A small nuclear 1 [Source:HGNC Symbol;Acc:HGNC:10211]	snRNA	340.02	202.892	327.48	524.331	650.088	421.118	473.055	202.221	206.864	192.529	277.725	366.96	411.965	319.095	308.448	365.619	636.807	0.942558	0.132337	7.1224	1.06062e-12	8.63239e-11
ENSG00000270722	RF00003			snRNA	843.639	1803.58	970.852	1159.91	1014.67	1128.74	1136.98	1768.15	1945.05	1655.86	1590.83	1630.86	1560.81	1576.06	828.291	958.642	2238.73	0.622769	0.0876435	7.10571	1.19709e-12	9.67449e-11
ENSG00000200997	RNU1-85P	RNU1-85P	RNA, U1 small nuclear 85, pseudogene [Source:HGNC Symbol;Acc:HGNC:48427]	snRNA	10.7699	51.053	10.3671	20.0239	26.5913	24.0815	21.2841	48.1034	51.3838	47.086	51.1598	44.5725	52.7217	45.4983	6.13549	9.38823	52.1828	1.65121	0.232494	7.10217	1.2281e-12	9.85568e-11
ENSG00000101040	ZMYND8	ZMYND8	zinc finger MYND-type containing 8 [Source:HGNC Symbol;Acc:HGNC:9397]	processed_transcript,protein_coding	9.23131	25.9666	13.4163	36.3397	29.3904	29.6388	30.2096	19.148	27.0208	38.7151	43.2422	29.3079	28.2	43.0717	16.7332	16.1686	46.4921	1.49789	0.211107	7.09537	1.29006e-12	1.02811e-10
ENSG00000210100	MT-TI	MT-TI	mitochondrially encoded tRNA isoleucine [Source:HGNC Symbol;Acc:HGNC:7488]	Mt_tRNA	4114.6	2549.13	3477.87	5935.99	8195.72	5788.21	6050.17	2800.74	1943.73	1870.88	2006.8	2046.06	2436.23	2002.53	4157.07	3764.68	6963.47	1.0651	0.150353	7.08398	1.40068e-12	1.10857e-10
ENSG00000252481	SCARNA13	SCARNA13	small Cajal body-specific RNA 13 [Source:HGNC Symbol;Acc:HGNC:32570]	scaRNA	317.967	202.892	307.965	369.33	340.089	387.157	371.441	211.095	224.14	221.827	229.001	229.579	201.691	220.818	349.723	284.255	502.552	0.544543	0.0768999	7.0812	1.42914e-12	1.12334e-10
ENSG00000120708	TGFBI	TGFBI	transforming growth factor beta induced [Source:HGNC Symbol;Acc:HGNC:11771]	nonsense_mediated_decay,processed_transcript,protein_coding,retained_intron	136.418	34.7688	132.943	193.565	191.038	167.336	159.974	41.5651	40.3097	45.5164	43.2422	40.909	45.3652	48.5315	162.312	131.435	193.008	0.657703	0.0938042	7.01145	2.35869e-12	1.84138e-10
ENSG00000023445	BIRC3	BIRC3	baculoviral IAP repeat containing 3 [Source:HGNC Symbol;Acc:HGNC:591]	processed_transcript,protein_coding,retained_intron	38.9766	7.4819	39.6391	60.8134	49.6838	67.3047	63.8522	10.7415	11.96	9.4172	21.9256	15.8751	14.1	13.3462	35.6974	34.9451	59.9809	1.02241	0.146121	6.997	2.61496e-12	2.02765e-10
ENSG00000102755	FLT1	FLT1	fms related tyrosine kinase 1 [Source:HGNC Symbol;Acc:HGNC:3763]	protein_coding	84.6203	116.19	64.6422	159.45	85.3721	148.811	116.032	113.487	112.956	134.457	186.977	231.411	221.922	246.297	61.3549	93.3607	228.416	1.0606	0.151844	6.98478	2.85302e-12	2.1974e-10
ENSG00000104760	FGL1	FGL1	fibrinogen like 1 [Source:HGNC Symbol;Acc:HGNC:3695]	protein_coding,retained_intron	6.66706	0.440112	12.1966	26.6986	24.492	23.464	24.717	0	0.442964	0	0.609045	0	1.83913	0.606644	8.92435	9.38823	18.4194	1.75147	0.250979	6.97858	2.98186e-12	2.28132e-10
ENSG00000207870	MIR221	MIR221	microRNA 221 [Source:HGNC Symbol;Acc:HGNC:31601]	miRNA	180.523	257.906	200.635	83.0623	80.4737	108.676	96.8081	313.84	348.17	369.887	287.469	321.166	253.187	297.862	203.587	207.063	359.189	-0.772382	0.112052	-6.89308	5.45959e-12	4.14929e-10
ENSG00000146166	LGSN	LGSN	lengsin, lens protein with glutamine synthetase domain [Source:HGNC Symbol;Acc:HGNC:21016]	protein_coding	13.847	0	13.4163	33.3732	29.3904	26.5514	35.0157	0	0	0	0	0	0	0	13.3865	15.1255	23.6228	1.47078	0.213597	6.88578	5.74701e-12	4.28264e-10
ENSG00000147140	NONO	NONO	non-POU domain containing octamer binding [Source:HGNC Symbol;Acc:HGNC:7871]	processed_transcript,protein_coding	92.3131	73.0586	91.4748	45.2393	32.1895	36.431	35.0157	65.8503	81.9483	82.1389	46.8965	43.9619	59.4652	64.9109	89.8013	82.4078	106.905	-0.939464	0.136432	-6.88595	5.7405e-12	4.28264e-10
ENSG00000200354	SNORA71D	SNORA71D	small nucleolar RNA, H/ACA box 71D [Source:HGNC Symbol;Acc:HGNC:32657]	snoRNA	2497.58	2801.31	2356.39	3298.02	2830.58	2950.91	2812.24	2903.95	2895.21	2454.23	3114.66	3391.78	3043.15	2834.24	2333.72	2354.88	4841.03	0.637423	0.0925684	6.88597	5.73949e-12	4.28264e-10
ENSG00000107581	EIF3A	EIF3A	eukaryotic translation initiation factor 3 subunit A [Source:HGNC Symbol;Acc:HGNC:3271]	protein_coding,retained_intron	173.856	150.958	207.953	100.861	92.3698	79.6542	98.8679	148.046	177.186	171.079	147.998	144.708	126.9	144.988	172.909	183.592	242.989	-0.671214	0.0976467	-6.8739	6.24678e-12	4.62504e-10
ENSG00000106541	AGR2	AGR2	anterior gradient 2, protein disulphide isomerase family member [Source:HGNC Symbol;Acc:HGNC:328]	processed_transcript,protein_coding,retained_intron	148.727	0	129.284	63.0383	62.2797	69.7746	63.8522	1.86809	0.442964	0	0	0	0	0.606644	148.925	131.957	99.0698	-0.785671	0.114443	-6.86518	6.64096e-12	4.88537e-10
ENSG00000073756	PTGS2	PTGS2	prostaglandin-endoperoxide synthase 2 [Source:HGNC Symbol;Acc:HGNC:9605]	nonsense_mediated_decay,processed_transcript,protein_coding	135.393	0	151.238	63.78	62.9794	51.2504	76.2107	0	0	0	0	0	0	0	134.981	137.172	98.1117	-0.817855	0.119241	-6.85884	6.94236e-12	5.07456e-10
ENSG00000167996	FTH1	FTH1	ferritin heavy chain 1 [Source:HGNC Symbol;Acc:HGNC:3976]	nonsense_mediated_decay,protein_coding,retained_intron	128.725	423.388	131.724	175.024	170.044	157.456	148.302	450.678	450.051	439.469	606.609	525.711	548.061	527.78	141.674	116.31	506.288	0.649665	0.0952948	6.81742	9.26873e-12	6.68981e-10
ENSG00000209702	SNORD41	SNORD41	small nucleolar RNA, C/D box 41 [Source:HGNC Symbol;Acc:HGNC:10179]	snoRNA	1252.38	875.822	1270.89	1397.23	1725.64	1632.6	1631.32	883.608	884.156	833.422	1043.9	1266.35	1160.49	1178.71	1151.24	1368.07	2192.19	0.663245	0.0972857	6.81749	9.2644e-12	6.68981e-10
ENSG00000205542	TMSB4X	TMSB4X	thymosin beta 4 X-linked [Source:HGNC Symbol;Acc:HGNC:11881]	protein_coding	143.085	142.596	156.727	221.005	156.749	193.27	173.705	139.64	137.762	133.41	127.9	119.063	120.156	109.196	121.594	144.996	259.894	0.714918	0.105301	6.78927	1.12706e-11	8.08385e-10
ENSG00000251733	SCARNA8	SCARNA8	small Cajal body-specific RNA 8 [Source:HGNC Symbol;Acc:HGNC:32564]	scaRNA	403.1	344.608	361.021	508.015	473.745	493.362	522.489	388.097	350.384	292.456	375.781	331.546	419.322	350.64	364.783	361.447	703.491	0.743746	0.109646	6.78316	1.17572e-11	8.38046e-10
ENSG00000140105	WARS	WARS	tryptophanyl-tRNA synthetase [Source:HGNC Symbol;Acc:HGNC:12729]	nonsense_mediated_decay,processed_transcript,protein_coding,retained_intron	21.5397	8.36212	26.2228	8.89953	2.79909	3.08737	2.74633	9.80749	7.97335	9.94037	8.52663	7.93756	4.90435	6.67308	25.6575	28.6862	19.5933	-2.25389	0.333324	-6.76186	1.36236e-11	9.65088e-10
ENSG00000199771	RNA5SP426	RNA5SP426	RNA, 5S ribosomal pseudogene 426 [Source:HGNC Symbol;Acc:HGNC:43326]	rRNA_pseudogene	32.3096	67.7772	50.0062	62.2967	65.0787	69.1571	74.8375	67.2514	87.2639	123.993	99.2744	149.593	114.026	131.642	37.9285	35.9882	130.821	1.12855	0.167198	6.74976	1.48086e-11	1.0426e-09
ENSG00000203875	SNHG5	SNHG5	small nucleolar RNA host gene 5 [Source:HGNC Symbol;Acc:HGNC:21026]	lincRNA,retained_intron	12124.8	16637.5	13277.3	13997.5	12649.1	13827.1	14714.2	17205.1	17943.1	16710.8	18293.9	17729.5	17170.7	17262.1	10850.3	12257.4	25632.8	0.507039	0.0752982	6.73375	1.65346e-11	1.15636e-09
ENSG00000207217	SNORA80D	SNORA80D	small nucleolar RNA, H/ACA box 80D [Source:HGNC Symbol;Acc:HGNC:50435]	snoRNA	217.449	7.4819	211.612	292.943	226.026	252.547	250.603	9.80749	6.64446	6.80131	6.6995	4.88465	5.51739	4.24651	221.993	193.502	242.017	0.595507	0.0884467	6.73295	1.66259e-11	1.15636e-09
ENSG00000210082	MT-RNR2	MT-RNR2	mitochondrially encoded 16S RNA [Source:HGNC Symbol;Acc:HGNC:7471]	Mt_rRNA	112182	113366	125719	128764	107817	120698	117245	114327	120432	136785	117831	116668	105674	114550	106301	111840	201507	0.37767	0.0561487	6.72626	1.74084e-11	1.19678e-09
ENSG00000245532	NEAT1	NEAT1	nuclear paraspeckle assembly transcript 1 [Source:HGNC Symbol;Acc:HGNC:30815]	lincRNA	424.64	291.354	340.896	446.46	466.748	453.844	473.055	336.724	267.55	385.059	537.787	473.812	465.913	473.789	297.85	332.76	704.646	0.719291	0.106939	6.7262	1.74157e-11	1.19678e-09
ENSG00000062716	VMP1	VMP1	vacuole membrane protein 1 [Source:HGNC Symbol;Acc:HGNC:29559]	nonsense_mediated_decay,processed_transcript,protein_coding,retained_intron	120.52	85.3817	125.016	169.091	146.952	134.609	157.227	101.811	91.6935	115.099	115.719	109.294	88.2782	103.129	118.805	122.569	211.999	0.637664	0.0949258	6.7175	1.84872e-11	1.26285e-09
ENSG00000148926	ADM	ADM	adrenomedullin [Source:HGNC Symbol;Acc:HGNC:259]	protein_coding	11.2827	7.4819	11.5868	19.2823	25.8915	34.5786	28.8365	12.6096	10.6311	17.2649	12.1809	13.4328	17.1652	12.1329	8.36658	14.6039	29.6179	1.57469	0.234904	6.70357	2.03388e-11	1.38112e-09
ENSG00000105404	RABAC1	RABAC1	Rab acceptor 1 [Source:HGNC Symbol;Acc:HGNC:9794]	protein_coding,retained_intron	54.3622	8.80224	56.7144	14.0909	20.9931	14.8194	19.2243	4.20321	3.54371	5.23178	2.43618	4.88465	3.06522	1.81993	50.1995	49.0274	36.2793	-1.28257	0.19161	-6.69365	2.17668e-11	1.46939e-09
ENSG00000072274	TFRC	TFRC	transferrin receptor [Source:HGNC Symbol;Acc:HGNC:11763]	nonsense_mediated_decay,processed_transcript,protein_coding,retained_intron	8.71846	29.4875	9.75731	25.2153	28.6906	17.2893	24.717	24.7522	26.5778	32.437	43.2422	20.7598	42.3	26.0857	11.7132	6.78039	39.6081	1.69618	0.253819	6.6826	2.34734e-11	1.57532e-09
ENSG00000103257	SLC7A5	SLC7A5	solute carrier family 7 member 5 [Source:HGNC Symbol;Acc:HGNC:11063]	protein_coding,retained_intron	37.9509	38.7298	35.3703	68.9713	52.4829	52.4853	48.0608	35.4938	41.1956	30.3443	57.2503	41.5196	52.7217	46.7116	35.6974	28.1647	77.3547	1.01189	0.151722	6.66938	2.56894e-11	1.70652e-09
ENSG00000222345	RF00569			snoRNA	2752.47	2476.95	2470.43	3048.83	3748.68	3097.87	3446.64	2643.35	2686.58	2432.78	2954.48	3333.17	3119.78	2959.21	2832.37	2824.81	5121.18	0.615988	0.0923636	6.66917	2.57258e-11	1.70652e-09
ENSG00000207404	RF00019			misc_RNA	2.56425	8.80224	1.8295	17.0574	9.7968	9.87959	10.2987	9.34047	13.7319	12.5563	10.9628	14.654	11.6478	12.1329	1.11554	1.04314	15.6828	3.14633	0.474022	6.63752	3.18998e-11	2.10392e-09
ENSG00000199879	RNU1-120P	RNU1-120P	RNA, U1 small nuclear 120, pseudogene [Source:HGNC Symbol;Acc:HGNC:48462]	snRNA	18.9755	43.131	10.977	25.957	31.4897	27.7864	30.2096	47.6364	36.766	39.2383	45.6784	44.5725	43.5261	42.4651	8.92435	16.6902	53.2715	1.35902	0.204911	6.63222	3.30673e-11	2.16846e-09
ENSG00000274452	RF00004			snRNA	394.895	707.7	382.365	531.747	558.418	501.389	679.717	885.009	883.713	828.19	923.922	923.81	886.461	860.828	486.377	468.368	1131.42	0.711991	0.107526	6.62155	3.55449e-11	2.31769e-09
ENSG00000112697	TMEM30A	TMEM30A	transmembrane protein 30A [Source:HGNC Symbol;Acc:HGNC:16667]	protein_coding	38.4638	13.6435	34.7604	11.1244	6.99771	10.4971	9.61216	21.0161	12.846	14.649	5.48141	4.88465	10.4217	4.24651	40.7173	31.8157	29.4625	-1.60683	0.243451	-6.6002	4.10599e-11	2.66217e-09
ENSG00000100292	HMOX1	HMOX1	heme oxygenase 1 [Source:HGNC Symbol;Acc:HGNC:5013]	protein_coding,retained_intron	8.71846	11.0028	4.87866	21.5072	20.2934	16.0543	19.9109	9.80749	7.08742	14.1258	39.5879	31.7503	42.913	38.2186	8.92435	6.25882	31.7425	1.73676	0.263686	6.58649	4.50347e-11	2.90347e-09
ENSG00000102144	PGK1	PGK1	phosphoglycerate kinase 1 [Source:HGNC Symbol;Acc:HGNC:8896]	processed_transcript,protein_coding	50.2593	85.8218	65.8619	91.9618	79.0742	101.883	77.5838	90.6026	94.3513	102.543	95.0111	103.188	88.2782	80.077	75.857	57.8941	143.326	0.819406	0.124482	6.58254	4.62473e-11	2.93223e-09
ENSG00000112972	HMGCS1	HMGCS1	3-hydroxy-3-methylglutaryl-CoA synthase 1 [Source:HGNC Symbol;Acc:HGNC:5007]	protein_coding,retained_intron	12.3084	35.6491	13.4163	26.6986	35.6883	22.8466	27.4633	47.6364	49.612	44.9933	119.982	109.294	120.77	95.8498	15.0598	14.6039	78.4835	1.34165	0.203794	6.58335	4.59963e-11	2.93223e-09
ENSG00000268621	IGFL2-AS1	IGFL2-AS1	IGFL2 antisense RNA 1 [Source:HGNC Symbol;Acc:HGNC:52559]	lincRNA	33.8481	15.4039	34.1506	13.3493	9.09703	7.40969	7.55241	19.615	19.0475	16.7417	14.008	20.1492	18.3913	16.986	32.3508	36.5098	33.156	-1.56825	0.238191	-6.58398	4.58023e-11	2.93223e-09
ENSG00000138678	GPAT3	GPAT3	glycerol-3-phosphate acyltransferase 3 [Source:HGNC Symbol;Acc:HGNC:28157]	processed_transcript,protein_coding,retained_intron	7.69276	12.3231	4.87866	18.5407	13.2957	13.5844	18.5377	15.8788	17.7186	20.4039	23.7528	27.4762	18.3913	24.2658	3.9044	3.12941	25.4812	2.01277	0.306065	6.5763	4.82297e-11	3.04112e-09
ENSG00000207743	MIR495	MIR495	microRNA 495 [Source:HGNC Symbol;Acc:HGNC:32085]	miRNA	35.8995	0	32.9309	13.3493	7.69749	13.5844	6.86583	0	0	0	0	0	0	0	33.4663	38.0745	21.5253	-1.43377	0.242075	-5.92286	3.164e-09	1.54511e-07
ENSG00000238886	SNORD121A	SNORD121A	small nucleolar RNA, C/D box 121A [Source:HGNC Symbol;Acc:HGNC:33560]	snoRNA	126.161	85.3817	128.675	153.517	204.333	141.402	166.153	99.009	88.5928	80.5693	98.6653	130.665	119.543	106.769	107.65	118.396	219.962	0.788654	0.120742	6.53172	6.50167e-11	4.05507e-09
ENSG00000221066	SNORD111	SNORD111	small nucleolar RNA, C/D box 111 [Source:HGNC Symbol;Acc:HGNC:32776]	snoRNA	888.257	724.424	1038.54	1206.63	965.685	1204.08	1174.74	678.585	730.891	699.488	809.421	695.453	731.974	692.181	937.614	955.513	1581.95	0.574405	0.0880461	6.52391	6.84984e-11	4.24912e-09
ENSG00000115677	HDLBP	HDLBP	high density lipoprotein binding protein [Source:HGNC Symbol;Acc:HGNC:4857]	processed_transcript,protein_coding,retained_intron	138.982	115.749	139.042	62.2967	60.8801	62.9824	73.4643	93.8717	113.842	121.377	112.673	100.746	82.1478	106.769	119.921	141.345	172.483	-0.732973	0.112839	-6.49573	8.26299e-11	5.09818e-09
ENSG00000115053	NCL	NCL	nucleolin [Source:HGNC Symbol;Acc:HGNC:7667]	protein_coding,retained_intron	155.394	285.192	165.874	73.4211	76.9749	87.6814	67.2851	286.285	301.215	310.767	222.302	235.074	200.465	217.179	150.598	135.086	294.661	-0.660837	0.102014	-6.47788	9.30199e-11	5.70854e-09
ENSG00000210174	MT-TR	MT-TR	mitochondrially encoded tRNA arginine [Source:HGNC Symbol;Acc:HGNC:7496]	Mt_tRNA	653.884	613.956	615.93	829.139	1051.76	777.4	830.078	711.744	560.792	531.025	575.548	533.649	619.174	522.321	635.86	646.223	1194.02	0.77158	0.119901	6.43515	1.23348e-10	7.52945e-09
ENSG00000212452	SNORD69	SNORD69	small nucleolar RNA, C/D box 69 [Source:HGNC Symbol;Acc:HGNC:32730]	snoRNA	1084.17	1020.62	998.905	1194.76	1339.36	1181.85	1313.43	1031.65	1034.76	962.124	1154.14	1273.67	1292.91	1215.11	976.101	1145.89	1984.36	0.578715	0.0900816	6.42434	1.32445e-10	8.04203e-09
ENSG00000164463	CREBRF	CREBRF	CREB3 regulatory factor [Source:HGNC Symbol;Acc:HGNC:24050]	processed_transcript,protein_coding,retained_intron	13.3341	14.5237	9.14748	24.4737	30.0902	25.3165	18.5377	11.6756	11.5171	15.1721	17.6623	16.4857	14.713	15.7727	14.5021	7.30195	29.2667	1.47202	0.229505	6.4139	1.41843e-10	8.56729e-09
ENSG00000126777	KTN1	KTN1	kinectin 1 [Source:HGNC Symbol;Acc:HGNC:6467]	nonsense_mediated_decay,protein_coding,retained_intron	121.546	267.588	110.989	163.158	113.363	159.926	149.675	294.225	324.25	358.377	473.837	449.999	397.865	421.618	107.092	120.482	401.824	0.669623	0.104604	6.4015	1.53855e-10	9.24416e-09
ENSG00000201998	SNORA23	SNORA23	small nucleolar RNA, H/ACA box 23 [Source:HGNC Symbol;Acc:HGNC:32613]	snoRNA	729.786	580.507	614.101	1082.03	856.52	951.528	959.156	589.384	618.378	460.919	707.102	542.197	638.791	520.501	760.801	696.293	1271	0.778557	0.121652	6.39988	1.55504e-10	9.29459e-09
ENSG00000250479	CHCHD10	CHCHD10	coiled-coil-helix-coiled-coil-helix domain containing 10 [Source:HGNC Symbol;Acc:HGNC:15559]	nonsense_mediated_decay,protein_coding,retained_intron	28.2068	55.8942	25.0031	8.89953	7.69749	8.64464	5.49266	42.9662	50.0549	59.1191	32.2794	29.9185	21.4565	32.7588	36.2552	29.2078	46.4164	-1.6279	0.25478	-6.38942	1.66519e-10	9.90139e-09
ENSG00000080824	HSP90AA1	HSP90AA1	heat shock protein 90 alpha family class A member 1 [Source:HGNC Symbol;Acc:HGNC:5253]	nonsense_mediated_decay,protein_coding,retained_intron	194.883	339.326	199.415	236.579	234.423	239.58	200.482	316.642	354.814	325.416	345.329	319.334	291.809	299.076	199.125	178.898	446.291	0.561663	0.088208	6.36749	1.92151e-10	1.13666e-08
ENSG00000184226	PCDH9	PCDH9	protocadherin 9 [Source:HGNC Symbol;Acc:HGNC:8661]	nonsense_mediated_decay,processed_transcript,protein_coding	37.9509	0.440112	26.8326	47.4642	48.984	52.4853	50.1205	0.467023	0	0	0.609045	0	0	0	22.8686	31.2941	41.3365	1.05884	0.166415	6.36262	1.98342e-10	1.16727e-08
ENSG00000170421	KRT8	KRT8	keratin 8 [Source:HGNC Symbol;Acc:HGNC:6446]	nonsense_mediated_decay,processed_transcript,protein_coding,retained_intron	61.5421	25.0864	71.3503	28.9235	21.6929	30.8737	21.2841	20.082	17.2756	20.9271	14.6171	11.6011	15.9391	15.7727	70.837	60.5019	56.6155	-1.03193	0.162329	-6.35705	2.05671e-10	1.20423e-08
ENSG00000177731	FLII	FLII	FLII, actin remodeling protein [Source:HGNC Symbol;Acc:HGNC:3750]	nonsense_mediated_decay,processed_transcript,protein_coding,retained_intron	72.8248	81.4207	81.7175	36.3397	28.6906	29.0213	30.2096	74.7238	66.8876	95.2183	68.8221	75.7122	67.4348	83.1102	71.9526	68.3254	105.244	-0.926659	0.145802	-6.35558	2.07641e-10	1.20959e-08
ENSG00000120885	CLU	CLU	clusterin [Source:HGNC Symbol;Acc:HGNC:2095]	protein_coding,retained_intron	232.321	31.2479	257.959	274.402	286.906	263.044	278.066	35.9608	40.7527	39.2383	29.2342	29.9185	41.0739	41.8584	242.073	234.184	288.363	0.512267	0.0807993	6.34	2.29772e-10	1.33175e-08
ENSG00000108679	LGALS3BP	LGALS3BP	galectin 3 binding protein [Source:HGNC Symbol;Acc:HGNC:6564]	nonsense_mediated_decay,protein_coding,retained_intron	32.3096	46.6518	37.1997	10.3828	7.69749	5.55727	10.9853	37.3619	36.766	43.4237	51.7689	34.1926	38.0087	32.1521	35.6974	23.9921	48.0007	-1.58712	0.250371	-6.33907	2.31162e-10	1.33307e-08
ENSG00000209042	SNORD12C	SNORD12C	small nucleolar RNA, C/D box 12C [Source:HGNC Symbol;Acc:HGNC:10105]	snoRNA	9916.48	7566.4	11091	11423.3	11022.8	11370.2	11655.4	7504.13	7450.65	7181.14	7477.86	7287.91	7399.43	7014.63	9704.67	10550.3	16273.7	0.46117	0.0729696	6.32003	2.61519e-10	1.50059e-08
ENSG00000117724	CENPF	CENPF	centromere protein F [Source:HGNC Symbol;Acc:HGNC:1857]	processed_transcript,protein_coding	21.0269	155.359	14.636	26.6986	30.7899	33.3436	27.4633	168.595	182.501	180.496	236.919	228.358	196.174	209.292	15.0598	15.647	163.913	1.15344	0.182578	6.31748	2.65864e-10	1.51794e-08
ENSG00000207493	SNORA46	SNORA46	small nucleolar RNA, H/ACA box 46 [Source:HGNC Symbol;Acc:HGNC:32639]	snoRNA	973.39	341.087	979.39	1263.73	1104.94	1176.91	1191.91	344.663	311.847	280.423	355.682	307.733	360.469	303.322	1022.4	877.799	1328.33	0.619674	0.0984917	6.29164	3.14125e-10	1.7846e-08
ENSG00000168298	HIST1H1E	HIST1H1E	histone cluster 1 H1 family member e [Source:HGNC Symbol;Acc:HGNC:4718]	protein_coding	62.5678	101.226	53.0554	68.9713	74.1758	81.5066	81.0167	110.685	128.017	115.622	140.08	135.549	142.839	145.595	58.566	54.7647	160.091	0.740649	0.117838	6.28531	3.27208e-10	1.84977e-08
ENSG00000234741	GAS5	GAS5	growth arrest specific 5 [Source:HGNC Symbol;Acc:HGNC:16355]	lincRNA,retained_intron	106512	110968	108343	107988	106073	113195	116657	110983	114813	108530	106497	110208	106260	109497	109233	110148	189561	0.353721	0.056526	6.25766	3.90786e-10	2.19836e-08
ENSG00000198959	TGM2	TGM2	transglutaminase 2 [Source:HGNC Symbol;Acc:HGNC:11778]	protein_coding,retained_intron	22.0526	3.08078	25.6129	52.6555	41.9863	41.3708	41.8815	2.80214	3.98668	2.61589	0.609045	3.05291	0	1.21329	29.0041	29.7294	38.3011	1.05853	0.169264	6.2537	4.00839e-10	2.24392e-08
ENSG00000116005	PCYOX1	PCYOX1	prenylcysteine oxidase 1 [Source:HGNC Symbol;Acc:HGNC:20588]	protein_coding,retained_intron	23.5911	12.7632	25.6129	4.44976	3.49886	4.9398	5.49266	10.7415	11.5171	15.1721	6.09045	9.15873	4.90435	10.3129	23.4264	20.8627	20.205	-2.01547	0.322449	-6.25051	4.09109e-10	2.27909e-08
ENSG00000128228	SDF2L1	SDF2L1	stromal cell derived factor 2 like 1 [Source:HGNC Symbol;Acc:HGNC:10676]	protein_coding,retained_intron	45.1308	5.28134	39.0292	17.0574	15.395	8.64464	13.0451	4.20321	7.97335	6.80131	12.1809	12.2116	12.8739	10.3129	47.4106	35.4666	32.7061	-1.32236	0.211591	-6.2496	4.11504e-10	2.28136e-08
ENSG00000273727	RF00003			snRNA	2.56425	5.28134	2.43933	13.3493	9.7968	9.26212	9.61216	7.00535	11.5171	8.37084	10.3538	9.76931	13.487	13.9528	1.11554	0	13.7109	3.1132	0.498869	6.24051	4.36141e-10	2.40632e-08
ENSG00000221491	SNORA2C	SNORA2C	small nucleolar RNA, H/ACA box 2C [Source:HGNC Symbol;Acc:HGNC:32624]	snoRNA	64.6192	33.8886	62.8127	77.1292	105.665	91.3862	85.8228	33.1587	34.5512	32.9602	39.5879	55.563	45.3652	49.1382	69.1637	71.4548	109.679	0.748459	0.120438	6.2145	5.14883e-10	2.82718e-08
ENSG00000100697	DICER1	DICER1	dicer 1, ribonuclease III [Source:HGNC Symbol;Acc:HGNC:17098]	processed_transcript,protein_coding,retained_intron	19.4883	18.4847	17.0753	33.3732	30.0902	35.8135	39.1352	18.6809	25.2489	19.3576	31.6704	33.582	30.0391	32.1521	24.542	18.7765	47.162	1.11627	0.179837	6.20713	5.39593e-10	2.94875e-08
ENSG00000161671	EMC10	EMC10	ER membrane protein complex subunit 10 [Source:HGNC Symbol;Acc:HGNC:27609]	nonsense_mediated_decay,protein_coding,retained_intron	26.6682	0.440112	23.7834	4.44976	4.19863	4.32232	1.37317	3.26916	1.32889	1.04636	0.609045	0.610582	3.06522	1.21329	24.542	16.1686	13.2491	-2.34261	0.377611	-6.20376	5.51307e-10	2.99848e-08
ENSG00000238317	SNORD11	SNORD11	small nucleolar RNA, C/D box 11 [Source:HGNC Symbol;Acc:HGNC:32707]	snoRNA	732.863	1190.06	652.52	1051.63	1129.43	1181.23	1058.02	885.477	834.987	720.939	966.555	1106.98	1129.84	1116.23	716.179	874.148	1670.94	0.891913	0.143879	6.19905	5.68065e-10	3.07505e-08
ENSG00000165185	KIAA1958	KIAA1958	KIAA1958 [Source:HGNC Symbol;Acc:HGNC:23427]	protein_coding	6.15421	7.92201	6.70815	19.2823	12.5959	27.1689	23.3438	7.9394	6.2015	6.80131	14.6171	5.49524	4.2913	5.4598	4.46217	10.9529	19.9936	1.8657	0.301897	6.17992	6.41347e-10	3.45544e-08
ENSG00000204054	LINC00963	LINC00963	long intergenic non-protein coding RNA 963 [Source:HGNC Symbol;Acc:HGNC:48716]	lincRNA,retained_intron	11.2827	11.883	9.75731	22.9904	18.8938	22.2291	24.717	12.6096	14.6178	10.9867	22.5347	21.9809	20.2304	18.806	10.5977	9.38823	29.0849	1.43477	0.232609	6.16817	6.90845e-10	3.70474e-08
ENSG00000210164	MT-TG	MT-TG	mitochondrially encoded tRNA glycine [Source:HGNC Symbol;Acc:HGNC:7486]	Mt_tRNA	2583.74	2583.9	2072.82	3222.37	4130.05	3105.28	2464.14	2164.65	1995.11	1988.6	1741.87	1676.05	1771.7	1455.95	2162.48	2039.85	4179.86	0.865671	0.141082	6.13594	8.46592e-10	4.51884e-08
ENSG00000207344	SNORA22C	SNORA22C	small nucleolar RNA, H/ACA box 22C [Source:HGNC Symbol;Acc:HGNC:52197]	snoRNA	44.618	44.4513	40.8587	65.2632	65.7785	53.1028	55.6132	57.9109	49.169	48.6555	45.6784	44.5725	56.4	36.3986	37.9285	38.0745	86.0437	0.886022	0.144805	6.11873	9.43224e-10	5.01131e-08
ENSG00000200494	RF00019			misc_RNA	10.257	14.5237	6.09832	16.3158	20.9931	20.9941	24.717	14.0107	16.8326	16.7417	18.2714	24.4233	19.6174	27.9056	11.1554	9.38823	29.4628	1.48554	0.243901	6.09073	1.12395e-09	5.94401e-08
ENSG00000100644	HIF1A	HIF1A	hypoxia inducible factor 1 subunit alpha [Source:HGNC Symbol;Acc:HGNC:4910]	processed_transcript,protein_coding,retained_intron	118.468	119.71	106.111	132.751	130.157	145.107	136.63	120.025	131.56	144.397	115.11	98.9143	99.9261	103.736	118.805	118.918	211.393	0.558581	0.0918035	6.08453	1.16836e-09	6.15051e-08
ENSG00000153815	CMIP	CMIP	c-Maf inducing protein [Source:HGNC Symbol;Acc:HGNC:24319]	processed_transcript,protein_coding,retained_intron,TEC	51.7979	17.6045	45.7374	68.2297	69.2774	59.2776	66.5985	19.615	21.2623	16.7417	17.0533	18.928	16.5522	22.4458	49.0839	41.7255	71.3757	0.80158	0.131871	6.07853	1.2129e-09	6.3558e-08
ENSG00000145390	USP53	USP53	ubiquitin specific peptidase 53 [Source:HGNC Symbol;Acc:HGNC:29255]	nonsense_mediated_decay,processed_transcript,protein_coding,retained_intron	30.771	5.28134	39.0292	66.7465	38.4874	53.7203	49.4339	4.20321	8.41632	9.94037	7.91759	3.66349	6.13043	4.85315	29.5619	30.7725	48.1332	1.00281	0.166105	6.03723	1.56779e-09	8.17816e-08
ENSG00000163814	CDCP1	CDCP1	CUB domain containing protein 1 [Source:HGNC Symbol;Acc:HGNC:24357]	processed_transcript,protein_coding	35.3867	0	31.1014	11.1244	7.69749	8.02717	8.92557	0.467023	0.442964	1.04636	0	1.22116	0	0	26.2153	38.0745	19.9319	-1.56121	0.25905	-6.02667	1.67375e-09	8.69139e-08
ENSG00000207181	SNORA14B	SNORA14B	small nucleolar RNA, H/ACA box 14B [Source:HGNC Symbol;Acc:HGNC:32603]	snoRNA	1273.92	1384.15	1278.21	1576.7	1403.04	1376.35	1313.43	1373.52	1352.37	1271.32	1560.98	1527.68	1556.52	1415.91	1304.63	1201.69	2388.42	0.484606	0.0804376	6.02461	1.69516e-09	8.76289e-08
ENSG00000047634	SCML1	SCML1	Scm polycomb group protein like 1 [Source:HGNC Symbol;Acc:HGNC:10580]	protein_coding,retained_intron	9.23131	9.68246	5.48849	17.7991	13.2957	16.6718	21.2841	12.1426	14.6178	10.4636	23.1437	20.7598	25.7478	20.6259	7.8088	4.69411	25.1144	1.65699	0.275968	6.00429	1.92175e-09	9.88968e-08
ENSG00000212232	SNORD17	SNORD17	small nucleolar RNA, C/D box 17 [Source:HGNC Symbol;Acc:HGNC:32713]	snoRNA	574.905	418.986	482.987	706.771	734.76	649.583	719.539	499.715	512.509	424.82	585.293	606.918	591.587	525.354	662.633	564.858	1024.03	0.619228	0.103153	6.00301	1.93689e-09	9.92309e-08
ENSG00000206903	SNORA24B	SNORA24B	small nucleolar RNA, H/ACA box 24B [Source:HGNC Symbol;Acc:HGNC:52198]	snoRNA	72.8248	49.7326	81.1076	117.919	105.665	108.676	117.406	51.3726	38.5379	39.7615	42.0241	29.3079	39.8478	51.5647	92.0323	90.7529	131.352	0.738041	0.123056	5.99758	2.00277e-09	1.0215e-07
ENSG00000087460	GNAS	GNAS	GNAS complex locus [Source:HGNC Symbol;Acc:HGNC:4392]	processed_transcript,protein_coding,retained_intron	133.341	115.309	121.357	61.5551	69.2774	67.9222	61.7924	131.234	134.661	172.649	155.916	154.477	162.456	168.04	135.539	125.176	201.22	-0.660696	0.110335	-5.98808	2.12336e-09	1.07821e-07
ENSG00000224032	EPB41L4A-AS1	EPB41L4A-AS1	EPB41L4A antisense RNA 1 [Source:HGNC Symbol;Acc:HGNC:30749]	lincRNA	24.6168	13.6435	18.295	4.44976	8.39726	5.55727	3.43291	16.3458	13.2889	18.3112	7.30854	9.76931	7.96956	9.70631	29.5619	23.4706	22.3704	-1.81541	0.303314	-5.98523	2.16079e-09	1.09239e-07
ENSG00000018236	CNTN1	CNTN1	contactin 1 [Source:HGNC Symbol;Acc:HGNC:2171]	nonsense_mediated_decay,processed_transcript,protein_coding	94.8773	0	95.1338	43.756	41.2865	42.6057	51.4937	0	0	0	0	0	0	0	95.379	99.6195	68.1883	-0.782625	0.130852	-5.981	2.21772e-09	1.11625e-07
ENSG00000239043	SNORD127	SNORD127	small nucleolar RNA, C/D box 127 [Source:HGNC Symbol;Acc:HGNC:33555]	snoRNA	1786.26	1209.87	1876.45	2001.65	1850.9	1958.01	2013.75	1253.49	1335.09	1217.43	1439.17	1472.72	1338.89	1283.66	1716.82	1842.18	2851.57	0.436647	0.0731142	5.97212	2.34191e-09	1.17362e-07
ENSG00000110011	DNAJC4	DNAJC4	DnaJ heat shock protein family (Hsp40) member C4 [Source:HGNC Symbol;Acc:HGNC:5271]	nonsense_mediated_decay,protein_coding,retained_intron	21.0269	3.52089	21.3441	35.5981	40.5867	36.431	41.195	7.9394	5.31557	10.9867	4.26332	2.44233	7.96956	9.09966	26.2153	22.4274	36.3022	1.07968	0.182016	5.93179	2.99643e-09	1.49509e-07
ENSG00000140612	SEC11A	SEC11A	SEC11 homolog A, signal peptidase complex subunit [Source:HGNC Symbol;Acc:HGNC:17718]	nonsense_mediated_decay,protein_coding,retained_intron	48.7208	39.6101	56.7144	25.957	25.8915	20.9941	20.5975	39.23	38.0949	41.331	19.4894	25.6444	22.6826	18.806	69.1637	56.3294	60.7586	-0.986718	0.166386	-5.93029	3.02402e-09	1.49862e-07
ENSG00000261441	AC124068.2		novel transcript, antisense to POLG	antisense	338.481	172.524	268.326	390.096	450.653	296.388	361.829	181.672	196.676	169.51	171.751	210.04	215.791	177.747	240.957	267.564	468.909	0.743824	0.125434	5.92998	3.02963e-09	1.49862e-07
ENSG00000077232	DNAJC10	DNAJC10	DnaJ heat shock protein family (Hsp40) member C10 [Source:HGNC Symbol;Acc:HGNC:24637]	nonsense_mediated_decay,processed_transcript,protein_coding,retained_intron	54.875	14.9638	48.1767	14.0909	16.7945	20.9941	19.2243	19.615	22.1482	28.2516	24.3618	29.9185	14.713	24.2658	51.315	41.7255	47.8	-1.12971	0.190552	-5.92864	3.05456e-09	1.50447e-07
ENSG00000198931	APRT	APRT	adenine phosphoribosyltransferase [Source:HGNC Symbol;Acc:HGNC:626]	nonsense_mediated_decay,protein_coding,retained_intron	23.5911	16.7242	19.5146	2.96651	4.19863	4.9398	6.17924	22.4171	27.4638	20.9271	17.0533	14.654	15.9391	21.2325	23.9842	19.298	26.2016	-1.90705	0.32174	-5.92731	3.07943e-09	1.51024e-07
ENSG00000199151	MIR337	MIR337	microRNA 337 [Source:HGNC Symbol;Acc:HGNC:31774]	miRNA	24.104	0	17.0753	5.93302	10.4966	6.17475	9.61216	0	0	0	0	0	0	0	26.773	28.6862	15.3398	-1.27245	0.286986	-4.43385	9.25653e-06	0.000218576
ENSG00000207550	MIR99B	MIR99B	microRNA 99b [Source:HGNC Symbol;Acc:HGNC:31651]	miRNA	318.48	138.635	281.742	119.402	163.747	169.805	188.124	127.497	146.178	131.318	110.846	117.232	108.509	120.116	321.834	373.964	324.794	-0.690334	0.116568	-5.92215	3.17754e-09	1.54514e-07
ENSG00000200394	SNORA38B	SNORA38B	small nucleolar RNA, H/ACA box 38B [Source:HGNC Symbol;Acc:HGNC:33617]	snoRNA	212.32	124.552	200.025	238.062	245.62	234.023	242.364	142.909	159.91	131.318	134.599	150.814	124.448	135.888	231.475	185.678	326.196	0.5333	0.0902641	5.90822	3.45825e-09	1.67455e-07
ENSG00000206905	RF00019			misc_RNA	3.0771	20.6853	2.43933	7.41627	11.8961	16.6718	10.2987	17.2799	27.4638	19.8807	25.5799	18.928	28.813	29.7256	4.46217	3.12941	24.9042	2.16039	0.367214	5.88318	4.02457e-09	1.94059e-07
ENSG00000221394	MIR1229	MIR1229	microRNA 1229 [Source:HGNC Symbol;Acc:HGNC:33924]	miRNA	8.71846	6.60168	10.977	0	2.79909	4.9398	4.1195	5.60428	8.85928	8.89402	8.52663	9.15873	4.90435	13.3462	8.36658	7.30195	11.5123	-1.19676	0.424338	-2.8203	0.00479789	0.0391055
ENSG00000013275	PSMC4	PSMC4	proteasome 26S subunit, ATPase 4 [Source:HGNC Symbol;Acc:HGNC:9551]	protein_coding,retained_intron	36.4124	11.883	30.4916	5.93302	9.7968	12.3495	10.2987	14.9448	14.1748	12.5563	12.79	15.8751	9.80869	13.3462	33.4663	27.6431	29.1674	-1.3971	0.238754	-5.85163	4.86787e-09	2.32765e-07
ENSG00000135404	CD63	CD63	CD63 molecule [Source:HGNC Symbol;Acc:HGNC:1692]	nonsense_mediated_decay,protein_coding,retained_intron	440.026	702.418	574.462	275.144	249.818	248.842	286.992	590.318	657.801	705.767	802.113	783.377	759.561	797.737	438.409	493.403	887.366	-0.554544	0.0948165	-5.8486	4.95723e-09	2.36055e-07
ENSG00000225595	LINC01623	LINC01623	long intergenic non-protein coding RNA 1623 [Source:HGNC Symbol;Acc:HGNC:52050]	lincRNA	12.3084	20.2451	21.3441	36.3397	31.4897	25.3165	26.0901	20.082	18.6045	9.4172	10.9628	12.2116	12.8739	11.5262	13.9443	14.6039	34.0631	1.26533	0.217692	5.81247	6.15576e-09	2.91915e-07
ENSG00000124422	USP22	USP22	ubiquitin specific peptidase 22 [Source:HGNC Symbol;Acc:HGNC:12621]	nonsense_mediated_decay,processed_transcript,protein_coding,retained_intron	35.3867	40.0502	39.6391	14.0909	10.4966	13.5844	6.17924	45.7683	48.726	50.225	31.0613	32.3608	23.9087	34.5787	30.1197	29.7294	48.6066	-1.27571	0.219996	-5.79881	6.6787e-09	3.14749e-07
ENSG00000198972	MIRLET7E	MIRLET7E	microRNA let-7e [Source:HGNC Symbol;Acc:HGNC:31482]	miRNA	2662.72	1050.55	2256.38	1187.35	1382.05	1365.85	1596.99	1208.19	1325.79	1308.47	1042.69	1131.41	1078.96	1014.92	2662.8	2605.75	2735.74	-0.557463	0.0961396	-5.79847	6.69213e-09	3.14749e-07
ENSG00000118523	CTGF	CTGF	connective tissue growth factor [Source:HGNC Symbol;Acc:HGNC:2500]	protein_coding	21.0269	17.6045	20.1245	32.6316	32.1895	30.2563	30.2096	19.615	21.2623	15.6953	15.2261	11.6011	16.5522	16.986	15.6176	16.1686	37.757	1.1016	0.190188	5.79214	6.94954e-09	3.25522e-07
ENSG00000221500	SNORD100	SNORD100	small nucleolar RNA, C/D box 100 [Source:HGNC Symbol;Acc:HGNC:32763]	snoRNA	15590.7	6243.87	14492.7	16309.1	16150	17732.6	18072.2	6428.11	6272.37	5785.82	6282.3	7250.66	6877.12	6793.81	15630.4	15391	21073.7	0.482311	0.0836086	5.76868	7.98941e-09	3.72709e-07
ENSG00000136485	DCAF7	DCAF7	DDB1 and CUL4 associated factor 7 [Source:HGNC Symbol;Acc:HGNC:30915]	nonsense_mediated_decay,processed_transcript,protein_coding	18.9755	18.4847	26.8326	9.64116	6.99771	4.32232	5.49266	21.4831	19.9334	22.4966	16.4442	14.654	11.0348	13.9528	25.0997	28.6862	27.1874	-1.61163	0.279999	-5.75584	8.62138e-09	4.00563e-07
ENSG00000206634	SNORA22	SNORA22	small nucleolar RNA, H/ACA box 22 [Source:HGNC Symbol;Acc:HGNC:32612]	snoRNA	148.214	130.273	114.039	152.775	170.044	141.402	168.213	141.508	128.017	124.516	139.471	133.717	144.065	126.182	136.096	123.09	242.887	0.596144	0.103779	5.74438	9.22584e-09	4.26918e-07
ENSG00000202314	SNORD6	SNORD6	small nucleolar RNA, C/D box 6 [Source:HGNC Symbol;Acc:HGNC:32703]	snoRNA	3190.96	3977.29	2899.75	3576.87	3680.1	4410	4119.5	3683.88	3377.6	2967.46	3843.08	3485.81	3756.12	3497.3	3001.37	3334.39	6179.99	0.668315	0.1164	5.74153	9.38244e-09	4.30909e-07
ENSG00000252712	SCARNA14	SCARNA14	small Cajal body-specific RNA 14 [Source:HGNC Symbol;Acc:HGNC:32571]	scaRNA	114.879	63.3761	121.357	138.684	131.557	155.604	155.854	81.7291	66.0016	65.9204	62.1226	51.8995	52.7217	60.6644	127.172	122.047	181.035	0.586398	0.102134	5.74145	9.38719e-09	4.30909e-07
ENSG00000113732	ATP6V0E1	ATP6V0E1	ATPase H+ transporting V0 subunit e1 [Source:HGNC Symbol;Acc:HGNC:863]	protein_coding	23.5911	53.2535	21.954	6.67465	3.49886	5.55727	5.49266	45.3013	54.0416	57.0264	18.2714	15.2645	19.6174	17.5927	21.7531	19.298	37.5144	-1.70842	0.297601	-5.74065	9.43154e-09	4.31221e-07
ENSG00000135968	GCC2	GCC2	GRIP and coiled-coil domain containing 2 [Source:HGNC Symbol;Acc:HGNC:23218]	nonsense_mediated_decay,processed_transcript,protein_coding,retained_intron	26.6682	33.4485	27.4424	37.0814	38.4874	39.5184	43.9413	42.0321	42.5245	49.1787	46.2874	45.7936	43.5261	37.0053	25.6575	25.0353	64.4332	0.92698	0.161543	5.73829	9.56368e-09	4.35527e-07
ENSG00000274267	HIST1H3B	HIST1H3B	histone cluster 1 H3 family member b [Source:HGNC Symbol;Acc:HGNC:4776]	protein_coding	16.9241	63.8162	12.1966	30.4067	28.6906	22.8466	17.8511	64.9163	76.6328	61.2118	91.9658	97.6931	95.6348	84.9302	12.271	13.0392	77.4282	1.17961	0.206225	5.72004	1.065e-08	4.83081e-07
ENSG00000207494	RF00019			misc_RNA	4.1028	11.4429	3.65899	10.3828	5.59817	10.4971	15.7914	13.5437	16.3897	13.0794	15.8352	15.8751	22.0696	16.986	1.11554	2.08627	18.4359	2.27267	0.398443	5.70389	1.17103e-08	5.29083e-07
ENSG00000086598	TMED2	TMED2	transmembrane p24 trafficking protein 2 [Source:HGNC Symbol;Acc:HGNC:16996]	protein_coding,retained_intron	74.8762	42.2507	70.1307	39.3063	32.1895	32.7262	32.2694	32.2246	42.5245	45.5164	39.5879	35.4137	41.0739	40.0385	91.4746	65.196	81.3411	-0.825052	0.144785	-5.69847	1.2089e-08	5.44054e-07
ENSG00000199161	MIR126	MIR126	microRNA 126 [Source:HGNC Symbol;Acc:HGNC:31508]	miRNA	134.367	63.3761	120.137	45.9809	79.0742	55.5727	74.1509	73.7897	92.1365	97.311	74.9126	82.4286	79.0826	69.1574	134.981	146.561	152.262	-0.751594	0.131997	-5.69402	1.24085e-08	5.56249e-07
ENSG00000088888	MAVS	MAVS	mitochondrial antiviral signaling protein [Source:HGNC Symbol;Acc:HGNC:29233]	protein_coding	27.6939	35.6491	32.3211	8.89953	12.5959	11.1145	4.80608	28.9555	34.1082	38.7151	17.6623	15.8751	18.3913	21.2325	25.6575	34.9451	37.4957	-1.36055	0.239125	-5.68969	1.27273e-08	5.68319e-07
ENSG00000067715	SYT1	SYT1	synaptotagmin 1 [Source:HGNC Symbol;Acc:HGNC:11509]	processed_transcript,protein_coding	52.8236	1.76045	45.1276	22.9904	17.4943	8.02717	17.8511	1.40107	0.885928	3.13907	0.609045	0	1.83913	1.81993	42.3907	43.8117	30.8624	-1.17753	0.207512	-5.67452	1.39081e-08	6.1864e-07
ENSG00000119919	NKX2-3	NKX2-3	NK2 homeobox 3 [Source:HGNC Symbol;Acc:HGNC:7836]	protein_coding	4.1028	7.4819	6.70815	6.67465	14.6952	18.5242	19.2243	4.20321	12.846	7.32449	15.2261	26.255	20.2304	26.6923	6.13549	3.12941	21.4487	1.91897	0.338439	5.67006	1.42744e-08	6.32483e-07
ENSG00000065613	SLK	SLK	STE20 like kinase [Source:HGNC Symbol;Acc:HGNC:11088]	processed_transcript,protein_coding	38.9766	46.2117	33.5408	50.4307	48.984	61.13	44.6279	50.4385	46.0683	58.0727	70.6493	66.5534	58.8522	69.1574	35.6974	39.1176	87.0811	0.801689	0.141718	5.65691	1.54122e-08	6.80269e-07
ENSG00000038382	TRIO	TRIO	trio Rho guanine nucleotide exchange factor [Source:HGNC Symbol;Acc:HGNC:12303]	nonsense_mediated_decay,processed_transcript,protein_coding,retained_intron	37.9509	140.396	34.1506	53.3972	55.9817	41.9883	48.0608	131.234	140.863	164.278	135.817	131.275	134.256	115.262	32.3508	38.0745	141.713	0.79545	0.140697	5.65365	1.57075e-08	6.90651e-07
ENSG00000131747	TOP2A	TOP2A	DNA topoisomerase II alpha [Source:HGNC Symbol;Acc:HGNC:11989]	protein_coding,retained_intron	40.5152	145.677	41.4686	53.3972	58.7808	50.6329	45.3145	124.695	181.615	166.894	191.24	170.352	171.652	197.766	30.6774	35.4666	166.684	0.811931	0.143636	5.65269	1.57953e-08	6.9186e-07
ENSG00000120211	INSL4	INSL4	insulin like 4 [Source:HGNC Symbol;Acc:HGNC:6087]	protein_coding	26.6682	0	26.8326	7.41627	7.69749	10.4971	2.74633	0	1.32889	0	1.21809	0.610582	0.613043	0	33.4663	23.9921	16.7214	-1.62913	0.288557	-5.6458	1.6441e-08	7.17404e-07
ENSG00000201059	RNA5SP336	RNA5SP336	RNA, 5S ribosomal pseudogene 336 [Source:HGNC Symbol;Acc:HGNC:43236]	rRNA_pseudogene	42.0537	47.9722	55.4947	57.8469	66.4783	68.5397	71.4046	59.312	57.1424	91.0329	86.4844	98.9143	104.217	84.9302	38.4863	46.9411	114.118	0.859633	0.152542	5.6354	1.74656e-08	7.59224e-07
ENSG00000272034	SNORD14A	SNORD14A	small nucleolar RNA, C/D box 14A [Source:HGNC Symbol;Acc:HGNC:10113]	snoRNA	2309.88	2076.01	2555.81	2807.06	2575.16	2718.12	2642.66	1920.87	2019.47	1766.77	1986.71	1970.35	2011.4	1950.36	2276.82	2493.62	3994.12	0.47744	0.0848616	5.62611	1.84319e-08	7.98204e-07
ENSG00000105438	KDELR1	KDELR1	KDEL endoplasmic reticulum protein retention receptor 1 [Source:HGNC Symbol;Acc:HGNC:6304]	protein_coding,retained_intron	119.494	32.1282	113.429	66.0048	67.1781	56.8077	48.7474	30.8235	25.6919	41.331	32.2794	23.8127	23.9087	30.9388	126.056	114.223	107.819	-0.66945	0.119017	-5.62482	1.85706e-08	8.0119e-07
ENSG00000174938	SEZ6L2	SEZ6L2	seizure related 6 homolog like 2 [Source:HGNC Symbol;Acc:HGNC:30844]	processed_transcript,protein_coding,retained_intron	20.0012	5.28134	23.1736	3.70814	1.39954	5.55727	7.55241	2.80214	5.31557	6.80131	4.87236	4.27407	4.90435	4.85315	24.542	17.7333	15.6027	-1.88501	0.335175	-5.62395	1.86638e-08	8.02192e-07
ENSG00000118816	CCNI	CCNI	cyclin I [Source:HGNC Symbol;Acc:HGNC:1595]	nonsense_mediated_decay,processed_transcript,protein_coding,retained_intron	107.186	88.9026	105.501	57.8469	46.1849	53.7203	54.9266	91.5366	94.3513	120.854	85.8754	88.5344	74.1782	88.57	109.323	96.4901	141.972	-0.654205	0.116489	-5.61601	1.95422e-08	8.30617e-07
ENSG00000152291	TGOLN2	TGOLN2	trans-golgi network protein 2 [Source:HGNC Symbol;Acc:HGNC:15450]	protein_coding	17.4369	20.6853	21.954	28.1818	31.4897	26.5514	24.0304	19.615	22.5912	23.543	32.2794	31.7503	30.0391	23.0525	11.7132	11.9961	40.7955	1.13669	0.202381	5.6166	1.94747e-08	8.30617e-07
ENSG00000207392	SNORA20	SNORA20	small nucleolar RNA, H/ACA box 20 [Source:HGNC Symbol;Acc:HGNC:32610]	snoRNA	1729.84	2105.05	2014.88	2534.14	2032.84	2348.87	2269.16	2113.75	1863.99	1673.64	2070.14	1749.32	2127.87	1903.65	1920.41	1730.04	3517.86	0.633708	0.112834	5.61628	1.95111e-08	8.30617e-07
ENSG00000105048	TNNT1	TNNT1	troponin T1, slow skeletal type [Source:HGNC Symbol;Acc:HGNC:11948]	nonsense_mediated_decay,processed_transcript,protein_coding,retained_intron	31.2839	0	19.5146	5.19139	4.8984	5.55727	4.80608	0.467023	0.442964	0.523178	0	0	0	0	20.6376	21.3843	13.3759	-1.86302	0.331798	-5.61493	1.96642e-08	8.32719e-07
ENSG00000207031	SNORD59A	SNORD59A	small nucleolar RNA, C/D box 59A [Source:HGNC Symbol;Acc:HGNC:10210]	snoRNA	8440.49	7926.85	9044.42	10189.2	8762.54	10747.8	10613.9	7344.88	7599.49	7542.65	7578.96	7337.36	7024.25	7274.27	10331.6	8718.01	15082.6	0.464749	0.0827913	5.6135	1.98276e-08	8.3655e-07
ENSG00000127920	GNG11	GNG11	G protein subunit gamma 11 [Source:HGNC Symbol;Acc:HGNC:4403]	protein_coding	28.2068	0.440112	29.8818	48.9474	50.3835	41.9883	37.762	0	0	0	0	0	0	0	30.6774	29.2078	38.2708	0.921183	0.164351	5.60498	2.08273e-08	8.75511e-07
ENSG00000199961	SNORD1B	SNORD1B	small nucleolar RNA, C/D box 1B [Source:HGNC Symbol;Acc:HGNC:32676]	snoRNA	7487.1	3961.45	7363.72	7774.48	8106.85	7691.88	8443.59	4171.45	4191.32	3947.37	4322.39	4778.41	4439.05	4194.34	7637.01	7648.8	10912.6	0.408795	0.0730013	5.59982	2.1457e-08	8.98687e-07
ENSG00000102580	DNAJC3	DNAJC3	DnaJ heat shock protein family (Hsp40) member C3 [Source:HGNC Symbol;Acc:HGNC:9439]	protein_coding	49.7465	24.2061	45.1276	24.4737	13.2957	16.6718	15.7914	17.7469	24.806	28.7748	19.4894	16.4857	20.2304	30.9388	48.5261	40.1607	46.6276	-1.07309	0.191852	-5.59331	2.22787e-08	9.2971e-07
ENSG00000081189	MEF2C	MEF2C	myocyte enhancer factor 2C [Source:HGNC Symbol;Acc:HGNC:6996]	processed_transcript,protein_coding,retained_intron	34.361	0	29.8818	54.8804	65.0787	48.163	57.6729	0	0	0	0.609045	0	0	0	33.4663	50.0705	48.2076	0.921988	0.164981	5.58843	2.29127e-08	9.52702e-07
ENSG00000198888	MT-ND1	MT-ND1	mitochondrially encoded NADH:ubiquinone oxidoreductase core subunit 1 [Source:HGNC Symbol;Acc:HGNC:7455]	protein_coding	806.714	885.505	737.897	1037.54	836.227	740.352	788.883	833.637	833.658	1007.64	841.092	825.507	855.195	887.52	669.884	772.964	1433.96	0.503974	0.0902325	5.58528	2.33327e-08	9.66663e-07
ENSG00000207827	MIR30A	MIR30A	microRNA 30a [Source:HGNC Symbol;Acc:HGNC:31624]	miRNA	440.539	187.488	389.073	215.072	255.417	226.613	259.528	233.979	281.282	254.787	221.692	234.463	228.665	200.193	518.17	491.317	504.798	-0.621115	0.111514	-5.56982	2.54999e-08	1.05265e-06
ENSG00000086548	CEACAM6	CEACAM6	carcinoembryonic antigen related cell adhesion molecule 6 [Source:HGNC Symbol;Acc:HGNC:1818]	protein_coding	62.0549	0	49.3964	18.5407	15.395	22.2291	24.0304	0	0	0	0	0	0	0	49.6417	46.4196	34.4623	-1.04485	0.187948	-5.55924	2.70948e-08	1.11448e-06
ENSG00000005884	ITGA3	ITGA3	integrin subunit alpha 3 [Source:HGNC Symbol;Acc:HGNC:6139]	nonsense_mediated_decay,protein_coding,retained_intron	63.5935	58.0948	50.0062	28.9235	26.5913	22.2291	21.9706	67.7184	69.5453	65.9204	53.596	53.7312	55.1739	61.8777	58.566	54.2431	82.7551	-0.872828	0.157539	-5.5404	3.01779e-08	1.23686e-06
ENSG00000206989	SNORD63	SNORD63	small nucleolar RNA, C/D box 63 [Source:HGNC Symbol;Acc:HGNC:10220]	snoRNA	595.932	794.842	599.465	714.187	892.908	700.834	770.346	718.282	726.018	666.005	757.652	975.71	1116.35	902.686	572.832	622.752	1300.06	0.685459	0.123953	5.52998	3.20263e-08	1.30795e-06
ENSG00000207691	MIR183	MIR183	microRNA 183 [Source:HGNC Symbol;Acc:HGNC:31554]	miRNA	222.064	205.972	216.49	67.4881	80.4737	97.561	85.1362	235.38	251.604	221.304	188.804	208.208	172.265	195.339	242.631	270.172	303.3	-1.19618	0.11482	-10.4179	2.05514e-25	6.93671e-23
ENSG00000160216	AGPAT3	AGPAT3	1-acylglycerol-3-phosphate O-acyltransferase 3 [Source:HGNC Symbol;Acc:HGNC:326]	processed_transcript,protein_coding,retained_intron	16.4112	21.1254	18.295	3.70814	4.19863	3.08737	4.1195	31.7576	31.4504	25.1125	14.008	12.2116	17.7783	16.986	16.1754	21.9059	25.4955	-1.95438	0.354105	-5.51921	3.40521e-08	1.38085e-06
ENSG00000198899	MT-ATP6	MT-ATP6	mitochondrially encoded ATP synthase membrane subunit 6 [Source:HGNC Symbol;Acc:HGNC:7414]	protein_coding	2168.84	1759.57	2038.06	1338.64	1179.11	1234.33	1187.1	1741.06	1706.74	2002.2	1476.93	1307.87	1381.8	1660.38	2049.25	1884.43	2767.01	-0.399972	0.0726027	-5.50905	3.60775e-08	1.45784e-06
ENSG00000148248	SURF4	SURF4	surfeit 4 [Source:HGNC Symbol;Acc:HGNC:11476]	processed_transcript,protein_coding	45.6437	44.8914	41.4686	15.5742	11.8961	12.3495	19.9109	48.5704	47.3971	44.9933	47.5055	34.8032	39.2348	39.4319	33.4663	37.0313	57.0834	-1.0845	0.196972	-5.50585	3.674e-08	1.4794e-06
ENSG00000144746	ARL6IP5	ARL6IP5	ADP ribosylation factor like GTPase 6 interacting protein 5 [Source:HGNC Symbol;Acc:HGNC:16937]	nonsense_mediated_decay,protein_coding,retained_intron	27.6939	38.2897	27.4424	10.3828	7.69749	8.64464	10.9853	42.9662	57.1424	57.0264	14.008	15.8751	14.1	18.806	35.6974	26.6	41.1824	-1.31907	0.239734	-5.50223	3.75014e-08	1.50478e-06
ENSG00000115415	STAT1	STAT1	signal transducer and activator of transcription 1 [Source:HGNC Symbol;Acc:HGNC:11362]	nonsense_mediated_decay,protein_coding,retained_intron	23.0783	27.2869	19.5146	36.3397	29.3904	27.7864	33.6425	32.6916	28.7927	30.8675	27.407	41.5196	30.6522	38.2186	17.8487	17.7333	49.6484	1.01477	0.184867	5.48918	4.03809e-08	1.61467e-06
ENSG00000172216	CEBPB	CEBPB	CCAAT enhancer binding protein beta [Source:HGNC Symbol;Acc:HGNC:1834]	protein_coding	38.9766	49.2925	41.4686	57.1053	49.6838	59.895	53.5534	55.5758	52.7127	46.0396	65.7769	57.3947	58.8522	60.0578	42.9484	40.6823	89.3072	0.750668	0.137002	5.47925	4.27131e-08	1.702e-06
ENSG00000166803	PCLAF	PCLAF	PCNA clamp associated factor [Source:HGNC Symbol;Acc:HGNC:28961]	processed_transcript,protein_coding,retained_intron	7.17991	15.4039	10.977	17.0574	13.9954	16.6718	21.9706	15.8788	17.7186	14.649	33.4975	32.3608	30.0391	28.5123	9.48212	5.73725	30.4845	1.40396	0.25634	5.47696	4.32698e-08	1.71822e-06
ENSG00000198892	SHISA4	SHISA4	shisa family member 4 [Source:HGNC Symbol;Acc:HGNC:27139]	processed_transcript,protein_coding	20.514	15.4039	36.5899	7.41627	6.99771	8.64464	8.23899	15.4118	18.6045	14.649	14.008	9.15873	12.2609	9.70631	22.8686	29.2078	26.392	-1.46576	0.267917	-5.47093	4.4767e-08	1.77154e-06
ENSG00000108518	PFN1	PFN1	profilin 1 [Source:HGNC Symbol;Acc:HGNC:8881]	protein_coding	100.519	127.632	96.9633	51.9139	48.984	59.2776	47.3742	125.629	146.178	134.98	130.336	127.612	128.126	126.182	125.499	89.7097	169.061	-0.662905	0.121314	-5.46438	4.64536e-08	1.82569e-06
ENSG00000116717	GADD45A	GADD45A	growth arrest and DNA damage inducible alpha [Source:HGNC Symbol;Acc:HGNC:4095]	protein_coding,retained_intron	8.71846	11.4429	9.75731	21.5072	16.7945	21.6116	19.9109	11.2086	13.2889	14.1258	12.79	18.928	22.0696	20.0193	5.57772	14.6039	26.6814	1.36135	0.24913	5.46444	4.64383e-08	1.82569e-06
ENSG00000109113	RAB34	RAB34	RAB34, member RAS oncogene family [Source:HGNC Symbol;Acc:HGNC:16519]	nonsense_mediated_decay,protein_coding,retained_intron	16.9241	12.7632	13.4163	2.96651	4.19863	3.70485	2.05975	16.3458	18.1615	11.5099	9.13568	9.15873	6.74348	5.4598	22.3109	16.1686	17.4856	-2.08659	0.383624	-5.43916	5.35336e-08	2.09676e-06
ENSG00000181019	NQO1	NQO1	NAD(P)H quinone dehydrogenase 1 [Source:HGNC Symbol;Acc:HGNC:2874]	protein_coding,retained_intron	160.009	22.4457	153.678	86.0288	92.3698	88.9163	87.8826	26.1533	24.363	25.6357	15.8352	18.3175	17.7783	24.8724	172.351	160.643	137.794	-0.542145	0.0998227	-5.43107	5.60159e-08	2.18653e-06
ENSG00000201041	RNA5SP242	RNA5SP242	RNA, 5S ribosomal pseudogene 242 [Source:HGNC Symbol;Acc:HGNC:43142]	rRNA_pseudogene	23.0783	24.2061	13.4163	31.1484	27.9909	35.196	28.1499	25.2193	24.806	41.331	23.1437	32.3608	30.0391	36.3986	15.0598	20.3412	46.4215	1.08045	0.199668	5.41123	6.25931e-08	2.43498e-06
ENSG00000168398	BDKRB2	BDKRB2	bradykinin receptor B2 [Source:HGNC Symbol;Acc:HGNC:1030]	protein_coding	25.6425	0.880224	23.7834	6.67465	9.09703	4.9398	4.1195	1.40107	0	0	0.609045	0	0	0	21.1953	25.5568	14.5068	-1.64533	0.304169	-5.40925	6.32885e-08	2.45371e-06
ENSG00000122786	CALD1	CALD1	caldesmon 1 [Source:HGNC Symbol;Acc:HGNC:1441]	nonsense_mediated_decay,processed_transcript,protein_coding,retained_intron	55.3879	73.4987	54.8849	27.4402	22.3927	22.8466	18.5377	92.0036	81.9483	95.7415	79.7849	59.837	55.7869	75.8305	54.6616	46.9411	91.2768	-0.896433	0.165828	-5.40579	6.45221e-08	2.49312e-06
ENSG00000207563	MIR23B	MIR23B	microRNA 23b [Source:HGNC Symbol;Acc:HGNC:31606]	miRNA	4097.68	2276.7	4082.22	1936.39	2469.49	2121.03	2572.62	2851.65	3359.44	3174.12	2431.31	2946.06	2431.33	2492.7	4366.24	4884.49	5190.93	-0.615719	0.114195	-5.39182	6.97459e-08	2.68592e-06
ENSG00000274012	RN7SL2	RN7SL2	RNA, 7SL, cytoplasmic 2 [Source:HGNC Symbol;Acc:HGNC:23134]	misc_RNA	20096	16971.2	18232.8	19541.1	21760.1	18623.6	19385.7	17625	18798.1	18239.5	20227.6	21516.3	20119.5	19186.3	20388.2	18730.6	33483	0.355741	0.0661098	5.38107	7.4044e-08	2.8419e-06
ENSG00000099341	PSMD8	PSMD8	proteasome 26S subunit, non-ATPase 8 [Source:HGNC Symbol;Acc:HGNC:9566]	nonsense_mediated_decay,protein_coding,retained_intron	47.1822	27.2869	35.9801	25.2153	16.7945	19.1417	17.1646	28.4884	34.5512	28.7748	26.1889	19.5386	23.2956	16.986	62.4704	50.5921	51.2308	-1.01335	0.188446	-5.37742	7.55604e-08	2.89044e-06
ENSG00000026025	VIM	VIM	vimentin [Source:HGNC Symbol;Acc:HGNC:12692]	nonsense_mediated_decay,processed_transcript,protein_coding,retained_intron	188.216	0	192.707	108.278	93.7694	115.468	96.8081	0	0	0.523178	0	0.610582	0.613043	0.606644	191.873	177.855	142.221	-0.531859	0.0989398	-5.37559	7.63342e-08	2.91034e-06
ENSG00000174021	GNG5	GNG5	G protein subunit gamma 5 [Source:HGNC Symbol;Acc:HGNC:4408]	processed_transcript,protein_coding	29.2325	63.3761	25.0031	8.89953	12.5959	10.4971	5.49266	46.2353	67.7735	71.6753	30.4523	31.1397	22.0696	35.1854	27.3308	32.8588	50.6683	-1.29009	0.240379	-5.3669	8.00994e-08	3.03373e-06
ENSG00000265641	MIR3929	MIR3929	microRNA 3929 [Source:HGNC Symbol;Acc:HGNC:38945]	miRNA	14.8727	0.440112	12.8065	3.70814	0.699771	0.617475	1.37317	0	2.65778	0.523178	0	1.22116	1.83913	0.606644	13.3865	17.2117	8.06982	-2.92335	0.544653	-5.36736	7.98986e-08	3.03373e-06
ENSG00000148344	PTGES	PTGES	prostaglandin E synthase [Source:HGNC Symbol;Acc:HGNC:9599]	processed_transcript,protein_coding	27.1811	18.4847	23.1736	8.1579	7.69749	9.26212	8.92557	20.082	23.0341	18.8344	7.30854	6.7164	6.13043	6.67308	28.4464	29.7294	26.448	-1.3502	0.251677	-5.36482	8.10317e-08	3.05895e-06
ENSG00000132470	ITGB4	ITGB4	integrin subunit beta 4 [Source:HGNC Symbol;Acc:HGNC:6158]	processed_transcript,protein_coding,retained_intron	23.0783	5.72145	21.954	7.41627	9.09703	6.17475	6.17924	3.73619	7.08742	6.27813	6.6995	4.88465	2.45217	2.42658	30.6774	26.0784	18.9174	-1.50399	0.280473	-5.36235	8.2144e-08	3.09077e-06
ENSG00000183283	DAZAP2	DAZAP2	DAZ associated protein 2 [Source:HGNC Symbol;Acc:HGNC:2684]	nonsense_mediated_decay,processed_transcript,protein_coding,retained_intron	44.1051	33.8886	44.5177	17.7991	17.4943	13.5844	11.6719	36.8949	40.3097	31.3907	14.008	12.2116	14.1	16.3794	40.7173	30.251	44.0397	-1.08012	0.201811	-5.35215	8.69139e-08	3.25955e-06
ENSG00000135624	CCT7	CCT7	chaperonin containing TCP1 subunit 7 [Source:HGNC Symbol;Acc:HGNC:1622]	nonsense_mediated_decay,processed_transcript,protein_coding,retained_intron	44.618	66.897	42.6882	20.0239	20.2934	14.2019	27.4633	70.9876	73.0891	73.2449	59.6864	45.1831	49.6565	44.8917	57.4505	49.0274	76.3621	-0.929518	0.173737	-5.35014	8.78849e-08	3.28524e-06
ENSG00000101384	JAG1	JAG1	jagged 1 [Source:HGNC Symbol;Acc:HGNC:6188]	nonsense_mediated_decay,processed_transcript,protein_coding,retained_intron	8.71846	7.4819	6.70815	18.5407	18.8938	17.9068	18.5377	8.40642	6.64446	10.9867	8.52663	11.6011	10.4217	7.27973	8.92435	10.9529	20.6987	1.37555	0.257152	5.34917	8.83606e-08	3.29229e-06
ENSG00000115828	QPCT	QPCT	glutaminyl-peptide cyclotransferase [Source:HGNC Symbol;Acc:HGNC:9753]	protein_coding,retained_intron	19.4883	13.6435	23.1736	7.41627	4.19863	7.40969	2.05975	9.34047	15.9467	13.0794	9.13568	11.6011	7.35652	10.3129	23.4264	18.2549	20.4448	-1.66614	0.311752	-5.34445	9.06928e-08	3.35742e-06
ENSG00000207168	SNORA15	SNORA15	small nucleolar RNA, H/ACA box 15 [Source:HGNC Symbol;Acc:HGNC:32604]	snoRNA	63.5935	62.936	75.6192	90.4785	86.7717	75.3319	88.5692	76.5918	66.8876	60.1654	63.9498	54.3418	68.0478	60.0578	66.3748	67.2823	124.359	0.643204	0.12035	5.34445	9.06936e-08	3.35742e-06
ENSG00000089351	GRAMD1A	GRAMD1A	GRAM domain containing 1A [Source:HGNC Symbol;Acc:HGNC:29305]	nonsense_mediated_decay,processed_transcript,protein_coding,retained_intron	63.0806	9.68246	51.2259	27.4402	23.7922	26.5514	21.2841	7.9394	11.96	10.4636	4.87236	7.32698	8.58261	10.3129	70.2792	49.0274	46.3333	-0.915718	0.171501	-5.33945	9.32303e-08	3.44023e-06
ENSG00000116044	NFE2L2	NFE2L2	nuclear factor, erythroid 2 like 2 [Source:HGNC Symbol;Acc:HGNC:7782]	protein_coding,retained_intron	25.1297	47.9722	23.1736	39.3063	37.0879	33.9611	34.3291	56.5098	62.9009	62.2581	65.1678	60.4476	42.913	53.9913	20.0798	28.1647	71.4576	0.896182	0.168478	5.31929	1.04175e-07	3.83178e-06
ENSG00000167641	PPP1R14A	PPP1R14A	protein phosphatase 1 regulatory inhibitor subunit 14A [Source:HGNC Symbol;Acc:HGNC:14871]	protein_coding	18.9755	0	23.1736	5.19139	6.29794	5.55727	5.49266	0	0	0	0	0	0	0	21.1953	27.6431	13.3568	-1.69092	0.3184	-5.31069	1.09209e-07	4.0041e-06
ENSG00000221869	CEBPD	CEBPD	CCAAT enhancer binding protein delta [Source:HGNC Symbol;Acc:HGNC:1835]	protein_coding	12.3084	8.36212	11.5868	23.7321	32.1895	20.9941	25.4036	7.00535	13.2889	10.4636	13.399	5.49524	15.3261	13.3462	15.0598	16.6902	28.3204	1.19114	0.224745	5.29997	1.15823e-07	4.23308e-06
ENSG00000116016	EPAS1	EPAS1	endothelial PAS domain protein 1 [Source:HGNC Symbol;Acc:HGNC:3374]	processed_transcript,protein_coding,retained_intron	21.0269	29.9276	26.2228	37.823	37.7877	27.7864	38.4486	30.3565	30.5645	36.0993	35.3246	40.909	25.7478	32.1521	22.8686	23.9921	53.7305	0.910275	0.172378	5.28069	1.28697e-07	4.68865e-06
ENSG00000082014	SMARCD3	SMARCD3	SWI/SNF related, matrix associated, actin dependent regulator of chromatin, subfamily d, member 3 [Source:HGNC Symbol;Acc:HGNC:11108]	nonsense_mediated_decay,processed_transcript,protein_coding,retained_intron	8.20561	9.68246	8.53765	21.5072	11.1963	17.2893	19.2243	11.6756	11.5171	13.0794	21.3166	21.9809	15.9391	21.2325	7.8088	8.86666	24.7827	1.36853	0.259584	5.27203	1.34926e-07	4.90002e-06
ENSG00000176912	TYMSOS	TYMSOS	TYMS opposite strand [Source:HGNC Symbol;Acc:HGNC:29553]	bidirectional_promoter_lncRNA	3.0771	0.880224	0	6.67465	10.4966	7.40969	8.92557	0.467023	0.885928	0.523178	1.82714	1.22116	0.613043	1.21329	1.67332	0.521568	5.96657	2.94198	0.558401	5.26857	1.37491e-07	4.97745e-06
ENSG00000139211	AMIGO2	AMIGO2	adhesion molecule with Ig like domain 2 [Source:HGNC Symbol;Acc:HGNC:24073]	protein_coding	62.5678	25.5265	69.5208	31.89	31.4897	24.699	26.0901	26.6203	32.3364	34.5297	23.1437	18.3175	28.813	29.7256	60.2394	57.8941	63.52	-0.814381	0.154764	-5.26207	1.42442e-07	5.14047e-06
ENSG00000212907	MT-ND4L	MT-ND4L	mitochondrially encoded NADH:ubiquinone oxidoreductase core subunit 4L [Source:HGNC Symbol;Acc:HGNC:7460]	protein_coding	416.947	403.142	412.246	539.163	393.971	430.997	443.532	397.437	379.177	400.754	343.502	332.767	357.404	335.474	380.4	419.341	699.482	0.467873	0.0890928	5.25152	1.50846e-07	5.42666e-06
ENSG00000197451	HNRNPAB	HNRNPAB	heterogeneous nuclear ribonucleoprotein A/B [Source:HGNC Symbol;Acc:HGNC:5034]	protein_coding,retained_intron	27.1811	56.7744	26.8326	8.89953	8.39726	8.64464	10.2987	61.1801	65.5587	69.0594	43.8513	40.909	44.7522	44.285	27.3308	25.5568	55.0903	-1.23839	0.236023	-5.24689	1.54685e-07	5.54741e-06
ENSG00000183010	PYCR1	PYCR1	pyrroline-5-carboxylate reductase 1 [Source:HGNC Symbol;Acc:HGNC:9721]	protein_coding	28.7196	0	35.9801	11.1244	13.2957	8.64464	8.23899	0	0	0	0	0	0	0	28.4464	32.8588	19.8847	-1.29303	0.246539	-5.24472	1.56517e-07	5.59561e-06
ENSG00000010256	UQCRC1	UQCRC1	ubiquinol-cytochrome c reductase core protein 1 [Source:HGNC Symbol;Acc:HGNC:12585]	nonsense_mediated_decay,processed_transcript,protein_coding,retained_intron	18.9755	36.9694	16.4655	5.93302	7.69749	3.08737	5.49266	41.0981	42.5245	46.5628	40.806	27.4762	31.2652	37.6119	24.542	20.3412	39.2525	-1.55645	0.296864	-5.24299	1.57996e-07	5.63093e-06
ENSG00000135506	OS9	OS9	OS9, endoplasmic reticulum lectin [Source:HGNC Symbol;Acc:HGNC:16994]	nonsense_mediated_decay,protein_coding,retained_intron	36.9252	15.4039	41.4686	8.89953	18.8938	17.2893	15.1048	15.4118	19.0475	16.2185	18.2714	12.8222	9.80869	16.986	46.8528	34.4235	37.3831	-1.06735	0.203845	-5.23607	1.64028e-07	5.82782e-06
ENSG00000265706	SNORD53B	SNORD53B	small nucleolar RNA, C/D box 53B [Source:HGNC Symbol;Acc:HGNC:52229]	snoRNA	168.728	127.632	129.284	176.507	252.617	184.007	196.363	118.624	109.855	88.417	103.538	130.054	131.804	110.409	152.829	160.643	264.903	0.724536	0.13871	5.22338	1.75691e-07	6.22292e-06
ENSG00000201785	SNORD117	SNORD117	small nucleolar RNA, C/D box 117 [Source:HGNC Symbol;Acc:HGNC:32742]	snoRNA	1034.42	1760.01	1035.49	1231.84	1284.78	1988.27	1508.42	1335.69	1347.5	1238.36	1415.42	1493.48	1492.15	1509.94	1097.14	1240.29	2382.34	0.773838	0.148207	5.22132	1.77653e-07	6.27307e-06
ENSG00000198189	HSD17B11	HSD17B11	hydroxysteroid 17-beta dehydrogenase 11 [Source:HGNC Symbol;Acc:HGNC:22960]	processed_transcript,protein_coding,retained_intron	49.7465	29.9276	66.4717	18.5407	20.2934	27.1689	25.4036	21.9501	24.363	33.4834	19.4894	17.0963	23.2956	29.7256	48.5261	54.7647	55.2165	-0.926341	0.177491	-5.21909	1.79804e-07	6.32953e-06
ENSG00000130766	SESN2	SESN2	sestrin 2 [Source:HGNC Symbol;Acc:HGNC:20746]	protein_coding	1.53855	2.64067	3.04916	8.89953	6.99771	11.1145	13.7317	2.33512	1.77186	3.13907	1.21809	2.44233	6.13043	3.63986	2.78886	3.65098	9.06412	2.22127	0.425703	5.21789	1.80976e-07	6.35132e-06
ENSG00000184216	IRAK1	IRAK1	interleukin 1 receptor associated kinase 1 [Source:HGNC Symbol;Acc:HGNC:6112]	nonsense_mediated_decay,processed_transcript,protein_coding,retained_intron	19.4883	40.9304	23.7834	5.93302	5.59817	6.79222	8.23899	33.1587	31.8934	29.2979	35.9337	32.3608	35.5565	26.6923	25.6575	22.4274	37.8971	-1.45083	0.278844	-5.20301	1.96089e-07	6.85766e-06
ENSG00000280798	LINC00294	LINC00294	long intergenic non-protein coding RNA 294 [Source:HGNC Symbol;Acc:HGNC:27456]	lincRNA	0.51285	0.880224	0.609832	12.6077	6.29794	9.87959	6.86583	1.86809	1.32889	1.04636	3.65427	0.610582	1.22609	1.21329	4.46217	1.04314	6.77115	2.75491	0.529534	5.20253	1.96599e-07	6.85766e-06
ENSG00000004799	PDK4	PDK4	pyruvate dehydrogenase kinase 4 [Source:HGNC Symbol;Acc:HGNC:8812]	protein_coding,retained_intron	36.9252	2.64067	40.2489	14.0909	14.6952	12.967	14.4182	2.33512	2.21482	4.7086	2.43618	1.83175	2.45217	3.03322	34.0241	38.596	26.5583	-1.09479	0.211066	-5.18693	2.13785e-07	7.43452e-06
ENSG00000131473	ACLY	ACLY	ATP citrate lyase [Source:HGNC Symbol;Acc:HGNC:115]	processed_transcript,protein_coding,retained_intron	35.3867	31.2479	34.1506	13.3493	16.0947	14.2019	12.3585	22.8842	22.1482	31.3907	15.8352	14.0434	17.7783	17.5927	39.044	38.0745	39.6913	-1.06706	0.205961	-5.18086	2.20862e-07	7.65746e-06
ENSG00000175061	LRRC75A-AS1	LRRC75A-AS1	LRRC75A antisense RNA 1 [Source:HGNC Symbol;Acc:HGNC:28619]	antisense,lincRNA,retained_intron	153.855	114.429	153.678	94.1867	94.4691	77.1843	97.4947	110.685	116.057	124.516	110.846	100.746	101.765	108.589	182.391	152.819	202.201	-0.505222	0.0975568	-5.17874	2.23389e-07	7.72171e-06
ENSG00000090520	DNAJB11	DNAJB11	DnaJ heat shock protein family (Hsp40) member B11 [Source:HGNC Symbol;Acc:HGNC:14889]	protein_coding,retained_intron	32.8224	5.72145	29.2719	9.64116	7.69749	8.64464	10.9853	5.13726	6.2015	4.18542	6.6995	2.44233	4.2913	3.63986	26.773	25.0353	21.3538	-1.3035	0.252002	-5.17258	2.30885e-07	7.95686e-06
ENSG00000168209	DDIT4	DDIT4	DNA damage inducible transcript 4 [Source:HGNC Symbol;Acc:HGNC:24944]	protein_coding,retained_intron	49.2336	72.6184	46.3472	61.5551	69.2774	64.2174	56.2998	72.8557	82.8343	73.2449	106.583	101.967	90.1174	98.883	56.8927	47.9843	120.478	0.648784	0.125724	5.16039	2.46437e-07	8.46741e-06
ENSG00000072110	ACTN1	ACTN1	actinin alpha 1 [Source:HGNC Symbol;Acc:HGNC:163]	processed_transcript,protein_coding,retained_intron	78.979	104.747	82.9371	42.2728	48.2842	35.8135	47.3742	83.5972	123.587	120.331	90.1387	91.5873	94.4087	80.077	101.514	88.6666	134.166	-0.701257	0.136453	-5.13919	2.75922e-07	9.4522e-06
ENSG00000207605	MIR191	MIR191	microRNA 191 [Source:HGNC Symbol;Acc:HGNC:31561]	miRNA	486.695	482.803	454.325	232.871	267.313	303.18	312.395	511.858	643.627	631.475	551.186	583.106	518.635	559.932	519.286	598.76	788.139	-0.559948	0.109044	-5.13508	2.8203e-07	9.63266e-06
ENSG00000212163	SNORD91A	SNORD91A	small nucleolar RNA, C/D box 91A [Source:HGNC Symbol;Acc:HGNC:32752]	snoRNA	1319.56	1072.55	1356.27	1630.1	1849.5	1490.58	1591.5	1062.48	943.513	822.435	970.818	1109.43	1245.7	1093.78	1172.44	1437.44	2261.08	0.631504	0.123158	5.12758	2.93485e-07	9.99415e-06
ENSG00000171867	PRNP	PRNP	prion protein [Source:HGNC Symbol;Acc:HGNC:9449]	protein_coding	37.9509	11.883	42.0784	11.1244	14.6952	11.1145	13.0451	13.5437	17.7186	12.0331	9.74472	15.8751	11.6478	10.3129	37.3707	23.4706	31.9593	-1.1672	0.227885	-5.12189	3.02492e-07	1.02704e-05
ENSG00000249020	SNORA58	SNORA58	small nucleolar RNA, H/ACA box 58 [Source:HGNC Symbol;Acc:HGNC:32652]	snoRNA	538.493	347.248	595.196	740.886	596.205	623.649	701.687	412.382	405.312	364.132	436.685	370.623	412.578	362.773	665.979	547.125	914.297	0.502753	0.0983227	5.11329	3.16589e-07	1.07173e-05
ENSG00000105290	APLP1	APLP1	amyloid beta precursor like protein 1 [Source:HGNC Symbol;Acc:HGNC:597]	nonsense_mediated_decay,processed_transcript,protein_coding,retained_intron	26.6682	0.880224	28.0523	9.64116	6.99771	9.87959	3.43291	0	0	0	0	0	0.613043	1.21329	26.2153	21.9059	15.9407	-1.45012	0.283723	-5.11106	3.20354e-07	1.08129e-05
ENSG00000073670	ADAM11	ADAM11	ADAM metallopeptidase domain 11 [Source:HGNC Symbol;Acc:HGNC:189]	nonsense_mediated_decay,protein_coding,retained_intron	4.61565	0.880224	4.26882	14.0909	11.8961	12.967	10.2987	3.26916	5.31557	3.13907	4.87236	7.32698	6.74348	4.24651	3.9044	5.21568	12.1316	1.76693	0.346116	5.10502	3.30766e-07	1.11316e-05
ENSG00000238531	SNORD105B	SNORD105B	small nucleolar RNA, C/D box 105B [Source:HGNC Symbol;Acc:HGNC:33572]	snoRNA	689.784	502.608	612.881	786.867	932.795	827.416	782.704	434.799	468.656	368.84	515.861	685.073	627.143	567.819	522.074	752.623	1131.87	0.689364	0.135124	5.1017	3.36621e-07	1.12955e-05
ENSG00000199900	RNA5SP463	RNA5SP463	RNA, 5S ribosomal pseudogene 463 [Source:HGNC Symbol;Acc:HGNC:43363]	rRNA	25.6425	23.3259	21.954	34.8565	37.7877	33.3436	37.762	32.2246	36.323	55.4568	54.205	60.4476	45.9783	42.4651	22.8686	21.9059	61.7869	0.956338	0.187596	5.09787	3.43495e-07	1.14767e-05
ENSG00000277610	RNVU1-4	RNVU1-4	RNA, variant U1 small nuclear 4 [Source:HGNC Symbol;Acc:HGNC:48312]	snRNA	2.56425	16.2841	1.8295	6.67465	9.7968	8.02717	8.92557	20.549	15.5037	15.6953	23.7528	34.8032	24.5217	30.9388	2.23109	2.60784	22.1655	2.16877	0.425452	5.09758	3.44021e-07	1.14767e-05
ENSG00000163931	TKT	TKT	transketolase [Source:HGNC Symbol;Acc:HGNC:11834]	nonsense_mediated_decay,processed_transcript,protein_coding,retained_intron	364.124	286.073	355.532	408.637	370.179	368.015	384.486	317.109	279.51	342.158	381.871	412.753	354.339	391.892	399.922	329.631	624.769	0.400643	0.0787169	5.08967	3.58683e-07	1.19311e-05
ENSG00000207523	SNORA66	SNORA66	small nucleolar RNA, H/ACA box 66 [Source:HGNC Symbol;Acc:HGNC:10223]	snoRNA	583.111	595.031	540.311	705.288	757.852	615.005	628.91	601.526	544.403	471.383	561.54	656.986	720.326	589.051	525.421	572.682	1055.18	0.60435	0.118893	5.08316	3.71213e-07	1.23122e-05
ENSG00000121039	RDH10	RDH10	retinol dehydrogenase 10 [Source:HGNC Symbol;Acc:HGNC:19975]	protein_coding,retained_intron	17.9498	7.04179	21.3441	5.93302	4.19863	6.17475	5.49266	9.80749	4.8726	6.27813	6.09045	2.44233	5.51739	7.88637	22.8686	20.8627	16.8321	-1.60014	0.315089	-5.07839	3.80647e-07	1.25888e-05
ENSG00000221303	SNORA79	SNORA79	small nucleolar RNA, H/ACA box 79 [Source:HGNC Symbol;Acc:HGNC:32665]	snoRNA	157.445	91.9834	131.114	150.55	162.347	182.155	193.616	94.8058	101.439	95.7415	111.455	88.5344	91.3435	92.8165	175.698	129.349	231.784	0.539927	0.106858	5.05276	4.3548e-07	1.43608e-05
ENSG00000167969	ECI1	ECI1	enoyl-CoA delta isomerase 1 [Source:HGNC Symbol;Acc:HGNC:2703]	protein_coding,retained_intron	12.8213	18.9248	15.2458	2.22488	6.29794	4.32232	2.05975	14.9448	14.1748	15.1721	12.1809	8.54815	9.80869	10.3129	20.6376	17.7333	18.8453	-1.8202	0.360791	-5.04501	4.53496e-07	1.49121e-05
ENSG00000221102	SNORA11B	SNORA11B	small nucleolar RNA, H/ACA box 11B [Source:HGNC Symbol;Acc:HGNC:33620]	snoRNA	48.2079	51.053	53.0554	74.1627	62.9794	51.8679	56.2998	63.0482	66.8876	55.4568	65.7769	57.3947	57.6261	63.091	52.4305	35.4666	98.4804	0.69484	0.138198	5.02786	4.9599e-07	1.62628e-05
ENSG00000178977	LINC00324	LINC00324	long intergenic non-protein coding RNA 324 [Source:HGNC Symbol;Acc:HGNC:26628]	lincRNA	124.11	173.844	118.307	149.067	167.245	128.435	147.615	191.013	150.165	278.854	229.001	243.622	193.109	183.207	88.6857	116.31	279.837	0.722861	0.14379	5.0272	4.977e-07	1.62724e-05
ENSG00000283170	MIR382	MIR382	microRNA 382 [Source:HGNC Symbol;Acc:HGNC:31875]	miRNA	18.9755	0	15.2458	11.866	4.8984	8.02717	6.17924	0	0	0	0	0	0	0	31.2352	21.3843	14.0264	-1.17592	0.308781	-3.80825	0.000139955	0.00238652
ENSG00000212588	SNORA26	SNORA26	small nucleolar RNA, H/ACA box 26 [Source:HGNC Symbol;Acc:HGNC:32616]	snoRNA	947.748	948.001	973.902	1036.8	1044.76	887.928	969.455	1046.6	968.319	985.143	1190.68	1280.39	1219.96	1138.67	879.048	927.87	1758.34	0.398699	0.079354	5.02431	5.05258e-07	1.64259e-05
ENSG00000212447	SNORD90	SNORD90	small nucleolar RNA, C/D box 90 [Source:HGNC Symbol;Acc:HGNC:32751]	snoRNA	136.418	171.203	157.946	180.957	194.536	191.417	168.899	171.398	145.292	135.503	162.615	200.271	202.304	143.775	133.307	156.47	288.777	0.655254	0.130737	5.01198	5.38726e-07	1.74645e-05
ENSG00000151632	AKR1C2	AKR1C2	aldo-keto reductase family 1 member C2 [Source:HGNC Symbol;Acc:HGNC:385]	processed_transcript,protein_coding,retained_intron	219.5	144.797	201.245	238.804	207.832	240.815	214.9	169.997	156.366	167.94	161.397	152.645	136.709	147.415	228.129	188.286	330.758	0.431102	0.086157	5.00368	5.62449e-07	1.81822e-05
ENSG00000167644	C19orf33	C19orf33	chromosome 19 open reading frame 33 [Source:HGNC Symbol;Acc:HGNC:16668]	protein_coding,retained_intron	33.8481	3.52089	25.6129	11.1244	9.7968	11.1145	12.3585	4.20321	3.98668	5.23178	2.43618	4.27407	2.45217	4.24651	45.1795	25.5568	23.4656	-1.22909	0.245682	-5.00277	5.65117e-07	1.82171e-05
ENSG00000238835	SCARNA18	SCARNA18	small Cajal body-specific RNA 18 [Source:HGNC Symbol;Acc:HGNC:32559]	snoRNA	167.702	87.5822	174.412	196.531	155.349	215.499	220.393	90.6026	90.3646	83.7084	90.7477	85.4815	90.1174	81.897	191.316	155.427	250.331	0.519592	0.104131	4.98979	6.04443e-07	1.94302e-05
ENSG00000133226	SRRM1	SRRM1	serine and arginine repetitive matrix 1 [Source:HGNC Symbol;Acc:HGNC:16638]	nonsense_mediated_decay,processed_transcript,protein_coding,retained_intron	22.5654	56.3343	20.7343	29.6651	31.4897	36.431	28.1499	66.7844	59.3572	77.4303	62.1226	58.0053	57.013	66.7308	20.0798	22.949	72.3374	0.867727	0.174475	4.97336	6.58035e-07	2.10939e-05
ENSG00000136731	UGGT1	UGGT1	UDP-glucose glycoprotein glucosyltransferase 1 [Source:HGNC Symbol;Acc:HGNC:15663]	nonsense_mediated_decay,processed_transcript,protein_coding,retained_intron	39.4895	21.1254	35.9801	17.0574	10.4966	12.3495	20.5975	20.082	20.8193	20.4039	18.2714	27.4762	20.2304	23.0525	32.9085	42.247	40.7436	-1.00523	0.20236	-4.96756	6.78017e-07	2.16739e-05
ENSG00000171425	ZNF581	ZNF581	zinc finger protein 581 [Source:HGNC Symbol;Acc:HGNC:25017]	protein_coding	15.3855	2.64067	20.1245	5.19139	4.8984	4.32232	4.1195	6.07131	4.8726	3.13907	2.43618	3.66349	1.83913	0.606644	22.8686	17.2117	13.309	-1.70569	0.343945	-4.95919	7.07863e-07	2.25651e-05
ENSG00000146242	TPBG	TPBG	trophoblast glycoprotein [Source:HGNC Symbol;Acc:HGNC:12004]	protein_coding	21.5397	0	19.5146	2.96651	4.8984	6.17475	8.23899	0	0	0	0.609045	0	0	0	20.0798	23.4706	12.6673	-1.59025	0.320794	-4.95722	7.15079e-07	2.2732e-05
ENSG00000210140	MT-TC	MT-TC	mitochondrially encoded tRNA cysteine [Source:HGNC Symbol;Acc:HGNC:7477]	Mt_tRNA	1613.94	814.207	1503.85	1948.26	2035.64	1934.55	1840.04	658.97	630.338	534.687	851.445	1050.81	1052.6	1004	1565.11	1643.46	2391.12	0.615273	0.124317	4.94922	7.45112e-07	2.36213e-05
ENSG00000200087	SNORA73B	SNORA73B	small nucleolar RNA, H/ACA box 73B [Source:HGNC Symbol;Acc:HGNC:10116]	snoRNA	2413.47	3030.61	2114.9	2591.99	2335.84	2484.1	2414.71	3200.51	3186.68	2852.36	3238.9	2971.09	2932.19	2818.47	2494.36	2236.48	4587.21	0.407085	0.0823808	4.9415	7.75219e-07	2.4508e-05
ENSG00000168615	ADAM9	ADAM9	ADAM metallopeptidase domain 9 [Source:HGNC Symbol;Acc:HGNC:216]	nonsense_mediated_decay,processed_transcript,protein_coding,retained_intron	84.6203	35.6491	79.2782	98.6364	90.2705	90.1513	89.9423	38.2959	45.1823	51.2714	66.3859	57.3947	63.7565	71.584	78.088	76.6705	125.849	0.531005	0.107551	4.93724	7.9236e-07	2.49811e-05
ENSG00000147649	MTDH	MTDH	metadherin [Source:HGNC Symbol;Acc:HGNC:29608]	nonsense_mediated_decay,protein_coding,retained_intron	96.9287	144.797	114.039	54.8804	50.3835	53.7203	54.9266	141.508	150.165	147.013	143.735	152.645	144.065	165.614	98.7256	89.7097	181.397	-0.573838	0.116288	-4.93462	8.03062e-07	2.52491e-05
ENSG00000140538	NTRK3	NTRK3	neurotrophic receptor tyrosine kinase 3 [Source:HGNC Symbol;Acc:HGNC:8033]	nonsense_mediated_decay,processed_transcript,protein_coding	25.6425	0	28.6621	8.1579	11.1963	10.4971	6.86583	0.467023	0	0.523178	0	0	0	0	27.8886	29.2078	17.7068	-1.27177	0.257846	-4.9323	8.12666e-07	2.54813e-05
ENSG00000171159	C9orf16	C9orf16	chromosome 9 open reading frame 16 [Source:HGNC Symbol;Acc:HGNC:17823]	processed_transcript,protein_coding	22.0526	23.3259	30.4916	5.19139	11.1963	8.02717	6.86583	26.1533	22.1482	28.7748	25.5799	19.5386	23.2956	26.6923	22.8686	20.8627	32.6687	-1.28271	0.260495	-4.92414	8.47329e-07	2.64958e-05
ENSG00000136381	IREB2	IREB2	iron responsive element binding protein 2 [Source:HGNC Symbol;Acc:HGNC:6115]	nonsense_mediated_decay,processed_transcript,protein_coding,retained_intron	28.7196	20.6853	23.1736	9.64116	7.69749	9.26212	6.86583	17.2799	18.1615	16.2185	13.399	14.654	7.35652	14.5595	26.2153	22.4274	26.862	-1.2664	0.257461	-4.91882	8.70672e-07	2.71517e-05
ENSG00000099812	MISP	MISP	mitotic spindle positioning [Source:HGNC Symbol;Acc:HGNC:27000]	processed_transcript,protein_coding	20.0012	1.32034	14.636	2.96651	4.19863	7.40969	2.74633	1.86809	1.32889	1.56953	0.609045	0	0	0	21.1953	18.2549	11.3198	-1.74629	0.355348	-4.9143	8.90993e-07	2.77101e-05
ENSG00000119471	HSDL2	HSDL2	hydroxysteroid dehydrogenase like 2 [Source:HGNC Symbol;Acc:HGNC:18572]	processed_transcript,protein_coding	5.1285	26.8468	6.70815	17.7991	10.4966	14.8194	10.2987	29.4225	28.3497	33.4834	41.4151	30.5291	33.1043	39.4319	7.25103	6.25882	33.8412	1.40182	0.285605	4.90825	9.18933e-07	2.85018e-05
ENSG00000165678	GHITM	GHITM	growth hormone inducible transmembrane protein [Source:HGNC Symbol;Acc:HGNC:17281]	protein_coding	30.2582	46.6518	32.9309	8.89953	11.1963	12.3495	15.1048	48.1034	54.4846	48.1323	28.6251	36.0243	23.9087	32.1521	34.0241	27.6431	49.0145	-1.05808	0.215708	-4.90517	9.33477e-07	2.88749e-05
ENSG00000168710	AHCYL1	AHCYL1	adenosylhomocysteinase like 1 [Source:HGNC Symbol;Acc:HGNC:344]	processed_transcript,protein_coding	57.4393	114.869	53.0554	71.1962	74.1758	52.4853	70.718	96.2068	103.211	123.993	107.801	106.241	115.252	120.722	57.4505	50.0705	141.573	0.614768	0.12549	4.89893	9.63597e-07	2.97264e-05
ENSG00000108424	KPNB1	KPNB1	karyopherin subunit beta 1 [Source:HGNC Symbol;Acc:HGNC:6400]	nonsense_mediated_decay,processed_transcript,protein_coding,retained_intron	87.1846	98.1449	87.8158	46.7225	31.4897	35.196	50.8071	81.7291	108.083	113.006	76.7397	76.9333	68.0478	77.0438	68.0482	81.3646	121.679	-0.666454	0.136229	-4.89216	9.97363e-07	3.06856e-05
ENSG00000185215	TNFAIP2	TNFAIP2	TNF alpha induced protein 2 [Source:HGNC Symbol;Acc:HGNC:11895]	nonsense_mediated_decay,processed_transcript,protein_coding,retained_intron	117.443	28.1672	98.7928	58.5886	48.984	60.5125	45.3145	24.7522	26.5778	25.1125	29.8432	26.255	16.5522	19.4126	113.228	88.145	94.1718	-0.644448	0.131804	-4.88946	1.01115e-06	3.10265e-05
ENSG00000160932	LY6E	LY6E	lymphocyte antigen 6 family member E [Source:HGNC Symbol;Acc:HGNC:6727]	processed_transcript,protein_coding	26.6682	60.2953	23.1736	6.67465	9.09703	8.64464	6.17924	57.9109	58.9142	70.1058	55.4231	47.0148	44.7522	49.1382	25.0997	16.6902	54.1458	-1.25109	0.255926	-4.88847	1.01624e-06	3.10642e-05
ENSG00000223198	RNU2-22P	RNU2-22P	RNA, U2 small nuclear 22, pseudogene [Source:HGNC Symbol;Acc:HGNC:48515]	snRNA	7.17991	0	7.31798	11.866	21.6929	15.4369	13.7317	0.467023	0	0	0	1.22116	2.45217	0.606644	6.69326	6.78039	12.369	1.49116	0.305055	4.88817	1.01779e-06	3.10642e-05
ENSG00000130449	ZSWIM6	ZSWIM6	zinc finger SWIM-type containing 6 [Source:HGNC Symbol;Acc:HGNC:29316]	protein_coding	12.8213	8.80224	15.2458	21.5072	24.492	24.0815	28.8365	8.87345	7.97335	15.6953	9.13568	14.0434	12.2609	9.09966	16.7332	15.1255	28.2496	1.05105	0.215068	4.88708	1.02343e-06	3.10712e-05
ENSG00000173812	EIF1	EIF1	eukaryotic translation initiation factor 1 [Source:HGNC Symbol;Acc:HGNC:3249]	processed_transcript,protein_coding,retained_intron	271.298	116.63	226.857	155	143.453	152.516	148.302	130.3	126.245	129.748	112.064	103.799	113.413	114.656	290.599	232.098	282.897	-0.446874	0.0914312	-4.88755	1.02101e-06	3.10712e-05
ENSG00000176697	BDNF	BDNF	brain derived neurotrophic factor [Source:HGNC Symbol;Acc:HGNC:1033]	nonsense_mediated_decay,processed_transcript,protein_coding	19.4883	5.28134	23.7834	8.1579	4.19863	4.32232	7.55241	3.26916	2.65778	6.80131	6.09045	3.66349	7.35652	6.67308	20.0798	20.8627	16.5592	-1.488	0.304871	-4.88075	1.05681e-06	3.19998e-05
ENSG00000174437	ATP2A2	ATP2A2	ATPase sarcoplasmic/endoplasmic reticulum Ca2+ transporting 2 [Source:HGNC Symbol;Acc:HGNC:812]	nonsense_mediated_decay,processed_transcript,protein_coding,retained_intron	111.289	49.2925	104.281	55.6221	54.5822	55.5727	48.7474	36.8949	49.169	49.1787	45.6784	47.0148	36.7826	42.4651	99.2834	89.7097	107.183	-0.592154	0.121374	-4.87877	1.06748e-06	3.22379e-05
ENSG00000175832	ETV4	ETV4	ETS variant 4 [Source:HGNC Symbol;Acc:HGNC:3493]	protein_coding,retained_intron	15.8984	4.40112	19.5146	3.70814	7.69749	3.70485	4.80608	7.47238	6.64446	5.75495	6.6995	3.05291	3.67826	6.67308	25.0997	16.1686	15.3235	-1.62228	0.332841	-4.87404	1.09339e-06	3.29336e-05
ENSG00000134013	LOXL2	LOXL2	lysyl oxidase like 2 [Source:HGNC Symbol;Acc:HGNC:6666]	nonsense_mediated_decay,processed_transcript,protein_coding,retained_intron	31.7967	0	32.3211	12.6077	13.9954	7.40969	11.6719	0.467023	1.32889	0.523178	0	0	0	0	28.4464	33.3804	20.6834	-1.15707	0.237618	-4.86944	1.11915e-06	3.36215e-05
ENSG00000128016	ZFP36	ZFP36	ZFP36 ring finger protein [Source:HGNC Symbol;Acc:HGNC:12862]	protein_coding	28.2068	12.7632	24.3933	41.5311	48.2842	38.2834	41.195	11.6756	14.6178	12.0331	14.008	10.9905	17.1652	17.5927	34.0241	34.9451	47.2665	0.791413	0.162807	4.86106	1.16758e-06	3.49849e-05
ENSG00000129250	KIF1C	KIF1C	kinesin family member 1C [Source:HGNC Symbol;Acc:HGNC:6317]	processed_transcript,protein_coding,retained_intron	16.4112	22.0056	18.295	3.70814	2.79909	4.32232	6.86583	17.2799	19.0475	20.4039	5.48141	9.15873	9.19565	11.5262	18.9642	15.1255	20.3438	-1.62618	0.334662	-4.85917	1.17876e-06	3.52278e-05
ENSG00000144674	GOLGA4	GOLGA4	golgin A4 [Source:HGNC Symbol;Acc:HGNC:4427]	processed_transcript,protein_coding,retained_intron	85.646	117.07	52.4455	100.12	58.7808	108.676	109.167	113.487	134.661	154.337	152.261	141.044	128.739	141.348	80.8769	70.4117	182.04	0.700833	0.1443	4.85679	1.19302e-06	3.55613e-05
ENSG00000105974	CAV1	CAV1	caveolin 1 [Source:HGNC Symbol;Acc:HGNC:1527]	nonsense_mediated_decay,protein_coding,retained_intron	36.4124	75.2591	47.5669	61.5551	53.1826	61.13	53.5534	81.2621	122.701	97.311	95.6201	103.188	90.7304	111.016	41.2751	49.549	121.221	0.716896	0.147664	4.85491	1.20443e-06	3.58085e-05
ENSG00000120738	EGR1	EGR1	early growth response 1 [Source:HGNC Symbol;Acc:HGNC:3238]	protein_coding	87.1846	44.4513	82.9371	91.2202	96.5685	92.6212	102.987	53.2407	42.9675	61.735	54.8141	54.9524	49.6565	60.0578	85.3391	77.1921	128.682	0.527386	0.108683	4.85252	1.21903e-06	3.61487e-05
ENSG00000101294	HM13	HM13	histocompatibility minor 13 [Source:HGNC Symbol;Acc:HGNC:16435]	nonsense_mediated_decay,processed_transcript,protein_coding,retained_intron	43.0794	32.5683	39.0292	17.7991	13.9954	19.1417	17.1646	25.2193	24.363	35.0529	29.8432	40.909	31.2652	38.8252	44.6217	35.4666	50.8452	-0.925034	0.190961	-4.84411	1.27182e-06	3.7617e-05
ENSG00000170456	DENND5B	DENND5B	DENN domain containing 5B [Source:HGNC Symbol;Acc:HGNC:28338]	nonsense_mediated_decay,processed_transcript,protein_coding,retained_intron	19.4883	12.3231	25.6129	3.70814	4.19863	9.26212	3.43291	10.7415	18.1615	18.3112	4.26332	9.15873	6.13043	13.3462	16.7332	17.2117	19.9276	-1.57509	0.326213	-4.82839	1.37642e-06	4.06061e-05
ENSG00000159840	ZYX	ZYX	zyxin [Source:HGNC Symbol;Acc:HGNC:13200]	nonsense_mediated_decay,processed_transcript,protein_coding,retained_intron	30.771	38.7298	40.2489	15.5742	16.0947	8.02717	10.2987	36.8949	48.2831	51.7946	37.7608	44.5725	34.3304	30.3322	26.2153	31.2941	50.1655	-1.05427	0.21857	-4.82349	1.4107e-06	4.15108e-05
ENSG00000121073	SLC35B1	SLC35B1	solute carrier family 35 member B1 [Source:HGNC Symbol;Acc:HGNC:20798]	nonsense_mediated_decay,protein_coding,retained_intron	17.4369	11.4429	19.5146	8.89953	4.19863	4.32232	6.17924	12.6096	11.0741	14.1258	7.91759	12.2116	9.19565	13.9528	22.8686	19.8196	20.4743	-1.45094	0.300932	-4.8215	1.42484e-06	4.18197e-05
ENSG00000089220	PEBP1	PEBP1	phosphatidylethanolamine binding protein 1 [Source:HGNC Symbol;Acc:HGNC:8630]	processed_transcript,protein_coding	48.2079	35.6491	59.1537	21.5072	27.2911	22.8466	25.4036	35.4938	36.766	34.0065	26.1889	23.8127	26.9739	22.4458	56.8927	46.4196	58.7741	-0.789686	0.163963	-4.81626	1.46274e-06	4.28224e-05
ENSG00000143321	HDGF	HDGF	heparin binding growth factor [Source:HGNC Symbol;Acc:HGNC:4856]	processed_transcript,protein_coding	53.8493	103.426	62.2029	31.1484	18.1941	25.9339	26.7767	105.547	109.855	127.132	110.846	127.001	123.835	107.376	49.0839	50.5921	120.509	-0.756474	0.157129	-4.81436	1.47676e-06	4.31228e-05
ENSG00000146066	HIGD2A	HIGD2A	HIG1 hypoxia inducible domain family member 2A [Source:HGNC Symbol;Acc:HGNC:28311]	protein_coding	21.0269	67.3371	25.0031	45.2393	24.492	36.431	28.1499	53.7077	59.3572	62.7813	72.4764	44.5725	46.5913	64.9109	23.4264	20.8627	71.0625	0.895776	0.186377	4.80625	1.53788e-06	4.47938e-05
ENSG00000144366	GULP1	GULP1	GULP, engulfment adaptor PTB domain containing 1 [Source:HGNC Symbol;Acc:HGNC:18649]	processed_transcript,protein_coding,retained_intron	31.2839	0	28.0523	14.8325	12.5959	10.4971	7.55241	0	0	0	0	0	0	0	34.0241	31.2941	20.2955	-1.14466	0.238286	-4.8037	1.55759e-06	4.52529e-05
ENSG00000207980	MIR23A	MIR23A	microRNA 23a [Source:HGNC Symbol;Acc:HGNC:31605]	miRNA	2634.51	1478.78	2641.18	1310.46	1594.78	1458.47	1710.28	1820.46	2223.24	2053.47	1822.26	2083.92	1768.63	1645.83	2687.34	3196.17	3434.58	-0.555682	0.115713	-4.80223	1.5691e-06	4.54721e-05
ENSG00000150782	IL18	IL18	interleukin 18 [Source:HGNC Symbol;Acc:HGNC:5986]	processed_transcript,protein_coding,retained_intron	33.8481	47.9722	34.7604	13.3493	10.4966	12.3495	13.7317	44.8343	49.169	54.9336	27.407	31.1397	28.813	35.1854	30.1197	27.1215	49.5341	-1.00918	0.210513	-4.79391	1.6356e-06	4.71866e-05
ENSG00000200785	SNORD8	SNORD8	small nucleolar RNA, C/D box 8 [Source:HGNC Symbol;Acc:HGNC:20159]	snoRNA	108.724	56.7744	103.062	111.244	154.649	112.38	101.614	51.3726	46.9542	66.4435	73.0854	87.9238	90.7304	87.3567	85.3391	99.0979	162.057	0.596342	0.124399	4.7938	1.63648e-06	4.71866e-05
ENSG00000180209	MYLPF	MYLPF	myosin light chain, phosphorylatable, fast skeletal muscle [Source:HGNC Symbol;Acc:HGNC:29824]	protein_coding,retained_intron	1.0257	0	1.8295	9.64116	6.29794	6.17475	6.17924	0	0	0	0	0	0	0	0.557772	1.04314	4.44264	2.99865	0.625709	4.7924	1.64794e-06	4.73979e-05
ENSG00000164111	ANXA5	ANXA5	annexin A5 [Source:HGNC Symbol;Acc:HGNC:543]	nonsense_mediated_decay,processed_transcript,protein_coding,retained_intron	29.7453	50.6129	31.7113	45.9809	44.0856	40.7533	35.0157	61.1801	69.1024	57.0264	67.604	64.1111	64.9826	63.6976	32.3508	30.7725	81.8702	0.733137	0.153431	4.77828	1.76801e-06	5.07242e-05
ENSG00000113658	SMAD5	SMAD5	SMAD family member 5 [Source:HGNC Symbol;Acc:HGNC:6771]	nonsense_mediated_decay,processed_transcript,protein_coding,retained_intron	15.3855	17.6045	12.1966	22.2488	23.7922	23.464	29.5231	14.4777	20.8193	26.1589	22.5347	17.0963	20.2304	24.8724	17.2909	17.2117	35.4372	0.989662	0.207418	4.77135	1.82996e-06	5.23706e-05
ENSG00000102287	GABRE	GABRE	gamma-aminobutyric acid type A receptor epsilon subunit [Source:HGNC Symbol;Acc:HGNC:4085]	nonsense_mediated_decay,processed_transcript,protein_coding,retained_intron	4.1028	20.2451	5.48849	11.866	14.6952	9.87959	11.6719	10.7415	12.846	18.8344	18.8804	19.5386	20.2304	17.5927	7.25103	4.17255	21.564	1.52228	0.319231	4.76859	1.85522e-06	5.29614e-05
ENSG00000187446	CHP1	CHP1	calcineurin like EF-hand protein 1 [Source:HGNC Symbol;Acc:HGNC:17433]	nonsense_mediated_decay,processed_transcript,protein_coding	32.3096	28.1672	30.4916	37.0814	44.7854	35.196	48.7474	28.0214	28.3497	39.7615	31.6704	32.9714	25.7478	34.5787	27.8886	31.8157	59.191	0.7542	0.158281	4.76496	1.88894e-06	5.37904e-05
ENSG00000152256	PDK1	PDK1	pyruvate dehydrogenase kinase 1 [Source:HGNC Symbol;Acc:HGNC:8809]	nonsense_mediated_decay,protein_coding,retained_intron	2.0514	22.8858	0	4.44976	4.19863	8.02717	6.17924	13.5437	23.0341	21.4503	30.4523	25.0339	26.9739	23.0525	0	1.5647	20.3731	2.92088	0.614431	4.75379	1.99635e-06	5.67083e-05
ENSG00000084733	RAB10	RAB10	RAB10, member RAS oncogene family [Source:HGNC Symbol;Acc:HGNC:9759]	processed_transcript,protein_coding,retained_intron	35.3867	50.1727	43.2981	45.9809	46.8847	43.8407	56.9864	46.7023	56.2564	53.8873	52.3779	59.2264	48.4304	49.7448	39.6018	33.3804	81.4444	0.68064	0.143292	4.75004	2.0338e-06	5.76292e-05
ENSG00000137642	SORL1	SORL1	sortilin related receptor 1 [Source:HGNC Symbol;Acc:HGNC:11185]	processed_transcript,protein_coding,retained_intron	15.8984	5.28134	12.8065	5.93302	4.19863	1.85242	1.37317	3.73619	5.31557	4.18542	0	0.610582	0.613043	1.21329	13.3865	18.2549	10.4691	-1.89777	0.400383	-4.73988	2.1385e-06	6.02982e-05
ENSG00000237765	FAM200B	FAM200B	family with sequence similarity 200 member B [Source:HGNC Symbol;Acc:HGNC:27740]	processed_transcript,protein_coding	5.1285	9.24235	4.26882	16.3158	11.8961	12.3495	13.0451	6.53833	8.41632	11.5099	7.30854	6.7164	8.58261	10.3129	8.36658	6.78039	16.3589	1.43661	0.303063	4.7403	2.13399e-06	6.02982e-05
ENSG00000137309	HMGA1	HMGA1	high mobility group AT-hook 1 [Source:HGNC Symbol;Acc:HGNC:5010]	processed_transcript,protein_coding	99.493	59.8552	76.229	53.3972	44.0856	51.2504	41.195	57.4439	66.0016	70.629	72.4764	79.3756	90.7304	86.7501	103.188	83.9725	119.618	-0.614574	0.129735	-4.73716	2.16733e-06	6.09615e-05
ENSG00000197956	S100A6	S100A6	S100 calcium binding protein A6 [Source:HGNC Symbol;Acc:HGNC:10496]	protein_coding,retained_intron	323.609	479.282	309.795	211.364	207.832	209.324	188.124	457.216	522.697	501.727	454.957	446.946	438.939	466.509	366.456	321.808	599.798	-0.372752	0.0787594	-4.73279	2.21449e-06	6.21358e-05
ENSG00000182704	TSKU	TSKU	tsukushi, small leucine rich proteoglycan [Source:HGNC Symbol;Acc:HGNC:28850]	protein_coding	39.4895	39.6101	43.2981	11.1244	20.2934	20.3767	17.1646	42.9662	39.4238	57.5495	35.3246	30.5291	34.3304	40.6452	42.3907	36.5098	56.3393	-0.88947	0.187987	-4.73155	2.22809e-06	6.23648e-05
ENSG00000252326	SNORD116-25	SNORD116-25	small nucleolar RNA, C/D box 116-25 [Source:HGNC Symbol;Acc:HGNC:33091]	snoRNA	218.987	177.805	204.904	118.66	128.758	110.528	133.197	169.53	154.151	144.92	143.735	158.751	166.135	173.5	226.455	219.58	282.095	-0.505011	0.106882	-4.72495	2.30176e-06	6.42702e-05
ENSG00000165376	CLDN2	CLDN2	claudin 2 [Source:HGNC Symbol;Acc:HGNC:2041]	protein_coding	5.1285	0.880224	4.87866	14.0909	10.4966	15.4369	15.7914	0	0.442964	0.523178	1.82714	0	1.22609	1.21329	7.8088	6.78039	11.1203	1.50532	0.319051	4.71812	2.38036e-06	6.61428e-05
ENSG00000168772	CXXC4	CXXC4	CXXC finger protein 4 [Source:HGNC Symbol;Acc:HGNC:24593]	processed_transcript,protein_coding	2.56425	3.96101	4.26882	14.0909	5.59817	11.732	7.55241	2.80214	3.10075	1.04636	6.09045	6.10582	9.80869	4.85315	4.46217	1.5647	10.3321	1.94395	0.412015	4.71814	2.38006e-06	6.61428e-05
ENSG00000147065	MSN	MSN	moesin [Source:HGNC Symbol;Acc:HGNC:7373]	processed_transcript,protein_coding	36.4124	54.1337	29.2719	12.6077	16.7945	11.732	9.61216	51.8396	59.8001	63.3045	33.4975	23.8127	23.9087	37.6119	33.4663	27.1215	52.1096	-0.999415	0.212026	-4.71365	2.43314e-06	6.74461e-05
ENSG00000137673	MMP7	MMP7	matrix metallopeptidase 7 [Source:HGNC Symbol;Acc:HGNC:7174]	protein_coding,retained_intron	34.8738	2.20056	30.4916	15.5742	6.29794	13.5844	11.6719	0	1.77186	1.04636	2.43618	0	0	0	31.2352	30.7725	21.5004	-1.11384	0.236467	-4.71034	2.47306e-06	6.83877e-05
ENSG00000207468	SNORA19	SNORA19	small nucleolar RNA, H/ACA box 19 [Source:HGNC Symbol;Acc:HGNC:32609]	snoRNA	1457.01	1484.5	1662.4	1850.36	1651.46	1912.94	1894.97	1577.61	1229.22	1184.47	1286.91	1077.07	1370.15	1232.7	1573.47	1494.81	2656.05	0.562578	0.119472	4.70886	2.49101e-06	6.87184e-05
ENSG00000206897	SNORA9B	SNORA9B	small nucleolar RNA, H/ACA box 9B [Source:HGNC Symbol;Acc:HGNC:52223]	snoRNA	29.7453	29.4875	37.8096	46.7225	39.1872	57.4251	39.8218	28.9555	24.363	24.0662	28.0161	18.928	17.7783	24.2658	36.8129	32.3372	58.5169	0.756671	0.160999	4.69984	2.60363e-06	7.16529e-05
ENSG00000122218	COPA	COPA	coatomer protein complex subunit alpha [Source:HGNC Symbol;Acc:HGNC:2230]	nonsense_mediated_decay,processed_transcript,protein_coding,retained_intron	58.9778	23.3259	43.9079	20.0239	28.6906	19.7592	22.6572	26.6203	29.6786	31.3907	32.2794	29.9185	33.1043	29.1189	50.7572	43.8117	55.9651	-0.799819	0.17021	-4.69901	2.61431e-06	7.17746e-05
ENSG00000149485	FADS1	FADS1	fatty acid desaturase 1 [Source:HGNC Symbol;Acc:HGNC:3574]	nonsense_mediated_decay,processed_transcript,protein_coding	66.6706	59.4151	84.7666	42.2728	37.7877	35.8135	37.0755	63.5152	54.9275	69.0594	89.5297	80.5968	67.4348	89.7833	67.4904	80.3215	106.467	-0.647696	0.137889	-4.69723	2.63717e-06	7.22294e-05
ENSG00000170275	CRTAP	CRTAP	cartilage associated protein [Source:HGNC Symbol;Acc:HGNC:2379]	processed_transcript,protein_coding	35.3867	34.7688	32.9309	18.5407	14.6952	11.1145	13.7317	31.7576	37.209	39.7615	30.4523	36.6349	39.8478	47.9249	35.1396	34.9451	50.3543	-0.947394	0.201834	-4.69394	2.67995e-06	7.32265e-05
ENSG00000113328	CCNG1	CCNG1	cyclin G1 [Source:HGNC Symbol;Acc:HGNC:1592]	processed_transcript,protein_coding,retained_intron	29.2325	65.5767	17.6851	31.1484	32.8893	34.5786	33.6425	57.4439	70.8742	70.1058	77.3488	78.1545	57.013	77.6504	21.1953	26.0784	78.7085	0.800669	0.17084	4.68666	2.77696e-06	7.56429e-05
ENSG00000164889	SLC4A2	SLC4A2	solute carrier family 4 member 2 [Source:HGNC Symbol;Acc:HGNC:11028]	processed_transcript,protein_coding,retained_intron	18.9755	27.727	17.0753	8.89953	5.59817	6.17475	4.80608	23.3512	30.1215	31.9138	24.3618	29.9185	23.9087	24.8724	23.4264	19.8196	31.7621	-1.32827	0.283436	-4.68632	2.78157e-06	7.56429e-05
ENSG00000133243	BTBD2	BTBD2	BTB domain containing 2 [Source:HGNC Symbol;Acc:HGNC:15504]	nonsense_mediated_decay,protein_coding,retained_intron	17.9498	8.36212	12.8065	6.67465	2.79909	4.32232	2.74633	7.47238	8.85928	11.5099	6.09045	10.9905	7.35652	9.09966	13.3865	20.3412	15.7633	-1.66324	0.355265	-4.6817	2.8451e-06	7.71876e-05
ENSG00000143815	LBR	LBR	lamin B receptor [Source:HGNC Symbol;Acc:HGNC:6518]	processed_transcript,protein_coding,retained_intron	9.23131	44.4513	7.92782	15.5742	9.7968	15.4369	11.6719	39.23	43.4105	62.2581	59.6864	71.4381	62.5304	75.8305	5.01995	4.17255	51.4581	1.32196	0.282899	4.67289	2.96991e-06	8.03837e-05
ENSG00000167772	ANGPTL4	ANGPTL4	angiopoietin like 4 [Source:HGNC Symbol;Acc:HGNC:16039]	nonsense_mediated_decay,protein_coding,retained_intron	4.1028	0.440112	3.65899	10.3828	11.8961	14.2019	8.23899	0.934047	0.885928	0.523178	0.609045	0.610582	3.06522	1.81993	3.9044	5.21568	8.97402	1.72848	0.369987	4.67174	2.98661e-06	8.06454e-05
ENSG00000142864	SERBP1	SERBP1	SERPINE1 mRNA binding protein 1 [Source:HGNC Symbol;Acc:HGNC:17860]	processed_transcript,protein_coding	26.6682	69.9778	31.7113	39.3063	31.4897	36.431	37.762	62.5811	81.5054	88.417	98.6653	91.5873	82.1478	99.4896	20.0798	29.2078	92.7545	0.75311	0.16134	4.66784	3.0439e-06	8.18075e-05
ENSG00000183508	TENT5C	TENT5C	terminal nucleotidyltransferase 5C [Source:HGNC Symbol;Acc:HGNC:24712]	protein_coding	10.257	0.880224	14.636	20.7656	20.2934	25.9339	17.1646	1.40107	2.65778	1.56953	4.87236	1.22116	4.2913	3.03322	9.48212	13.5608	18.9595	1.14603	0.245494	4.66827	3.03744e-06	8.18075e-05
ENSG00000105655	ISYNA1	ISYNA1	inositol-3-phosphate synthase 1 [Source:HGNC Symbol;Acc:HGNC:29821]	nonsense_mediated_decay,protein_coding,retained_intron	15.3855	1.32034	16.4655	2.96651	6.29794	4.32232	1.37317	0.467023	1.32889	1.56953	1.82714	0	0	1.21329	14.5021	18.2549	10.0149	-1.78313	0.382151	-4.66605	3.0705e-06	8.23295e-05
ENSG00000169429	CXCL8	CXCL8	C-X-C motif chemokine ligand 8 [Source:HGNC Symbol;Acc:HGNC:6025]	protein_coding,retained_intron	41.028	0.880224	43.9079	54.8804	43.3858	53.7203	49.4339	0	0.442964	0	1.21809	0.610582	0	0	35.1396	33.9019	45.6911	0.713593	0.152954	4.6654	3.08022e-06	8.23977e-05
ENSG00000198467	TPM2	TPM2	tropomyosin 2 [Source:HGNC Symbol;Acc:HGNC:12011]	processed_transcript,protein_coding,retained_intron	37.9509	14.5237	39.6391	17.7991	18.1941	14.8194	17.8511	16.3458	20.3763	16.2185	15.2261	12.8222	17.1652	12.7395	39.6018	41.2039	38.58	-0.88948	0.190677	-4.66485	3.08835e-06	8.24231e-05
ENSG00000208772	SNORD94	SNORD94	small nucleolar RNA, C/D box 94 [Source:HGNC Symbol;Acc:HGNC:32756]	snoRNA	45.6437	40.9304	38.4194	58.5886	64.379	59.2776	49.4339	33.6257	27.0208	21.9735	30.4523	31.1397	41.0739	30.3322	40.1596	46.9411	74.8245	0.754194	0.16176	4.66243	3.12494e-06	8.3206e-05
ENSG00000105398	SULT2A1	SULT2A1	sulfotransferase family 2A member 1 [Source:HGNC Symbol;Acc:HGNC:11458]	protein_coding	7.17991	0	6.70815	17.7991	11.1963	9.87959	11.6719	0	0	0	0	0	0	0	3.34663	1.5647	9.13812	1.74647	0.374641	4.6617	3.13606e-06	8.33089e-05
ENSG00000101608	MYL12A	MYL12A	myosin light chain 12A [Source:HGNC Symbol;Acc:HGNC:16701]	processed_transcript,protein_coding,retained_intron	69.7477	55.014	75.6192	34.1149	34.9886	37.6659	33.6425	56.9769	59.3572	70.629	32.2794	46.4042	39.8478	39.4319	65.2593	66.2392	86.3198	-0.651856	0.139873	-4.66033	3.15701e-06	8.36716e-05
ENSG00000104765	BNIP3L	BNIP3L	BCL2 interacting protein 3 like [Source:HGNC Symbol;Acc:HGNC:1085]	nonsense_mediated_decay,processed_transcript,protein_coding	16.4112	9.68246	18.9048	29.6651	41.2865	24.0815	21.9706	10.2745	13.2889	18.8344	15.8352	22.5915	12.2609	12.1329	16.7332	21.3843	34.8357	0.986681	0.211953	4.65519	3.23687e-06	8.55906e-05
ENSG00000199179	MIRLET7I	MIRLET7I	microRNA let-7i [Source:HGNC Symbol;Acc:HGNC:31486]	miRNA	1463.68	676.892	1373.34	740.144	898.507	815.684	994.858	807.951	895.23	956.369	765.57	824.896	781.017	846.269	1474.19	1554.79	1726.43	-0.443548	0.0953531	-4.65163	3.29317e-06	8.68791e-05
ENSG00000139644	TMBIM6	TMBIM6	transmembrane BAX inhibitor motif containing 6 [Source:HGNC Symbol;Acc:HGNC:11723]	nonsense_mediated_decay,processed_transcript,protein_coding,retained_intron	95.903	127.192	91.4748	50.4307	41.2865	56.1902	46.6876	119.091	124.473	141.258	69.4312	74.491	63.1435	75.2239	79.2036	94.9254	138.461	-0.568292	0.122218	-4.64981	3.32245e-06	8.74504e-05
ENSG00000026508	CD44	CD44	CD44 molecule (Indian blood group) [Source:HGNC Symbol;Acc:HGNC:1681]	nonsense_mediated_decay,processed_transcript,protein_coding,retained_intron	106.673	62.4959	91.4748	49.689	55.2819	55.5727	53.5534	66.7844	82.3913	83.7084	71.2583	64.1111	69.2739	78.2571	97.0523	97.0117	125.592	-0.550953	0.118584	-4.64611	3.38251e-06	8.88276e-05
ENSG00000235408	SNORA71B	SNORA71B	small nucleolar RNA, H/ACA box 71B [Source:HGNC Symbol;Acc:HGNC:10233]	snoRNA	1224.69	1219.99	1012.93	1349.02	1255.39	1215.81	1171.31	1305.33	1238.08	1048.97	1350.25	1350.61	1293.52	1127.75	1141.76	1108.85	2094.75	0.473324	0.101938	4.64324	3.42992e-06	8.9867e-05
ENSG00000148908	RGS10	RGS10	regulator of G protein signaling 10 [Source:HGNC Symbol;Acc:HGNC:9992]	processed_transcript,protein_coding	21.0269	12.3231	14.636	5.93302	7.69749	3.70485	2.74633	13.0767	11.96	12.5563	8.52663	10.9905	8.58261	10.9196	21.1953	13.5608	18.6336	-1.508	0.324873	-4.64183	3.4533e-06	9.02736e-05
ENSG00000105329	TGFB1	TGFB1	transforming growth factor beta 1 [Source:HGNC Symbol;Acc:HGNC:11766]	protein_coding,retained_intron	34.361	13.6435	34.1506	12.6077	16.0947	15.4369	10.2987	7.47238	11.96	17.2649	12.79	7.93756	11.0348	9.70631	35.6974	31.8157	31.0223	-0.992567	0.214131	-4.63532	3.56383e-06	9.28309e-05
ENSG00000198682	PAPSS2	PAPSS2	3'-phosphoadenosine 5'-phosphosulfate synthase 2 [Source:HGNC Symbol;Acc:HGNC:8604]	processed_transcript,protein_coding	25.1297	16.2841	23.7834	6.67465	5.59817	8.64464	8.92557	15.4118	18.1615	17.788	10.9628	17.0963	9.19565	14.5595	20.0798	20.3412	24.8494	-1.24915	0.269497	-4.63512	3.56731e-06	9.28309e-05
ENSG00000103260	METRN	METRN	meteorin, glial cell differentiation regulator [Source:HGNC Symbol;Acc:HGNC:14151]	nonsense_mediated_decay,protein_coding,retained_intron	29.7453	8.36212	25.6129	8.89953	10.4966	6.79222	12.3585	15.8788	11.96	24.5893	20.0985	18.3175	7.35652	20.6259	32.9085	25.0353	29.3395	-1.24118	0.268067	-4.63011	3.65468e-06	9.48894e-05
ENSG00000207507	RNU6-9	RNU6-9	RNA, U6 small nuclear 9 [Source:HGNC Symbol;Acc:HGNC:34269]	snRNA	22.5654	58.975	18.295	40.7895	48.2842	32.7262	39.1352	51.8396	46.5112	27.2052	49.9417	62.2794	82.1478	59.4511	17.2909	23.4706	71.4879	1.29315	0.279331	4.62944	3.66653e-06	9.49822e-05
ENSG00000162191	UBXN1	UBXN1	UBX domain protein 1 [Source:HGNC Symbol;Acc:HGNC:18402]	processed_transcript,protein_coding,retained_intron	31.7967	42.2507	31.7113	16.3158	16.0947	12.3495	16.478	38.7629	50.0549	48.1323	40.806	44.5725	34.3304	36.3986	46.8528	33.3804	54.6069	-0.915829	0.198276	-4.61897	3.85649e-06	9.9678e-05
ENSG00000214717	ZBED1	ZBED1	zinc finger BED-type containing 1 [Source:HGNC Symbol;Acc:HGNC:447]	processed_transcript,protein_coding	12.3084	5.28134	11.5868	0.741627	0.699771	1.23495	3.43291	4.20321	5.75853	5.75495	5.48141	6.7164	5.51739	7.88637	10.0399	8.86666	9.82706	-2.47475	0.535837	-4.61848	3.86568e-06	9.96911e-05
ENSG00000125356	NDUFA1	NDUFA1	NADH:ubiquinone oxidoreductase subunit A1 [Source:HGNC Symbol;Acc:HGNC:7683]	protein_coding	47.6951	60.7354	31.7113	15.5742	18.8938	20.9941	19.2243	51.3726	51.8268	71.1521	31.6704	25.6444	23.2956	37.6119	50.1995	41.2039	60.9345	-0.868995	0.188295	-4.61507	3.92963e-06	0.000101113
ENSG00000100028	SNRPD3	SNRPD3	small nuclear ribonucleoprotein D3 polypeptide [Source:HGNC Symbol;Acc:HGNC:11160]	nonsense_mediated_decay,protein_coding,retained_intron	20.514	31.2479	14.0261	3.70814	2.09931	4.9398	6.17924	40.631	33.2223	37.6688	15.2261	12.8222	14.1	15.7727	15.0598	13.0392	27.2279	-1.55872	0.337821	-4.61404	3.94911e-06	0.000101387
ENSG00000197766	CFD	CFD	complement factor D [Source:HGNC Symbol;Acc:HGNC:2771]	protein_coding	20.514	12.7632	16.4655	4.44976	6.99771	3.08737	6.17924	14.0107	10.6311	16.2185	12.79	11.6011	12.2609	12.7395	17.8487	15.647	20.0047	-1.4603	0.316562	-4.613	3.96892e-06	0.000101484
ENSG00000200879	SNORD14E	SNORD14E	small nucleolar RNA, C/D box 14E [Source:HGNC Symbol;Acc:HGNC:30354]	snoRNA	7127.6	14665.4	8466.3	8491.63	6624.74	8175.36	7860	14392.3	15047.9	14487.3	13930.7	12306.3	12497.5	13447.5	7080.35	7072.46	17615.8	0.387548	0.0840138	4.61292	3.97058e-06	0.000101484
ENSG00000013588	GPRC5A	GPRC5A	G protein-coupled receptor class C group 5 member A [Source:HGNC Symbol;Acc:HGNC:9836]	processed_transcript,protein_coding,retained_intron	55.9007	44.0112	39.0292	19.2823	17.4943	23.464	20.5975	26.1533	37.6519	33.4834	24.3618	29.9185	31.8783	30.9388	49.6417	40.6823	55.2408	-0.870898	0.188933	-4.60957	4.03501e-06	0.000102902
ENSG00000078269	SYNJ2	SYNJ2	synaptojanin 2 [Source:HGNC Symbol;Acc:HGNC:11504]	nonsense_mediated_decay,processed_transcript,protein_coding,retained_intron	29.7453	73.0586	40.2489	17.7991	16.0947	9.87959	13.7317	76.5918	81.5054	96.7878	77.3488	72.0487	66.8217	82.5036	37.9285	27.1215	79.0953	-0.916398	0.198839	-4.60875	4.05103e-06	0.000103081
ENSG00000064601	CTSA	CTSA	cathepsin A [Source:HGNC Symbol;Acc:HGNC:9251]	nonsense_mediated_decay,protein_coding,retained_intron	18.4626	52.8134	14.0261	4.44976	6.99771	4.9398	5.49266	63.0482	55.8135	66.4435	52.3779	54.3418	45.9783	49.1382	20.6376	17.2117	50.2894	-1.36874	0.297184	-4.60572	4.11044e-06	0.000104361
ENSG00000210154	MT-TD	MT-TD	mitochondrially encoded tRNA aspartic acid [Source:HGNC Symbol;Acc:HGNC:7478]	Mt_tRNA	2302.19	1461.17	2125.26	2876.77	3489.76	2862.61	2848.63	1613.1	1005.09	920.269	811.857	916.483	1244.48	1014.92	2232.2	2057.06	3477.78	0.792396	0.17234	4.59786	4.26845e-06	0.000108134
ENSG00000003436	TFPI	TFPI	tissue factor pathway inhibitor [Source:HGNC Symbol;Acc:HGNC:11760]	protein_coding,retained_intron	86.1589	51.053	74.3995	37.823	33.589	50.0154	35.0157	42.0321	50.4979	53.3641	31.0613	42.1301	31.8783	40.0385	79.7614	67.8039	86.9512	-0.646125	0.140588	-4.59587	4.3094e-06	0.000108931
ENSG00000089327	FXYD5	FXYD5	FXYD domain containing ion transport regulator 5 [Source:HGNC Symbol;Acc:HGNC:4029]	nonsense_mediated_decay,processed_transcript,protein_coding	27.1811	8.80224	31.7113	10.3828	7.69749	9.87959	13.7317	6.07131	10.6311	8.89402	11.5719	6.10582	7.96956	10.9196	29.0041	24.5137	24.7572	-1.10339	0.240184	-4.59396	4.34911e-06	0.000109693
ENSG00000198938	MT-CO3	MT-CO3	mitochondrially encoded cytochrome c oxidase III [Source:HGNC Symbol;Acc:HGNC:7422]	protein_coding	3253.01	2838.28	3052.21	2318.33	2011.84	2008.03	2005.51	2813.35	2853.13	3256.26	2487.34	2327.54	2241.9	2626.77	3284.16	2978.15	4489.66	-0.270906	0.0589922	-4.59224	4.38506e-06	0.000110357
ENSG00000205336	ADGRG1	ADGRG1	adhesion G protein-coupled receptor G1 [Source:HGNC Symbol;Acc:HGNC:4512]	nonsense_mediated_decay,processed_transcript,protein_coding,retained_intron	20.0012	6.60168	29.8818	11.866	8.39726	10.4971	6.86583	8.40642	8.41632	4.18542	8.52663	3.66349	4.90435	4.24651	38.4863	22.949	22.0973	-1.23641	0.269929	-4.58049	4.63894e-06	0.000116491
ENSG00000153317	ASAP1	ASAP1	ArfGAP with SH3 domain, ankyrin repeat and PH domain 1 [Source:HGNC Symbol;Acc:HGNC:2720]	nonsense_mediated_decay,processed_transcript,protein_coding,retained_intron	42.0537	84.0614	34.1506	11.1244	20.2934	19.7592	22.6572	87.3334	83.7202	106.205	77.9578	84.8709	79.0826	72.1906	44.6217	42.7686	89.1203	-0.818619	0.178908	-4.57563	4.74778e-06	0.000118964
ENSG00000090266	NDUFB2	NDUFB2	NADH:ubiquinone oxidoreductase subunit B2 [Source:HGNC Symbol;Acc:HGNC:7697]	nonsense_mediated_decay,processed_transcript,protein_coding,retained_intron	28.2068	48.8524	21.3441	17.0574	7.69749	9.26212	8.23899	49.5045	53.1557	57.5495	64.5588	45.7936	51.4956	55.2046	33.4663	24.5137	56.0661	-1.04748	0.229072	-4.5727	4.81475e-06	0.000120379
ENSG00000266297	MIR744	MIR744	microRNA 744 [Source:HGNC Symbol;Acc:HGNC:33658]	miRNA	33.3353	47.9722	35.3703	17.7991	17.4943	22.2291	11.6719	59.779	65.5587	58.0727	42.6332	38.4667	41.0739	50.3515	39.6018	52.1568	63.7621	-0.88705	0.194259	-4.56634	4.96323e-06	0.000123822
ENSG00000167767	KRT80	KRT80	keratin 80 [Source:HGNC Symbol;Acc:HGNC:27056]	protein_coding,retained_intron	28.7196	23.766	20.7343	13.3493	9.09703	8.64464	6.86583	18.2139	22.1482	17.788	4.26332	7.32698	7.96956	5.4598	27.8886	26.0784	26.4003	-1.14265	0.250319	-4.56477	5.00053e-06	0.000124482
ENSG00000137868	STRA6	STRA6	stimulated by retinoic acid 6 [Source:HGNC Symbol;Acc:HGNC:30650]	nonsense_mediated_decay,processed_transcript,protein_coding,retained_intron	16.4112	0	20.7343	4.44976	6.99771	6.79222	4.1195	1.40107	0.442964	0	0.609045	1.83175	0.613043	0.606644	16.7332	25.5568	12.5511	-1.49764	0.329205	-4.54927	5.38319e-06	0.000133717
ENSG00000160209	PDXK	PDXK	pyridoxal kinase [Source:HGNC Symbol;Acc:HGNC:8819]	processed_transcript,protein_coding	34.8738	34.3287	34.7604	15.5742	13.9954	13.5844	15.1048	37.3619	34.1082	38.192	32.2794	18.928	25.7478	27.299	40.1596	28.1647	45.7508	-0.921635	0.202821	-4.54409	5.51737e-06	0.000136637
ENSG00000240875	LINC00886	LINC00886	long intergenic non-protein coding RNA 886 [Source:HGNC Symbol;Acc:HGNC:48572]	lincRNA	1.0257	0	2.43933	9.64116	7.69749	8.64464	6.86583	0	0	0	0	0	0	0.606644	1.11554	4.17255	5.62981	2.22419	0.489498	4.54381	5.52453e-06	0.000136637
ENSG00000202400	SNORD82	SNORD82	small nucleolar RNA, C/D box 82 [Source:HGNC Symbol;Acc:HGNC:10240]	snoRNA	1567.27	1431.68	1422.13	1595.98	1792.81	1507.87	1608.66	1281.98	1427.23	1223.71	1165.71	1461.12	1422.87	1250.29	1434.59	1471.87	2529.62	0.462709	0.10226	4.52484	6.0442e-06	0.000149168
ENSG00000011422	PLAUR	PLAUR	plasminogen activator, urokinase receptor [Source:HGNC Symbol;Acc:HGNC:9053]	nonsense_mediated_decay,protein_coding,retained_intron	20.0012	3.08078	22.5638	4.44976	7.69749	9.87959	2.05975	0.934047	1.32889	5.75495	2.43618	1.22116	0.613043	0	17.8487	24.5137	14.245	-1.47179	0.325338	-4.52386	6.07214e-06	0.000149246
ENSG00000155111	CDK19	CDK19	cyclin dependent kinase 19 [Source:HGNC Symbol;Acc:HGNC:19338]	nonsense_mediated_decay,processed_transcript,protein_coding	3.0771	16.2841	7.31798	8.1579	14.6952	13.5844	10.9853	18.2139	10.1882	15.1721	17.6623	15.8751	17.7783	15.1661	9.48212	2.08627	20.4959	1.47639	0.326423	4.52292	6.09936e-06	0.000149246
ENSG00000162599	NFIA	NFIA	nuclear factor I A [Source:HGNC Symbol;Acc:HGNC:7784]	processed_transcript,protein_coding	25.1297	4.84123	17.0753	18.5407	34.2888	28.4038	35.7023	5.60428	9.30224	5.75495	17.0533	7.32698	14.1	12.1329	15.0598	16.1686	31.498	0.993295	0.21957	4.52381	6.07355e-06	0.000149246
ENSG00000182180	MRPS16	MRPS16	mitochondrial ribosomal protein S16 [Source:HGNC Symbol;Acc:HGNC:14048]	processed_transcript,protein_coding	10.7699	44.0112	18.9048	1.48325	4.19863	3.08737	2.74633	46.7023	45.1823	47.086	7.91759	12.2116	14.1	10.3129	13.3865	8.34509	27.549	-1.80118	0.398216	-4.52311	6.09384e-06	0.000149246
ENSG00000283568	RF00002			rRNA	10.257	9.68246	7.31798	15.5742	18.1941	14.8194	15.1048	12.1426	11.96	11.5099	16.4442	13.4328	12.2609	10.9196	7.8088	9.38823	21.6359	1.18254	0.261562	4.52106	6.15315e-06	0.000150242
ENSG00000070961	ATP2B1	ATP2B1	ATPase plasma membrane Ca2+ transporting 1 [Source:HGNC Symbol;Acc:HGNC:814]	protein_coding,retained_intron	113.34	51.053	117.088	137.943	128.758	120.408	125.645	47.1694	41.6386	68.0131	60.9045	58.0053	53.3348	67.9441	117.132	121.004	164.26	0.448854	0.0993627	4.51733	6.26229e-06	0.000152582
ENSG00000102007	PLP2	PLP2	proteolipid protein 2 [Source:HGNC Symbol;Acc:HGNC:9087]	protein_coding	34.8738	55.8942	31.1014	8.89953	10.4966	16.6718	22.6572	66.3173	62.9009	64.874	55.4231	45.7936	53.9478	60.0578	45.7373	28.6862	65.6053	-0.917565	0.203385	-4.51146	6.43824e-06	0.000156537
ENSG00000167600	CYP2S1	CYP2S1	cytochrome P450 family 2 subfamily S member 1 [Source:HGNC Symbol;Acc:HGNC:15654]	nonsense_mediated_decay,protein_coding	12.3084	0	12.1966	2.96651	0.699771	0	1.37317	0.467023	0	0	0	0	0	0	8.92435	8.86666	5.47034	-2.81452	0.623945	-4.51085	6.45677e-06	0.000156655
ENSG00000221514	SNORD111B	SNORD111B	small nucleolar RNA, C/D box 111B [Source:HGNC Symbol;Acc:HGNC:33579]	snoRNA	489.772	258.786	498.233	608.876	745.257	523.618	569.177	258.731	205.535	184.682	210.73	246.675	288.743	285.123	447.333	528.349	737.252	0.636338	0.141205	4.5065	6.59062e-06	0.000159565
ENSG00000107290	SETX	SETX	senataxin [Source:HGNC Symbol;Acc:HGNC:445]	processed_transcript,protein_coding	45.1308	48.4123	52.4455	26.6986	13.2957	16.0543	21.2841	54.1747	54.9275	64.3508	36.5427	33.582	31.2652	34.5787	37.9285	34.4235	61.6379	-0.819984	0.182038	-4.50446	6.65421e-06	0.000160492
ENSG00000116285	ERRFI1	ERRFI1	ERBB receptor feedback inhibitor 1 [Source:HGNC Symbol;Acc:HGNC:18185]	nonsense_mediated_decay,protein_coding	56.9264	42.6908	64.0324	68.9713	61.5799	70.3921	71.4046	40.164	47.3971	54.9336	37.1518	49.4571	49.6565	44.8917	51.8728	57.8941	96.7751	0.564794	0.125388	4.50437	6.65688e-06	0.000160492
ENSG00000169727	GPS1	GPS1	G protein pathway suppressor 1 [Source:HGNC Symbol;Acc:HGNC:4549]	nonsense_mediated_decay,processed_transcript,protein_coding,retained_intron	16.4112	11.4429	15.8556	5.93302	5.59817	2.4699	0.686583	12.6096	12.403	10.4636	11.5719	6.7164	7.35652	16.3794	12.8288	13.0392	16.5019	-1.69256	0.376572	-4.49465	6.96828e-06	0.000167648
ENSG00000160691	SHC1	SHC1	SHC adaptor protein 1 [Source:HGNC Symbol;Acc:HGNC:10840]	processed_transcript,protein_coding	37.9509	58.975	39.0292	15.5742	17.4943	16.0543	21.2841	48.1034	51.3838	49.1787	48.1146	47.0148	51.4956	52.778	48.5261	32.8588	64.1459	-0.843352	0.187692	-4.49329	7.01321e-06	0.000168376
ENSG00000103495	MAZ	MAZ	MYC associated zinc finger protein [Source:HGNC Symbol;Acc:HGNC:6914]	nonsense_mediated_decay,protein_coding,retained_intron	29.2325	28.6073	20.7343	11.866	6.99771	12.3495	9.61216	28.9555	26.5778	30.8675	27.407	21.9809	24.5217	24.2658	25.6575	29.7294	36.6064	-1.0494	0.233714	-4.49013	7.11805e-06	0.000170536
ENSG00000173068	BNC2	BNC2	basonuclin 2 [Source:HGNC Symbol;Acc:HGNC:30988]	nonsense_mediated_decay,protein_coding	1.53855	3.08078	1.8295	8.1579	6.99771	4.32232	6.86583	2.33512	3.98668	4.7086	4.26332	6.7164	8.58261	6.06644	1.11554	2.08627	7.9979	2.30767	0.517208	4.4618	8.12754e-06	0.000194316
ENSG00000207651	MIR28	MIR28	microRNA 28 [Source:HGNC Symbol;Acc:HGNC:31615]	miRNA	142.06	74.819	135.383	61.5551	90.9703	82.1241	89.9423	88.2674	107.197	93.1256	85.2663	81.2074	88.2782	84.3235	142.79	161.165	173.566	-0.516075	0.115963	-4.45035	8.57299e-06	0.00020454
ENSG00000114850	SSR3	SSR3	signal sequence receptor subunit 3 [Source:HGNC Symbol;Acc:HGNC:11325]	processed_transcript,protein_coding,retained_intron	49.7465	24.6463	56.1045	32.6316	28.6906	22.2291	30.2096	27.5544	38.0949	26.1589	34.1065	37.2455	30.6522	34.5787	69.7215	57.3725	64.6698	-0.719862	0.161772	-4.44986	8.59265e-06	0.000204583
ENSG00000124225	PMEPA1	PMEPA1	prostate transmembrane protein, androgen induced 1 [Source:HGNC Symbol;Acc:HGNC:14107]	processed_transcript,protein_coding	70.7734	10.5627	62.2029	41.5311	34.9886	27.7864	32.956	8.40642	15.9467	13.6026	9.13568	9.15873	9.80869	6.67308	77.5303	61.0235	56.9474	-0.672884	0.151306	-4.44717	8.70105e-06	0.000206735
ENSG00000198380	GFPT1	GFPT1	glutamine--fructose-6-phosphate transaminase 1 [Source:HGNC Symbol;Acc:HGNC:4241]	processed_transcript,protein_coding	30.2582	13.6435	33.5408	14.0909	11.8961	12.3495	13.7317	12.6096	18.6045	15.1721	12.1809	11.6011	11.0348	7.88637	32.9085	29.7294	30.6035	-0.957711	0.215418	-4.44584	8.7551e-06	0.00020759
ENSG00000248323	LUCAT1	LUCAT1	lung cancer associated transcript 1 [Source:HGNC Symbol;Acc:HGNC:48498]	antisense	2.56425	21.1254	5.48849	11.1244	9.7968	3.70485	13.7317	13.5437	20.8193	21.4503	35.3246	18.928	19.0043	19.4126	2.78886	4.17255	22.2088	1.67029	0.376056	4.44161	8.92898e-06	0.000211276
ENSG00000216101	MIR877	MIR877	microRNA 877 [Source:HGNC Symbol;Acc:HGNC:33660]	miRNA	30.771	51.053	21.3441	9.64116	8.39726	13.5844	10.2987	41.5651	58.9142	45.5164	26.798	29.9185	30.6522	26.6923	30.6774	35.4666	46.9176	-1.17015	0.232802	-5.02635	4.99914e-07	1.62983e-05
ENSG00000092621	PHGDH	PHGDH	phosphoglycerate dehydrogenase [Source:HGNC Symbol;Acc:HGNC:8923]	nonsense_mediated_decay,processed_transcript,protein_coding,retained_intron	11.2827	7.04179	9.75731	2.96651	2.09931	2.4699	3.43291	4.67023	7.08742	4.7086	4.26332	6.10582	13.487	4.85315	14.5021	16.6902	12.1355	-1.93967	0.437811	-4.4304	9.406e-06	0.000221649
ENSG00000196141	SPATS2L	SPATS2L	spermatogenesis associated serine rich 2 like [Source:HGNC Symbol;Acc:HGNC:24574]	processed_transcript,protein_coding,retained_intron	13.847	38.2897	10.977	18.5407	19.5936	23.464	20.5975	28.4884	33.6653	54.4105	63.9498	53.7312	44.1391	55.8113	14.5021	12.5176	50.6536	0.989498	0.223854	4.42028	9.85713e-06	0.000231804
ENSG00000143324	XPR1	XPR1	xenotropic and polytropic retrovirus receptor 1 [Source:HGNC Symbol;Acc:HGNC:12827]	processed_transcript,protein_coding	7.17991	7.04179	7.31798	19.2823	17.4943	22.8466	15.1048	10.2745	11.5171	8.89402	9.13568	7.93756	3.67826	10.3129	14.5021	13.5608	21.36	1.13502	0.257115	4.41446	1.01264e-05	0.000237649
ENSG00000142669	SH3BGRL3	SH3BGRL3	SH3 domain binding glutamate rich protein like 3 [Source:HGNC Symbol;Acc:HGNC:15568]	protein_coding	21.5397	33.4485	17.0753	7.41627	4.8984	4.9398	5.49266	36.4278	35.4371	32.437	24.3618	34.1926	26.9739	36.3986	14.5021	17.2117	34.3409	-1.32342	0.300086	-4.41013	1.03311e-05	0.000241958
ENSG00000260916	CCPG1	CCPG1	cell cycle progression 1 [Source:HGNC Symbol;Acc:HGNC:24227]	nonsense_mediated_decay,processed_transcript,protein_coding,retained_intron	21.0269	3.08078	13.4163	2.96651	2.79909	7.40969	3.43291	5.13726	3.98668	2.09271	3.04523	3.05291	4.2913	3.03322	17.8487	12.5176	12.0929	-1.61003	0.365867	-4.40058	1.0796e-05	0.000252332
ENSG00000163131	CTSS	CTSS	cathepsin S [Source:HGNC Symbol;Acc:HGNC:2545]	nonsense_mediated_decay,processed_transcript,protein_coding	11.2827	3.08078	9.14748	2.96651	1.39954	1.23495	2.05975	2.33512	1.77186	2.09271	1.21809	2.44233	2.45217	1.81993	12.271	10.9529	7.50566	-2.21713	0.504008	-4.399	1.08753e-05	0.000253669
ENSG00000130402	ACTN4	ACTN4	actinin alpha 4 [Source:HGNC Symbol;Acc:HGNC:166]	processed_transcript,protein_coding,retained_intron	188.216	107.827	179.9	109.019	127.358	114.233	104.361	108.349	101.882	111.96	85.8754	87.3132	82.1478	83.7169	191.873	190.372	216.553	-0.400119	0.0909865	-4.39756	1.09475e-05	0.000254835
ENSG00000162702	ZNF281	ZNF281	zinc finger protein 281 [Source:HGNC Symbol;Acc:HGNC:13075]	protein_coding	29.7453	39.1699	39.6391	32.6316	45.4851	48.7805	39.8218	39.697	45.1823	42.3774	38.9789	47.0148	41.0739	47.3182	27.3308	33.9019	68.6031	0.689401	0.156799	4.39672	1.09897e-05	0.0002553
ENSG00000199172	MIR331	MIR331	microRNA 331 [Source:HGNC Symbol;Acc:HGNC:31772]	miRNA	94.3645	44.0112	92.6945	43.756	40.5867	62.3649	51.4937	27.0874	31.8934	40.2847	24.3618	22.5915	22.6826	24.2658	114.901	85.0156	92.2603	-0.631562	0.14374	-4.39378	1.11399e-05	0.000258265
ENSG00000222937	RF00154			snoRNA	71.2862	81.8608	60.9832	90.4785	126.659	79.0367	72.7778	76.5918	75.3039	71.6753	90.1387	112.958	120.156	103.736	85.8969	76.1489	150.687	0.642398	0.146307	4.39075	1.12962e-05	0.000261362
ENSG00000058085	LAMC2	LAMC2	laminin subunit gamma 2 [Source:HGNC Symbol;Acc:HGNC:6493]	processed_transcript,protein_coding	24.104	0.440112	12.8065	3.70814	3.49886	6.17475	5.49266	0	0	0	0	0	1.22609	0	15.0598	18.7765	10.7348	-1.57717	0.359388	-4.3885	1.14133e-05	0.000263539
ENSG00000164294	GPX8	GPX8	glutathione peroxidase 8 (putative) [Source:HGNC Symbol;Acc:HGNC:33100]	processed_transcript,protein_coding,retained_intron	15.8984	5.28134	17.6851	3.70814	2.09931	3.70485	5.49266	6.53833	8.85928	2.61589	2.43618	3.05291	1.83913	3.03322	16.7332	10.4314	11.9046	-1.68522	0.384144	-4.38695	1.14949e-05	0.000264891
ENSG00000207207	RF00019			misc_RNA	0	4.84123	0	4.44976	6.29794	3.70485	7.55241	4.20321	8.41632	6.27813	7.91759	4.88465	12.8739	7.88637	1.11554	0	8.3685	4.64062	1.06129	4.37262	1.22763e-05	0.000282331
ENSG00000102265	TIMP1	TIMP1	TIMP metallopeptidase inhibitor 1 [Source:HGNC Symbol;Acc:HGNC:11820]	protein_coding	25.6425	27.727	28.6621	14.0909	20.9931	8.02717	7.55241	25.6863	26.1349	26.1589	36.5427	25.0339	26.9739	27.299	40.7173	29.2078	40.8518	-0.987613	0.225951	-4.37091	1.2373e-05	0.000283984
ENSG00000221164	SNORA11F	SNORA11F	small nucleolar RNA, H/ACA box 11F [Source:HGNC Symbol;Acc:HGNC:52189]	snoRNA	64.1063	81.4207	76.229	106.794	81.8733	82.7416	70.0314	68.1854	75.3039	68.0131	78.5668	70.8275	87.6652	84.3235	73.6259	77.7137	135.617	0.544949	0.124827	4.36563	1.26756e-05	0.00029035
ENSG00000250803	AC010255.3		zinc finger protein 474-like [Source:NCBI gene;Acc:100505841]	processed_transcript,protein_coding	2.56425	0	3.04916	8.1579	6.99771	6.79222	8.92557	0	0	0.523178	0	0	0	0	2.23109	1.04314	5.3505	2.13141	0.488329	4.3647	1.27297e-05	0.000291007
ENSG00000202031	SNORD38A	SNORD38A	small nucleolar RNA, C/D box 38A [Source:HGNC Symbol;Acc:HGNC:30355]	snoRNA	25.1297	23.3259	14.0261	29.6651	34.9886	36.431	27.4633	20.549	27.4638	28.2516	31.0613	34.8032	31.8783	30.3322	21.7531	30.7725	48.7354	0.797617	0.182851	4.36212	1.28808e-05	0.000293876
ENSG00000198712	MT-CO2	MT-CO2	mitochondrially encoded cytochrome c oxidase II [Source:HGNC Symbol;Acc:HGNC:7421]	protein_coding	936.465	854.697	920.236	1222.94	986.678	934.856	809.481	863.526	804.866	839.177	746.69	635.005	641.243	686.114	939.845	900.748	1509.55	0.414459	0.0951896	4.35403	1.33656e-05	0.000304332
ENSG00000148634	HERC4	HERC4	HECT and RLD domain containing E3 ubiquitin protein ligase 4 [Source:HGNC Symbol;Acc:HGNC:24521]	nonsense_mediated_decay,processed_transcript,protein_coding,retained_intron	9.74416	18.4847	11.5868	19.2823	31.4897	12.967	13.7317	22.8842	16.8326	27.2052	27.407	20.7598	18.3913	22.4458	13.3865	10.9529	31.5173	1.07629	0.247415	4.35013	1.36057e-05	0.000309187
ENSG00000252947	SCARNA1	SCARNA1	small Cajal body-specific RNA 1 [Source:HGNC Symbol;Acc:HGNC:32555]	scaRNA	103.596	118.83	96.3534	122.369	111.264	115.468	114.659	138.239	133.775	99.4037	130.336	108.684	131.191	114.656	114.343	86.5803	197.483	0.532395	0.122414	4.34913	1.36679e-05	0.000309986
ENSG00000165704	HPRT1	HPRT1	hypoxanthine phosphoribosyltransferase 1 [Source:HGNC Symbol;Acc:HGNC:5157]	processed_transcript,protein_coding	10.7699	19.3649	9.14748	0.741627	0.699771	1.23495	4.80608	17.7469	18.6045	21.9735	9.74472	3.05291	6.74348	8.49302	8.36658	12.5176	14.991	-2.12591	0.489099	-4.34658	1.38276e-05	0.000312476
ENSG00000197043	ANXA6	ANXA6	annexin A6 [Source:HGNC Symbol;Acc:HGNC:544]	nonsense_mediated_decay,processed_transcript,protein_coding,retained_intron	11.2827	6.16157	7.92782	2.96651	3.49886	0.617475	0.686583	6.53833	7.08742	6.27813	7.91759	3.66349	4.90435	6.06644	13.3865	9.38823	10.1192	-2.16059	0.497085	-4.34651	1.38322e-05	0.000312476
ENSG00000100320	RBFOX2	RBFOX2	RNA binding fox-1 homolog 2 [Source:HGNC Symbol;Acc:HGNC:9906]	protein_coding,retained_intron	35.8995	82.3009	37.8096	11.866	13.2957	12.3495	18.5377	84.5312	95.6802	106.205	40.197	43.9619	44.7522	41.8584	26.773	28.1647	70.152	-0.872607	0.201192	-4.33719	1.44318e-05	0.000325382
ENSG00000177606	JUN	JUN	Jun proto-oncogene, AP-1 transcription factor subunit [Source:HGNC Symbol;Acc:HGNC:6204]	protein_coding	28.7196	61.6157	22.5638	34.1149	32.8893	32.7262	32.2694	51.8396	48.726	60.1654	54.205	42.7407	52.7217	49.7448	26.2153	20.8627	67.2849	0.742795	0.171311	4.33594	1.45141e-05	0.000326596
ENSG00000212283	SNORD89	SNORD89	small nucleolar RNA, C/D box 89 [Source:HGNC Symbol;Acc:HGNC:32750]	snoRNA	32.3096	73.9388	35.3703	45.2393	39.1872	53.1028	41.8815	44.3672	62.9009	65.3972	62.1226	82.4286	79.6956	80.077	29.5619	39.1176	89.9865	0.721812	0.166593	4.3328	1.47227e-05	0.00033064
ENSG00000222489	SNORA79B	SNORA79B	small nucleolar RNA, H/ACA box 79B [Source:HGNC Symbol;Acc:HGNC:52222]	snoRNA	252.322	546.619	280.523	293.684	240.022	304.415	282.185	557.626	552.376	548.813	568.848	495.792	524.152	519.894	282.79	260.263	664.32	0.382552	0.0883049	4.33217	1.47645e-05	0.000330931
ENSG00000134824	FADS2	FADS2	fatty acid desaturase 2 [Source:HGNC Symbol;Acc:HGNC:3575]	protein_coding,retained_intron	42.0537	0.880224	34.7604	18.5407	16.0947	14.2019	17.1646	1.40107	0.885928	3.66224	1.82714	3.05291	6.13043	3.03322	36.2552	37.5529	27.9706	-0.87876	0.202988	-4.32913	1.49699e-05	0.000334883
ENSG00000139278	GLIPR1	GLIPR1	GLI pathogenesis related 1 [Source:HGNC Symbol;Acc:HGNC:17001]	nonsense_mediated_decay,protein_coding	22.5654	28.1672	17.6851	9.64116	6.99771	4.9398	7.55241	26.1533	31.0075	30.3443	37.7608	31.7503	33.1043	30.9388	18.4065	21.3843	35.3986	-1.16319	0.268921	-4.3254	1.52257e-05	0.000339942
ENSG00000132475	H3F3B	H3F3B	H3 histone family member 3B [Source:HGNC Symbol;Acc:HGNC:4765]	processed_transcript,protein_coding,retained_intron	71.2862	66.897	77.4487	41.5311	34.9886	40.7533	36.3889	69.5865	86.378	86.8475	51.7689	60.4476	63.1435	67.3375	75.857	64.6745	103.185	-0.586342	0.136017	-4.31081	1.62656e-05	0.000362455
ENSG00000252010	SCARNA5	SCARNA5	small Cajal body-specific RNA 5 [Source:HGNC Symbol;Acc:HGNC:32561]	scaRNA	108.211	50.1727	95.7436	101.603	118.961	99.4134	102.301	56.9769	58.0283	56.5032	84.0483	68.3852	75.4043	67.9441	90.9168	89.7097	148.694	0.454522	0.105554	4.30606	1.6619e-05	0.000369611
ENSG00000147853	AK3	AK3	adenylate kinase 3 [Source:HGNC Symbol;Acc:HGNC:17376]	protein_coding	15.8984	18.4847	16.4655	16.3158	26.5913	19.1417	21.9706	19.148	26.5778	21.4503	31.0613	25.6444	30.0391	24.2658	11.7132	10.4314	35.5529	0.953317	0.221463	4.30463	1.67262e-05	0.000371276
ENSG00000168090	COPS6	COPS6	COP9 signalosome subunit 6 [Source:HGNC Symbol;Acc:HGNC:21749]	nonsense_mediated_decay,protein_coding,retained_intron	14.8727	31.2479	14.0261	1.48325	6.99771	8.02717	5.49266	27.0874	31.8934	34.5297	24.9709	16.4857	19.6174	16.986	20.0798	20.3412	28.9429	-1.30422	0.303012	-4.3042	1.67591e-05	0.000371288
ENSG00000133636	NTS	NTS	neurotensin [Source:HGNC Symbol;Acc:HGNC:8038]	protein_coding,retained_intron	122.571	0	116.478	134.235	132.257	123.495	144.869	0	0	0	0	0	0	0	130.519	127.784	130.5	0.42389	0.0985039	4.30328	1.68285e-05	0.000372107
ENSG00000160213	CSTB	CSTB	cystatin B [Source:HGNC Symbol;Acc:HGNC:2482]	protein_coding,retained_intron	33.8481	78.3399	27.4424	12.6077	6.99771	14.8194	15.1048	82.6632	83.7202	89.9865	61.5136	65.3323	64.3696	84.3235	26.773	28.6862	74.582	-0.909989	0.211578	-4.30096	1.70059e-05	0.000375307
ENSG00000196954	CASP4	CASP4	caspase 4 [Source:HGNC Symbol;Acc:HGNC:1505]	processed_transcript,protein_coding,retained_intron	11.2827	33.4485	8.53765	3.70814	0.699771	0.617475	3.43291	32.6916	37.6519	36.0993	26.1889	24.4233	26.3609	21.2325	11.1554	9.38823	26.9722	-1.98131	0.46072	-4.30046	1.70443e-05	0.000375433
ENSG00000075151	EIF4G3	EIF4G3	eukaryotic translation initiation factor 4 gamma 3 [Source:HGNC Symbol;Acc:HGNC:3298]	processed_transcript,protein_coding,retained_intron	51.285	53.2535	39.6391	19.2823	27.9909	15.4369	14.4182	55.1088	61.129	62.2581	38.9789	41.5196	42.3	36.3986	37.3707	35.9882	64.0784	-0.78146	0.18204	-4.29278	1.76447e-05	0.000387914
ENSG00000207944	MIR574	MIR574	microRNA 574 [Source:HGNC Symbol;Acc:HGNC:32830]	miRNA	168.215	304.557	171.363	88.9953	111.264	106.206	124.958	293.758	335.324	328.032	275.288	283.921	256.865	283.303	188.527	190.372	352.252	-0.411107	0.095958	-4.28424	1.83366e-05	0.000402354
ENSG00000091844	RGS17	RGS17	regulator of G protein signaling 17 [Source:HGNC Symbol;Acc:HGNC:14088]	protein_coding	13.847	0	12.1966	25.957	17.4943	19.7592	22.6572	0	0	0	0	0	0	0	13.9443	13.0392	17.9254	1.00917	0.236473	4.2676	1.9759e-05	0.000432385
ENSG00000201749	RF00019			misc_RNA	0	1.76045	0	2.22488	2.09931	1.85242	4.1195	0.467023	2.21482	0.523178	0.609045	4.88465	1.83913	1.81993	0	0	2.7238	4.99013	1.16937	4.26735	1.97806e-05	0.000432385
ENSG00000242574	HLA-DMB	HLA-DMB	major histocompatibility complex, class II, DM beta [Source:HGNC Symbol;Acc:HGNC:4935]	protein_coding,retained_intron	10.257	0	10.3671	1.48325	1.39954	1.23495	1.37317	0	0	0	0	0	0	0	11.7132	7.30195	5.19819	-2.53064	0.594367	-4.25771	2.06528e-05	0.000450593
ENSG00000177888	ZBTB41	ZBTB41	zinc finger and BTB domain containing 41 [Source:HGNC Symbol;Acc:HGNC:24819]	processed_transcript,protein_coding	6.66706	18.4847	6.70815	11.866	7.69749	11.1145	10.9853	22.4171	23.0341	26.6821	24.9709	21.9809	26.3609	25.4791	2.78886	4.17255	25.0778	1.36158	0.320084	4.25381	2.10163e-05	0.000457653
ENSG00000207293	RF00019			misc_RNA	8.20561	80.9806	6.70815	13.3493	14.6952	12.3495	13.7317	89.2015	112.956	93.1256	146.78	186.838	161.23	172.894	4.46217	10.9529	105.169	1.13898	0.26781	4.25294	2.10979e-05	0.000458559
ENSG00000075618	FSCN1	FSCN1	fascin actin-bundling protein 1 [Source:HGNC Symbol;Acc:HGNC:11148]	protein_coding,retained_intron	37.9509	19.805	49.3964	21.5072	25.1918	23.464	13.0451	18.2139	21.7052	23.0198	17.6623	13.4328	10.4217	21.8392	53.5461	40.1607	44.8994	-0.791198	0.186201	-4.24916	2.14569e-05	0.000465482
ENSG00000206651	RF00019			misc_RNA	2.0514	3.96101	2.43933	6.67465	6.99771	5.55727	3.43291	7.00535	8.41632	9.4172	6.6995	11.6011	13.487	9.09966	1.11554	0	10.0602	2.36209	0.556732	4.24278	2.20764e-05	0.000478016
ENSG00000182718	ANXA2	ANXA2	annexin A2 [Source:HGNC Symbol;Acc:HGNC:537]	nonsense_mediated_decay,processed_transcript,protein_coding,retained_intron	134.88	94.624	127.455	158.708	131.557	137.697	120.839	89.6685	93.4654	97.8342	110.237	98.3037	98.7	91.6033	126.614	130.914	204.415	0.396005	0.0935047	4.23514	2.28414e-05	0.00049365
ENSG00000133858	ZFC3H1	ZFC3H1	zinc finger C3H1-type containing [Source:HGNC Symbol;Acc:HGNC:28328]	nonsense_mediated_decay,processed_transcript,protein_coding,retained_intron	19.4883	24.2061	28.0523	35.5981	34.2888	29.6388	30.2096	16.3458	30.1215	28.2516	20.7075	18.928	18.3913	28.5123	21.1953	26.0784	45.2778	0.775211	0.183106	4.23367	2.29909e-05	0.000495948
ENSG00000172531	PPP1CA	PPP1CA	protein phosphatase 1 catalytic subunit alpha [Source:HGNC Symbol;Acc:HGNC:9281]	processed_transcript,protein_coding,retained_intron	31.2839	32.1282	22.5638	8.89953	10.4966	8.02717	10.2987	33.1587	44.7394	43.4237	32.2794	32.9714	39.8478	24.2658	23.9842	19.298	41.441	-1.05008	0.248322	-4.2287	2.35046e-05	0.000506077
ENSG00000055332	EIF2AK2	EIF2AK2	eukaryotic translation initiation factor 2 alpha kinase 2 [Source:HGNC Symbol;Acc:HGNC:9437]	nonsense_mediated_decay,protein_coding,retained_intron	46.1565	39.6101	50.0062	17.0574	23.0925	17.9068	20.5975	34.0927	45.6253	49.7019	35.9337	47.0148	28.2	38.8252	37.3707	35.4666	58.3858	-0.777452	0.184326	-4.21782	2.46677e-05	0.000530124
ENSG00000143222	UFC1	UFC1	ubiquitin-fold modifier conjugating enzyme 1 [Source:HGNC Symbol;Acc:HGNC:26941]	processed_transcript,protein_coding	12.8213	20.2451	9.75731	2.96651	2.09931	1.23495	2.05975	19.148	27.9067	29.8211	6.6995	13.4328	9.19565	19.4126	10.0399	8.34509	18.646	-1.99967	0.474255	-4.21645	2.4818e-05	0.000532359
ENSG00000094975	SUCO	SUCO	SUN domain containing ossification factor [Source:HGNC Symbol;Acc:HGNC:1240]	protein_coding,retained_intron	14.8727	18.4847	20.7343	25.2153	27.2911	16.0543	28.8365	14.9448	14.1748	17.788	18.2714	18.928	12.8739	15.7727	15.6176	14.6039	32.7335	0.886048	0.210209	4.21509	2.49682e-05	0.00053458
ENSG00000221539	SNORD99	SNORD99	small nucleolar RNA, C/D box 99 [Source:HGNC Symbol;Acc:HGNC:32762]	snoRNA	800.56	1158.81	645.812	926.293	1117.54	1281.26	1101.97	823.362	897.445	667.575	945.238	1187.58	1165.4	1265.46	908.61	1027.49	1733.09	0.711658	0.169012	4.21069	2.54587e-05	0.000544067
ENSG00000130635	COL5A1	COL5A1	collagen type V alpha 1 chain [Source:HGNC Symbol;Acc:HGNC:2209]	processed_transcript,protein_coding,retained_intron	14.8727	18.9248	10.3671	14.8325	23.7922	17.2893	23.3438	19.148	13.7319	20.4039	20.7075	19.5386	24.5217	26.0857	13.3865	11.9961	31.4533	0.962341	0.229078	4.20093	2.65815e-05	0.000567007
ENSG00000156313	RPGR	RPGR	retinitis pigmentosa GTPase regulator [Source:HGNC Symbol;Acc:HGNC:10295]	nonsense_mediated_decay,processed_transcript,protein_coding,retained_intron	5.1285	5.28134	2.43933	8.89953	12.5959	11.732	9.61216	7.00535	2.65778	5.75495	4.87236	6.10582	4.2913	6.06644	6.13549	5.73725	11.961	1.45051	0.345981	4.19245	2.75959e-05	0.000587552
ENSG00000164465	DCBLD1	DCBLD1	discoidin, CUB and LCCL domain containing 1 [Source:HGNC Symbol;Acc:HGNC:21479]	nonsense_mediated_decay,processed_transcript,protein_coding,retained_intron	33.8481	25.5265	28.6621	14.0909	11.1963	12.967	9.61216	16.3458	16.8326	23.543	14.6171	23.2021	17.7783	21.8392	23.4264	30.251	34.0266	-0.962412	0.229707	-4.18974	2.79268e-05	0.000592399
ENSG00000179134	SAMD4B	SAMD4B	sterile alpha motif domain containing 4B [Source:HGNC Symbol;Acc:HGNC:25492]	processed_transcript,protein_coding,retained_intron	39.4895	16.7242	39.6391	17.7991	25.1918	16.6718	13.7317	17.7469	15.0608	22.4966	12.1809	9.76931	9.19565	9.70631	44.6217	35.4666	38.1087	-0.797346	0.190306	-4.1898	2.79202e-05	0.000592399
ENSG00000135205	CCDC146	CCDC146	coiled-coil domain containing 146 [Source:HGNC Symbol;Acc:HGNC:29296]	processed_transcript,protein_coding,retained_intron	5.64136	1.32034	4.26882	10.3828	11.8961	7.40969	13.7317	0.467023	0.442964	2.09271	1.21809	2.44233	3.06522	1.21329	2.23109	6.25882	9.24381	1.53822	0.367793	4.18231	2.88566e-05	0.000608748
ENSG00000200816	SNORA38	SNORA38	small nucleolar RNA, H/ACA box 38 [Source:HGNC Symbol;Acc:HGNC:32631]	snoRNA	138.982	121.911	121.357	137.943	140.654	159.926	156.541	138.706	182.501	133.41	151.043	131.275	146.517	138.315	138.885	139.259	246.209	0.467129	0.111672	4.18304	2.87641e-05	0.000608748
ENSG00000276966	HIST1H4E	HIST1H4E	histone cluster 1 H4 family member e [Source:HGNC Symbol;Acc:HGNC:4790]	protein_coding	55.9007	85.3817	51.8357	66.0048	63.6792	61.13	57.6729	95.7398	112.513	84.2316	103.538	110.515	132.417	116.476	52.9883	47.9843	133.869	0.571831	0.136713	4.18271	2.8806e-05	0.000608748
ENSG00000221740	SNORD93	SNORD93	small nucleolar RNA, C/D box 93 [Source:HGNC Symbol;Acc:HGNC:32755]	snoRNA	52.8236	107.827	54.8849	60.8134	77.6746	58.6601	77.5838	172.799	153.266	152.768	195.504	235.074	206.596	157.121	52.9883	57.3725	187.284	0.653531	0.156586	4.17363	2.99778e-05	0.000631239
ENSG00000014216	CAPN1	CAPN1	calpain 1 [Source:HGNC Symbol;Acc:HGNC:1476]	nonsense_mediated_decay,processed_transcript,protein_coding,retained_intron	17.4369	16.2841	15.8556	8.1579	4.19863	4.9398	6.86583	17.7469	18.1615	21.9735	17.6623	20.7598	20.2304	15.7727	26.773	11.9961	24.7349	-1.26269	0.302821	-4.16975	3.04932e-05	0.000640916
ENSG00000184840	TMED9	TMED9	transmembrane p24 trafficking protein 9 [Source:HGNC Symbol;Acc:HGNC:24878]	processed_transcript,protein_coding,retained_intron	49.7465	17.6045	44.5177	27.4402	27.9909	25.3165	17.1646	24.2852	23.9201	26.6821	21.9256	17.0963	18.3913	23.0525	51.315	52.1568	51.2636	-0.697311	0.167279	-4.16855	3.06541e-05	0.000643119
ENSG00000210184	MT-TS2	MT-TS2	mitochondrially encoded tRNA serine 2 (AGU/C) [Source:HGNC Symbol;Acc:HGNC:7498]	Mt_tRNA	6359.86	3412.19	6015.38	6521.13	8447.64	8212.41	6983.92	3288.78	3295.65	2821.5	3148.76	3494.97	3574.66	3226.13	6544.89	7789.1	9585.61	0.497883	0.119467	4.16755	3.07889e-05	0.000644768
ENSG00000124882	EREG	EREG	epiregulin [Source:HGNC Symbol;Acc:HGNC:3443]	processed_transcript,protein_coding,retained_intron	27.6939	0	26.2228	37.0814	35.6883	45.0756	34.3291	0	0	0	0	0	0	0	25.0997	34.9451	34.0939	0.739665	0.17757	4.16549	3.10689e-05	0.000649448
ENSG00000167779	IGFBP6	IGFBP6	insulin like growth factor binding protein 6 [Source:HGNC Symbol;Acc:HGNC:5475]	nonsense_mediated_decay,protein_coding	8.20561	10.1226	9.75731	1.48325	1.39954	0	0	11.2086	8.85928	12.5563	8.52663	7.32698	3.06522	4.85315	7.8088	5.73725	9.83019	-3.19331	0.767262	-4.16195	3.15544e-05	0.000657901
ENSG00000207088	SNORA7B	SNORA7B	small nucleolar RNA, H/ACA box 7B [Source:HGNC Symbol;Acc:HGNC:32593]	snoRNA	395.408	255.265	402.489	459.809	396.071	424.822	396.845	271.808	244.516	213.98	268.589	277.815	235.409	276.63	426.695	368.749	596.754	0.395648	0.0950687	4.16171	3.15879e-05	0.000657901
ENSG00000266019	MIR3609	MIR3609	microRNA 3609 [Source:HGNC Symbol;Acc:HGNC:38956]	miRNA	26.1554	18.0446	22.5638	37.0814	23.7922	36.431	42.5681	21.0161	20.8193	10.9867	25.5799	31.7503	27.587	30.3322	29.0041	25.5568	47.9886	0.758585	0.182485	4.15698	3.22487e-05	0.000670446
ENSG00000108551	RASD1	RASD1	ras related dexamethasone induced 1 [Source:HGNC Symbol;Acc:HGNC:15828]	protein_coding	8.71846	2.64067	9.14748	0.741627	2.09931	2.4699	2.05975	4.67023	4.42964	4.18542	4.26332	1.83175	0.613043	4.85315	12.271	10.4314	8.01486	-2.11105	0.508254	-4.15353	3.27383e-05	0.000679394
ENSG00000114857	NKTR	NKTR	natural killer cell triggering receptor [Source:HGNC Symbol;Acc:HGNC:7833]	nonsense_mediated_decay,processed_transcript,protein_coding,retained_intron	35.3867	65.1365	18.9048	31.89	30.0902	35.196	35.0157	55.1088	50.4979	67.4899	62.1226	58.6159	58.2391	55.2046	23.9842	20.8627	71.9745	0.728916	0.175647	4.14988	3.32647e-05	0.000689071
ENSG00000159388	BTG2	BTG2	BTG anti-proliferation factor 2 [Source:HGNC Symbol;Acc:HGNC:1131]	nonsense_mediated_decay,protein_coding	3.0771	0.880224	4.26882	8.1579	10.4966	8.02717	6.86583	1.40107	0	0	0.609045	1.22116	1.22609	1.81993	3.34663	1.5647	6.71957	1.79269	0.432047	4.1493	3.33501e-05	0.000689595
ENSG00000065150	IPO5	IPO5	importin 5 [Source:HGNC Symbol;Acc:HGNC:6402]	nonsense_mediated_decay,processed_transcript,protein_coding,retained_intron	26.6682	52.8134	32.3211	11.1244	11.1963	9.87959	9.61216	60.246	73.0891	74.8144	49.3327	51.8995	44.1391	46.105	19.522	22.949	57.5194	-0.953716	0.230549	-4.13672	3.52311e-05	0.000725379
ENSG00000160211	G6PD	G6PD	glucose-6-phosphate dehydrogenase [Source:HGNC Symbol;Acc:HGNC:4057]	processed_transcript,protein_coding,retained_intron	110.263	78.3399	117.698	80.8374	65.0787	54.9552	58.3595	88.7345	76.6328	97.311	63.3407	61.6688	67.4348	74.6172	114.343	105.357	140.632	-0.474142	0.114613	-4.1369	3.52027e-05	0.000725379
ENSG00000168497	CAVIN2	CAVIN2	caveolae associated protein 2 [Source:HGNC Symbol;Acc:HGNC:10690]	protein_coding	9.23131	0	4.26882	14.0909	7.69749	16.0543	14.4182	0.467023	0.442964	0.523178	0	0.610582	0	0	5.01995	6.25882	10.2731	1.38736	0.335397	4.13646	3.52703e-05	0.000725379
ENSG00000111275	ALDH2	ALDH2	aldehyde dehydrogenase 2 family member [Source:HGNC Symbol;Acc:HGNC:404]	nonsense_mediated_decay,processed_transcript,protein_coding	17.4369	7.04179	16.4655	24.4737	27.9909	28.4038	21.9706	7.47238	10.6311	12.0331	14.6171	15.8751	15.3261	12.7395	20.0798	18.7765	31.1482	0.823347	0.1994	4.12913	3.64143e-05	0.000747569
ENSG00000206838	SNORA5A	SNORA5A	small nucleolar RNA, H/ACA box 5A [Source:HGNC Symbol;Acc:HGNC:32588]	snoRNA	577.983	539.137	515.308	654.857	573.813	629.207	608.999	547.819	435.877	395.522	544.486	505.562	543.156	459.23	527.094	561.729	947.686	0.497307	0.120616	4.12308	3.73844e-05	0.000766114
ENSG00000079257	LXN	LXN	latexin [Source:HGNC Symbol;Acc:HGNC:13347]	protein_coding	10.7699	0	14.0261	2.96651	2.09931	6.17475	2.05975	0	0	0	0	0	0	0	14.5021	16.1686	8.08654	-1.70367	0.413465	-4.12046	3.78122e-05	0.000773498
ENSG00000145782	ATG12	ATG12	autophagy related 12 [Source:HGNC Symbol;Acc:HGNC:588]	nonsense_mediated_decay,processed_transcript,protein_coding,retained_intron	14.3598	21.1254	16.4655	20.7656	11.8961	23.464	23.3438	20.082	17.7186	20.4039	18.8804	21.9809	22.0696	19.4126	10.0399	11.4745	31.5349	0.937802	0.228007	4.11303	3.90497e-05	0.000795975
ENSG00000208008	MIR125A	MIR125A	microRNA 125a [Source:HGNC Symbol;Acc:HGNC:31505]	miRNA	1756	586.229	1789.86	1062.75	1098.64	1175.67	1376.6	580.51	652.486	659.727	517.689	498.235	530.896	523.534	2003.52	2008.56	1913.75	-0.358285	0.0871071	-4.11315	3.90294e-05	0.000795975
ENSG00000100196	KDELR3	KDELR3	KDEL endoplasmic reticulum protein retention receptor 3 [Source:HGNC Symbol;Acc:HGNC:6306]	processed_transcript,protein_coding	12.8213	2.64067	10.3671	0.741627	2.09931	3.08737	3.43291	3.73619	5.31557	1.04636	1.21809	4.27407	1.83913	1.21329	12.8288	9.38823	8.31758	-1.92737	0.468672	-4.1124	3.91567e-05	0.000796742
ENSG00000169136	ATF5	ATF5	activating transcription factor 5 [Source:HGNC Symbol;Acc:HGNC:790]	protein_coding	6.15421	4.40112	9.14748	0.741627	2.09931	0.617475	0.686583	3.26916	3.54371	3.13907	2.43618	3.05291	1.83913	2.42658	7.8088	9.90979	6.44144	-2.68314	0.653875	-4.10344	4.07044e-05	0.000826768
ENSG00000207633	MIR505	MIR505	microRNA 505 [Source:HGNC Symbol;Acc:HGNC:32140]	miRNA	30.2582	28.6073	18.9048	11.866	9.7968	8.64464	10.2987	31.2906	35.4371	28.7748	29.2342	20.7598	27.587	25.4791	23.4264	26.0784	37.0754	-0.97875	0.238747	-4.09953	4.13983e-05	0.000839377
ENSG00000168137	SETD5	SETD5	SET domain containing 5 [Source:HGNC Symbol;Acc:HGNC:25566]	nonsense_mediated_decay,processed_transcript,protein_coding,retained_intron	43.0794	46.6518	39.6391	61.5551	45.4851	41.9883	39.1352	49.9715	46.5112	54.4105	38.3699	45.7936	41.6869	34.5787	35.1396	35.4666	75.4594	0.606962	0.148083	4.0988	4.15297e-05	0.000840555
ENSG00000067082	KLF6	KLF6	Kruppel like factor 6 [Source:HGNC Symbol;Acc:HGNC:2235]	processed_transcript,protein_coding	46.6694	51.053	42.6882	52.6555	46.8847	67.9222	48.0608	56.5098	53.5986	57.5495	52.3779	62.8899	57.013	64.9109	47.9684	45.898	91.6522	0.563268	0.137571	4.09438	4.23301e-05	0.000854032
ENSG00000166128	RAB8B	RAB8B	RAB8B, member RAS oncogene family [Source:HGNC Symbol;Acc:HGNC:30273]	nonsense_mediated_decay,protein_coding	6.15421	7.04179	4.87866	10.3828	7.69749	14.8194	12.3585	8.40642	12.403	6.80131	12.1809	11.6011	7.96956	10.9196	5.57772	6.25882	15.8505	1.31253	0.320576	4.0943	4.23444e-05	0.000854032
ENSG00000116560	SFPQ	SFPQ	splicing factor proline and glutamine rich [Source:HGNC Symbol;Acc:HGNC:10774]	nonsense_mediated_decay,processed_transcript,protein_coding	53.8493	69.0976	59.7635	32.6316	30.7899	20.9941	28.1499	88.2674	90.3646	93.6488	85.8754	86.092	72.3391	94.6365	59.6816	44.3333	100.91	-0.636122	0.155712	-4.08523	4.40323e-05	0.000886516
ENSG00000177697	CD151	CD151	CD151 molecule (Raph blood group) [Source:HGNC Symbol;Acc:HGNC:1630]	nonsense_mediated_decay,processed_transcript,protein_coding,retained_intron	44.1051	39.1699	50.6161	23.7321	24.492	22.2291	21.2841	24.7522	35.8801	29.8211	37.1518	37.2455	38.0087	37.0053	49.6417	42.247	58.821	-0.700035	0.171674	-4.0777	4.5483e-05	0.00091412
ENSG00000164587	RPS14	RPS14	ribosomal protein S14 [Source:HGNC Symbol;Acc:HGNC:10387]	nonsense_mediated_decay,protein_coding,retained_intron	1893.96	2785.03	2131.36	1982.37	1745.93	1974.68	1960.88	2756.37	3173.39	3433.61	3254.13	3220.82	2968.97	3223.71	2036.98	1966.31	4193.48	0.254849	0.062512	4.0768	4.56602e-05	0.000916079
ENSG00000011028	MRC2	MRC2	mannose receptor C type 2 [Source:HGNC Symbol;Acc:HGNC:16875]	nonsense_mediated_decay,processed_transcript,protein_coding,retained_intron	28.7196	4.40112	22.5638	10.3828	11.1963	8.64464	13.7317	7.00535	4.8726	7.32449	3.65427	4.88465	3.06522	4.24651	34.0241	23.4706	21.8249	-0.992085	0.243401	-4.07592	4.5832e-05	0.000917919
ENSG00000049323	LTBP1	LTBP1	latent transforming growth factor beta binding protein 1 [Source:HGNC Symbol;Acc:HGNC:6714]	processed_transcript,protein_coding	14.3598	14.9638	12.8065	2.22488	2.79909	3.70485	8.23899	10.7415	15.0608	13.0794	6.09045	12.2116	13.487	10.9196	12.8288	17.7333	17.5275	-1.441	0.353625	-4.07493	4.6029e-05	0.000918446
ENSG00000111269	CREBL2	CREBL2	cAMP responsive element binding protein like 2 [Source:HGNC Symbol;Acc:HGNC:2350]	processed_transcript,protein_coding	10.257	8.80224	8.53765	1.48325	2.79909	2.4699	2.74633	13.0767	13.2889	7.84766	1.21809	3.66349	3.06522	3.03322	13.3865	10.9529	10.9728	-1.8539	0.454986	-4.07463	4.60885e-05	0.000918446
ENSG00000170584	NUDCD2	NUDCD2	NudC domain containing 2 [Source:HGNC Symbol;Acc:HGNC:30535]	processed_transcript,protein_coding	4.1028	14.5237	4.87866	13.3493	6.99771	11.732	10.9853	17.7469	15.9467	23.0198	20.7075	16.4857	18.3913	15.7727	8.92435	4.17255	21.2343	1.29481	0.317777	4.07458	4.60984e-05	0.000918446
ENSG00000186010	NDUFA13	NDUFA13	NADH:ubiquinone oxidoreductase subunit A13 [Source:HGNC Symbol;Acc:HGNC:17194]	nonsense_mediated_decay,protein_coding,retained_intron	15.3855	19.3649	23.1736	8.89953	8.39726	5.55727	8.23899	18.6809	16.8326	20.9271	17.0533	13.4328	17.7783	15.7727	20.0798	23.9921	26.1306	-1.09736	0.269445	-4.07267	4.64766e-05	0.000924377
ENSG00000167281	RBFOX3	RBFOX3	RNA binding fox-1 homolog 3 [Source:HGNC Symbol;Acc:HGNC:27097]	processed_transcript,protein_coding,retained_intron	18.9755	0	16.4655	6.67465	6.99771	7.40969	6.86583	0	0.442964	0	0	0.610582	0	0	22.8686	22.949	13.109	-1.21846	0.29921	-4.07226	4.65594e-05	0.000924421
ENSG00000146247	PHIP	PHIP	pleckstrin homology domain interacting protein [Source:HGNC Symbol;Acc:HGNC:15673]	processed_transcript,protein_coding	26.6682	37.4095	26.2228	29.6651	36.3881	33.3436	29.5231	38.2959	43.4105	41.8542	40.197	39.6878	31.2652	38.2186	22.8686	24.5137	57.0478	0.68703	0.168807	4.06992	4.70283e-05	0.000932118
ENSG00000133816	MICAL2	MICAL2	microtubule associated monooxygenase, calponin and LIM domain containing 2 [Source:HGNC Symbol;Acc:HGNC:24693]	nonsense_mediated_decay,processed_transcript,protein_coding,retained_intron	23.5911	14.5237	26.8326	12.6077	11.1963	9.26212	6.86583	14.4777	18.6045	23.0198	12.79	18.928	17.7783	21.8392	21.1953	27.1215	29.3166	-0.992963	0.244286	-4.06476	4.80818e-05	0.000951355
ENSG00000101210	EEF1A2	EEF1A2	eukaryotic translation elongation factor 1 alpha 2 [Source:HGNC Symbol;Acc:HGNC:3192]	non_stop_decay,protein_coding,retained_intron	42.0537	0.440112	39.6391	20.0239	15.395	22.2291	25.4036	1.40107	2.21482	2.09271	4.26332	1.22116	3.67826	3.63986	53.5461	42.247	33.1923	-0.768779	0.189216	-4.06297	4.8453e-05	0.000957052
ENSG00000238344	SNORD126	SNORD126	small nucleolar RNA, C/D box 126 [Source:HGNC Symbol;Acc:HGNC:33565]	snoRNA	391.818	975.288	345.775	364.881	412.165	395.184	414.696	983.084	967.876	866.905	954.983	935.411	995.582	831.102	334.663	400.043	1062.72	0.429294	0.105691	4.0618	4.86951e-05	0.000960181
ENSG00000207864	MIR27B	MIR27B	microRNA 27b [Source:HGNC Symbol;Acc:HGNC:31614]	miRNA	240.014	128.073	207.953	108.278	146.952	161.161	151.048	120.025	150.165	142.304	113.891	136.77	112.187	116.476	261.037	273.302	280.929	-0.465136	0.11474	-4.05383	5.03859e-05	0.000991815
ENSG00000140564	FURIN	FURIN	furin, paired basic amino acid cleaving enzyme [Source:HGNC Symbol;Acc:HGNC:8568]	nonsense_mediated_decay,protein_coding,retained_intron	11.7956	3.08078	10.3671	5.93302	2.09931	1.23495	1.37317	7.47238	2.21482	2.61589	2.43618	1.83175	1.22609	1.21329	17.2909	8.86666	8.85467	-1.90555	0.47019	-4.05271	5.06271e-05	0.000994856
ENSG00000197930	ERO1A	ERO1A	endoplasmic reticulum oxidoreductase 1 alpha [Source:HGNC Symbol;Acc:HGNC:13280]	nonsense_mediated_decay,protein_coding,retained_intron	21.5397	5.72145	21.954	30.4067	30.7899	27.1689	25.4036	14.9448	15.9467	17.2649	13.399	18.3175	18.3913	21.2325	19.522	18.7765	36.2758	0.796885	0.196797	4.04927	5.13769e-05	0.00100787
ENSG00000221978	CCNL2	CCNL2	cyclin L2 [Source:HGNC Symbol;Acc:HGNC:20570]	nonsense_mediated_decay,processed_transcript,protein_coding,retained_intron	19.4883	31.2479	18.9048	2.96651	2.79909	9.87959	8.23899	26.1533	24.806	26.1589	24.9709	20.1492	20.2304	20.6259	16.1754	15.647	28.6533	-1.19234	0.294661	-4.04647	5.19964e-05	0.00101828
ENSG00000163617	CCDC191	CCDC191	coiled-coil domain containing 191 [Source:HGNC Symbol;Acc:HGNC:29272]	nonsense_mediated_decay,processed_transcript,protein_coding,retained_intron	2.0514	0	1.8295	9.64116	9.7968	8.02717	6.17924	0.467023	1.32889	1.04636	0.609045	0.610582	1.22609	1.21329	4.46217	4.17255	6.6792	1.73493	0.429008	4.04405	5.25346e-05	0.00102707
ENSG00000145819	ARHGAP26	ARHGAP26	Rho GTPase activating protein 26 [Source:HGNC Symbol;Acc:HGNC:17073]	nonsense_mediated_decay,processed_transcript,protein_coding,retained_intron	35.3867	19.3649	37.8096	40.0479	55.2819	45.6931	43.2547	23.3512	14.6178	27.2052	24.9709	22.5915	19.0043	24.8724	33.4663	42.247	58.2506	0.629842	0.155792	4.04283	5.28097e-05	0.00102997
ENSG00000264229	RNU4ATAC	RNU4ATAC	RNA, U4atac small nuclear (U12-dependent splicing) [Source:HGNC Symbol;Acc:HGNC:34016]	snRNA	1225.2	1998.11	1207.47	770.551	701.171	831.738	860.975	2081.99	2306.96	2124.1	2176.12	2096.13	2019.98	2047.42	1268.37	1185.52	2501.28	-0.303621	0.0751055	-4.0426	5.28625e-05	0.00102997
ENSG00000161249	DMKN	DMKN	dermokine [Source:HGNC Symbol;Acc:HGNC:25063]	nonsense_mediated_decay,processed_transcript,protein_coding,retained_intron	7.17991	4.40112	9.14748	0	1.39954	0	1.37317	1.86809	3.10075	1.56953	0	0.610582	1.22609	0	8.36658	6.78039	5.05984	-3.19478	0.790496	-4.04149	5.31124e-05	0.00103308
ENSG00000167700	MFSD3	MFSD3	major facilitator superfamily domain containing 3 [Source:HGNC Symbol;Acc:HGNC:25157]	protein_coding,retained_intron	44.618	22.4457	43.9079	22.9904	21.6929	20.9941	14.4182	19.615	29.2356	24.0662	14.6171	13.4328	15.3261	19.4126	34.0241	44.8549	44.0458	-0.745533	0.184603	-4.03857	5.37776e-05	0.00104425
ENSG00000166483	WEE1	WEE1	WEE1 G2 checkpoint kinase [Source:HGNC Symbol;Acc:HGNC:12761]	nonsense_mediated_decay,protein_coding,retained_intron	9.74416	30.3677	12.1966	22.2488	16.0947	13.5844	11.6719	26.1533	28.7927	36.6224	37.7608	37.8561	44.1391	40.6452	9.48212	8.34509	38.6918	0.994832	0.246413	4.03725	5.40821e-05	0.00104839
ENSG00000212607	SNORA3B	SNORA3B	small nucleolar RNA, H/ACA box 3B [Source:HGNC Symbol;Acc:HGNC:32638]	snoRNA	2915.04	2607.66	2963.17	3378.85	3035.61	3162.09	3077.26	2765.25	2501.86	2335.99	2615.24	2506.44	2751.34	2293.72	3346.07	2872.8	4957.25	0.386176	0.0957691	4.03236	5.52196e-05	0.00106864
ENSG00000200608	SNORD114-11	SNORD114-11	small nucleolar RNA, C/D box 114-11 [Source:HGNC Symbol;Acc:HGNC:32999]	snoRNA	31.2839	0	17.6851	11.866	7.69749	11.732	10.9853	0	0	0	0	0	0	0	29.0041	30.7725	18.0944	-1.04775	0.260222	-4.02637	5.66447e-05	0.00109437
ENSG00000124198	ARFGEF2	ARFGEF2	ADP ribosylation factor guanine nucleotide exchange factor 2 [Source:HGNC Symbol;Acc:HGNC:15853]	processed_transcript,protein_coding	11.7956	39.1699	13.4163	3.70814	1.39954	4.32232	6.86583	34.5597	28.7927	49.7019	24.9709	20.7598	23.9087	27.9056	16.7332	12.5176	30.6106	-1.40503	0.349295	-4.02248	5.75894e-05	0.00111075
ENSG00000179222	MAGED1	MAGED1	MAGE family member D1 [Source:HGNC Symbol;Acc:HGNC:6813]	processed_transcript,protein_coding	31.7967	11.0028	23.1736	8.89953	14.6952	10.4971	13.0451	9.80749	7.08742	13.6026	5.48141	7.93756	2.45217	5.4598	27.3308	30.7725	24.8454	-0.946075	0.235258	-4.02144	5.78434e-05	0.00111378
ENSG00000125740	FOSB	FOSB	FosB proto-oncogene, AP-1 transcription factor subunit [Source:HGNC Symbol;Acc:HGNC:3797]	protein_coding,retained_intron	34.361	21.5655	40.2489	42.2728	42.6861	42.6057	50.1205	30.3565	24.806	26.6821	32.8884	37.8561	27.587	31.5455	39.6018	32.8588	62.2995	0.600642	0.150491	3.99123	6.5732e-05	0.00126355
ENSG00000207408	RF00019			misc_RNA	1.0257	2.64067	0	5.19139	4.19863	3.70485	4.1195	6.07131	3.10075	1.56953	3.65427	2.44233	6.74348	3.63986	0.557772	0.521568	5.36121	3.29064	0.824858	3.98934	6.62584e-05	0.00127106
ENSG00000275540	AC011477.7		ubiquitin specific peptidase 6 (Tre-2 oncogene) (USP6) pseudogene	unprocessed_pseudogene	0.51285	0	1.8295	4.44976	5.59817	6.79222	4.80608	0	0	0	0	0	0	0	1.67332	0.521568	3.54336	2.62776	0.658748	3.98903	6.63441e-05	0.00127106
ENSG00000137693	YAP1	YAP1	Yes associated protein 1 [Source:HGNC Symbol;Acc:HGNC:16262]	processed_transcript,protein_coding,retained_intron	18.9755	44.4513	33.5408	11.866	11.1963	11.732	8.23899	45.3013	41.1956	53.3641	29.8432	37.8561	19.0043	30.3322	21.1953	31.2941	44.6224	-0.957523	0.240133	-3.98748	6.67791e-05	0.00127726
ENSG00000197448	GSTK1	GSTK1	glutathione S-transferase kappa 1 [Source:HGNC Symbol;Acc:HGNC:16906]	nonsense_mediated_decay,processed_transcript,protein_coding,retained_intron	11.2827	24.2061	13.4163	6.67465	4.19863	2.4699	2.74633	26.1533	22.1482	33.4834	22.5347	19.5386	20.8435	20.6259	12.8288	14.6039	24.9898	-1.40456	0.353135	-3.9774	6.96717e-05	0.00133037
ENSG00000133706	LARS	LARS	leucyl-tRNA synthetase [Source:HGNC Symbol;Acc:HGNC:6512]	processed_transcript,protein_coding,retained_intron	25.6425	36.5293	28.0523	26.6986	31.4897	36.431	26.0901	36.4278	52.7127	47.086	51.1598	60.4476	58.2391	53.3847	15.0598	22.949	62.771	0.729309	0.183721	3.96966	7.19749e-05	0.00137207
ENSG00000125726	CD70	CD70	CD70 molecule [Source:HGNC Symbol;Acc:HGNC:11937]	protein_coding	8.71846	8.80224	6.09832	1.48325	0	2.4699	1.37317	8.40642	7.53039	12.0331	6.09045	5.49524	9.19565	8.49302	10.5977	7.30195	10.3081	-2.26513	0.570707	-3.96899	7.21777e-05	0.00137365
ENSG00000221963	APOL6	APOL6	apolipoprotein L6 [Source:HGNC Symbol;Acc:HGNC:14870]	protein_coding	11.7956	38.7298	8.53765	0	3.49886	0.617475	1.37317	35.4938	50.4979	50.225	20.7075	17.7069	12.8739	21.2325	3.9044	7.30195	26.1763	-2.21456	0.558159	-3.96761	7.25975e-05	0.00137935
ENSG00000127914	AKAP9	AKAP9	A-kinase anchoring protein 9 [Source:HGNC Symbol;Acc:HGNC:379]	processed_transcript,protein_coding,retained_intron	35.8995	59.4151	29.2719	44.4976	21.6929	48.163	53.5534	69.1195	64.6727	72.1985	61.5136	66.5534	56.4	53.3847	36.2552	31.8157	83.4971	0.65784	0.165907	3.9651	7.33643e-05	0.00139162
ENSG00000125968	ID1	ID1	inhibitor of DNA binding 1, HLH protein [Source:HGNC Symbol;Acc:HGNC:5360]	protein_coding	58.9778	2.20056	52.4455	60.8134	65.0787	72.862	60.4193	1.86809	4.42964	2.61589	9.74472	7.32698	6.74348	5.4598	63.586	50.0705	65.1307	0.530061	0.133756	3.96288	7.405e-05	0.00140231
ENSG00000108828	VAT1	VAT1	vesicle amine transport 1 [Source:HGNC Symbol;Acc:HGNC:16919]	nonsense_mediated_decay,protein_coding	30.771	23.3259	30.4916	18.5407	16.0947	9.87959	13.7317	32.2246	23.4771	31.9138	32.2794	30.5291	25.7478	30.3322	29.0041	36.5098	42.925	-0.821475	0.207327	-3.96222	7.42572e-05	0.00140293
ENSG00000272533	SNORA28	SNORA28	small nucleolar RNA, H/ACA box 28 [Source:HGNC Symbol;Acc:HGNC:32618]	snoRNA	709.785	428.229	665.936	734.211	843.225	716.27	760.047	502.05	395.124	328.032	442.776	415.196	514.343	389.466	641.995	645.18	1033.84	0.518936	0.130979	3.96199	7.43274e-05	0.00140293
ENSG00000090316	MAEA	MAEA	macrophage erythroblast attacher [Source:HGNC Symbol;Acc:HGNC:13731]	nonsense_mediated_decay,processed_transcript,protein_coding,retained_intron	4.61565	8.36212	6.70815	5.93302	9.7968	16.0543	11.6719	8.87345	9.30224	10.9867	14.6171	11.6011	10.4217	12.1329	6.13549	5.73725	16.4541	1.26357	0.319182	3.95878	7.53351e-05	0.00141961
ENSG00000142731	PLK4	PLK4	polo like kinase 4 [Source:HGNC Symbol;Acc:HGNC:11397]	processed_transcript,protein_coding,retained_intron	0	3.08078	0	2.22488	0.699771	1.85242	2.74633	3.26916	3.98668	2.61589	3.65427	4.88465	4.2913	3.03322	0	0	3.65216	4.53988	1.14763	3.95588	7.62539e-05	0.00143457
ENSG00000091986	CCDC80	CCDC80	coiled-coil domain containing 80 [Source:HGNC Symbol;Acc:HGNC:30649]	processed_transcript,protein_coding	60.0035	10.1226	65.252	34.1149	34.9886	29.6388	26.0901	13.0767	11.96	7.84766	7.30854	8.54815	11.0348	6.06644	63.586	51.1137	51.1386	-0.620997	0.157034	-3.95454	7.66814e-05	0.00144026
ENSG00000163703	CRELD1	CRELD1	cysteine rich with EGF like domains 1 [Source:HGNC Symbol;Acc:HGNC:14630]	nonsense_mediated_decay,processed_transcript,protein_coding,retained_intron	10.7699	1.76045	14.0261	4.44976	3.49886	4.9398	2.05975	1.40107	1.77186	2.61589	2.43618	1.83175	3.67826	3.03322	16.1754	13.0392	9.80129	-1.519	0.384198	-3.9537	7.69518e-05	0.00144297
ENSG00000197102	DYNC1H1	DYNC1H1	dynein cytoplasmic 1 heavy chain 1 [Source:HGNC Symbol;Acc:HGNC:2961]	nonsense_mediated_decay,processed_transcript,protein_coding,retained_intron	83.5946	81.8608	59.1537	34.8565	41.9863	38.9009	39.8218	73.3227	77.9617	79.523	72.4764	75.1016	57.013	61.8777	64.7015	77.7137	105.592	-0.557369	0.141006	-3.95281	7.72395e-05	0.001446
ENSG00000140682	TGFB1I1	TGFB1I1	transforming growth factor beta 1 induced transcript 1 [Source:HGNC Symbol;Acc:HGNC:11767]	nonsense_mediated_decay,protein_coding,retained_intron	9.23131	3.96101	9.14748	0.741627	3.49886	0.617475	0.686583	3.26916	4.8726	4.7086	3.04523	3.05291	1.83913	3.03322	8.92435	6.25882	6.99625	-2.28948	0.579844	-3.94844	7.86619e-05	0.00147024
ENSG00000046604	DSG2	DSG2	desmoglein 2 [Source:HGNC Symbol;Acc:HGNC:3049]	protein_coding	24.6168	13.2034	29.2719	24.4737	36.3881	33.9611	35.0157	11.2086	17.2756	16.7417	17.6623	14.654	20.8435	13.9528	20.6376	25.0353	40.633	0.715162	0.181188	3.94708	7.91101e-05	0.00147621
ENSG00000169359	SLC33A1	SLC33A1	solute carrier family 33 member 1 [Source:HGNC Symbol;Acc:HGNC:95]	nonsense_mediated_decay,processed_transcript,protein_coding	26.6682	5.72145	23.7834	7.41627	8.39726	10.4971	8.23899	4.67023	5.75853	5.23178	2.43618	2.44233	4.2913	4.85315	17.8487	21.9059	18.1164	-1.05339	0.267182	-3.94257	8.06133e-05	0.00150182
ENSG00000124942	AHNAK	AHNAK	AHNAK nucleoprotein [Source:HGNC Symbol;Acc:HGNC:347]	processed_transcript,protein_coding	64.6192	132.034	52.4455	43.0144	30.7899	20.9941	15.1048	123.761	151.937	139.165	153.479	139.213	142.839	148.021	44.064	49.549	140.272	-0.64166	0.162782	-3.94183	8.08637e-05	0.00150404
ENSG00000116199	FAM20B	FAM20B	FAM20B, glycosaminoglycan xylosylkinase [Source:HGNC Symbol;Acc:HGNC:23017]	protein_coding	20.0012	39.1699	13.4163	20.7656	22.3927	24.0815	23.3438	31.7576	27.9067	36.6224	29.8432	33.582	39.8478	29.1189	16.1754	14.0823	43.9138	0.827327	0.209949	3.94061	8.12753e-05	0.00150925
ENSG00000130741	EIF2S3	EIF2S3	eukaryotic translation initiation factor 2 subunit gamma [Source:HGNC Symbol;Acc:HGNC:3267]	processed_transcript,protein_coding	53.3365	25.0864	45.1276	28.1818	23.7922	25.3165	26.7767	35.0268	31.8934	41.331	26.1889	30.5291	24.5217	30.9388	56.3349	47.4627	59.0813	-0.640668	0.162641	-3.93916	8.17668e-05	0.00151592
ENSG00000181143	MUC16	MUC16	mucin 16, cell surface associated [Source:HGNC Symbol;Acc:HGNC:15582]	nonsense_mediated_decay,processed_transcript,protein_coding	8.20561	0.440112	9.14748	0.741627	0.699771	0	1.37317	0	0	0	0	0	0	0	7.25103	6.25882	3.88608	-3.16706	0.804544	-3.93647	8.26901e-05	0.00153057
ENSG00000187079	TEAD1	TEAD1	TEA domain transcription factor 1 [Source:HGNC Symbol;Acc:HGNC:11714]	protein_coding,retained_intron	31.2839	30.8078	29.2719	45.2393	40.5867	40.7533	35.7023	28.9555	40.3097	35.0529	41.4151	48.236	41.0739	41.2518	30.6774	40.6823	65.0589	0.612493	0.156101	3.92371	8.71968e-05	0.00161138
ENSG00000120889	TNFRSF10B	TNFRSF10B	TNF receptor superfamily member 10b [Source:HGNC Symbol;Acc:HGNC:11905]	nonsense_mediated_decay,processed_transcript,protein_coding,retained_intron	21.5397	7.4819	25.0031	34.8565	31.4897	38.9009	26.7767	14.0107	11.5171	11.5099	11.5719	15.2645	11.0348	12.1329	26.773	28.1647	38.3321	0.706529	0.180159	3.92169	8.79307e-05	0.00162233
ENSG00000128989	ARPP19	ARPP19	cAMP regulated phosphoprotein 19 [Source:HGNC Symbol;Acc:HGNC:16967]	processed_transcript,protein_coding	26.6682	18.4847	26.8326	33.3732	38.4874	29.0213	24.0304	22.4171	23.9201	17.788	24.3618	26.255	17.1652	29.1189	20.0798	20.8627	44.1408	0.722949	0.184462	3.91923	8.88324e-05	0.00163372
ENSG00000169490	TM2D2	TM2D2	TM2 domain containing 2 [Source:HGNC Symbol;Acc:HGNC:24127]	processed_transcript,protein_coding,retained_intron	17.9498	10.5627	25.6129	7.41627	5.59817	7.40969	6.17924	10.7415	9.74521	8.89402	7.91759	2.44233	6.74348	8.49302	13.3865	18.7765	18.0716	-1.17773	0.300476	-3.91957	8.87078e-05	0.00163372
ENSG00000101000	PROCR	PROCR	protein C receptor [Source:HGNC Symbol;Acc:HGNC:9452]	protein_coding	20.0012	14.5237	22.5638	11.1244	9.7968	7.40969	12.3585	20.549	15.0608	14.1258	4.87236	7.93756	3.67826	4.85315	28.4464	28.6862	24.4813	-0.982501	0.250842	-3.91682	8.97254e-05	0.0016475
ENSG00000076108	BAZ2A	BAZ2A	bromodomain adjacent to zinc finger domain 2A [Source:HGNC Symbol;Acc:HGNC:962]	processed_transcript,protein_coding,retained_intron	20.0012	24.2061	22.5638	30.4067	34.2888	27.7864	24.0304	26.6203	20.8193	30.8675	25.5799	26.8656	23.9087	32.7588	26.2153	19.8196	45.1564	0.718757	0.183731	3.91201	9.15328e-05	0.00166735
ENSG00000112419	PHACTR2	PHACTR2	phosphatase and actin regulator 2 [Source:HGNC Symbol;Acc:HGNC:20956]	protein_coding,retained_intron	14.3598	29.9276	16.4655	22.9904	26.5913	22.2291	22.6572	24.2852	33.2223	42.3774	31.0613	33.582	30.6522	24.2658	17.2909	19.8196	43.0921	0.795398	0.203318	3.91209	9.15002e-05	0.00166735
ENSG00000161714	PLCD3	PLCD3	phospholipase C delta 3 [Source:HGNC Symbol;Acc:HGNC:9061]	processed_transcript,protein_coding,retained_intron	24.104	23.766	27.4424	10.3828	11.8961	9.26212	11.6719	29.8895	25.6919	26.6821	28.0161	21.9809	20.2304	30.3322	27.3308	22.4274	35.8781	-0.906373	0.23167	-3.91234	9.14049e-05	0.00166735
ENSG00000201778	RF00019			misc_RNA	0	14.5237	4.26882	3.70814	8.39726	6.17475	5.49266	14.9448	32.7793	21.9735	26.798	25.0339	26.3609	31.5455	2.23109	2.08627	21.6615	1.85674	0.474625	3.91202	9.15279e-05	0.00166735
ENSG00000255717	SNHG1	SNHG1	small nucleolar RNA host gene 1 [Source:HGNC Symbol;Acc:HGNC:32688]	lincRNA,retained_intron	47867.4	59466.6	47887.7	47272.8	51904.1	47214.6	49410.6	60186.7	60085.8	58474.5	59268.6	60369.5	61047.5	61683	57968.7	48595	93214.1	0.275074	0.0702933	3.91323	9.10683e-05	0.00166735
ENSG00000125798	FOXA2	FOXA2	forkhead box A2 [Source:HGNC Symbol;Acc:HGNC:5022]	protein_coding	11.7956	21.1254	12.1966	20.0239	18.1941	14.2019	10.9853	19.148	16.3897	21.9735	17.0533	23.2021	17.1652	23.0525	6.69326	8.86666	27.5447	0.995576	0.254672	3.90925	9.25827e-05	0.0016838
ENSG00000166173	LARP6	LARP6	La ribonucleoprotein domain family member 6 [Source:HGNC Symbol;Acc:HGNC:24012]	processed_transcript,protein_coding	13.3341	6.16157	13.4163	2.22488	5.59817	1.23495	4.1195	6.07131	4.42964	6.27813	4.87236	3.66349	3.67826	6.67308	11.1554	10.4314	10.9926	-1.56892	0.401567	-3.907	9.34489e-05	0.00169687
ENSG00000202515	VTRNA1-3	VTRNA1-3	vault RNA 1-3 [Source:HGNC Symbol;Acc:HGNC:12656]	misc_RNA	473.361	636.842	543.97	642.249	578.011	566.224	571.237	813.555	610.847	582.297	616.354	587.99	801.861	670.948	541.596	526.262	1042.82	0.497307	0.127384	3.90401	9.46127e-05	0.00171529
ENSG00000104450	SPAG1	SPAG1	sperm associated antigen 1 [Source:HGNC Symbol;Acc:HGNC:11212]	processed_transcript,protein_coding,retained_intron	9.23131	6.60168	9.14748	2.96651	0.699771	3.08737	0	6.07131	8.41632	4.18542	3.65427	4.27407	6.74348	3.63986	7.25103	9.90979	8.85335	-2.06073	0.528209	-3.90135	9.5659e-05	0.00173152
ENSG00000057608	GDI2	GDI2	GDP dissociation inhibitor 2 [Source:HGNC Symbol;Acc:HGNC:4227]	processed_transcript,protein_coding	55.9007	37.8496	61.593	34.8565	27.9909	35.196	25.4036	33.6257	38.5379	41.331	34.7156	25.6444	23.2956	33.9721	60.7971	54.2431	67.2798	-0.586184	0.150318	-3.89963	9.63411e-05	0.00174112
ENSG00000145247	OCIAD2	OCIAD2	OCIA domain containing 2 [Source:HGNC Symbol;Acc:HGNC:28685]	nonsense_mediated_decay,processed_transcript,protein_coding,retained_intron	21.5397	25.0864	15.8556	3.70814	11.1963	5.55727	8.23899	22.8842	23.0341	29.2979	29.8432	15.8751	17.7783	24.2658	22.8686	16.1686	29.3535	-1.09318	0.280456	-3.89788	9.70384e-05	0.00175096
ENSG00000167861	HID1	HID1	HID1 domain containing [Source:HGNC Symbol;Acc:HGNC:15736]	nonsense_mediated_decay,processed_transcript,protein_coding,retained_intron	7.69276	0	11.5868	2.22488	2.79909	1.23495	1.37317	0.467023	0.885928	0	0	0	0	0	9.48212	10.4314	5.57415	-2.05276	0.526934	-3.89566	9.79309e-05	0.00176429
ENSG00000172667	ZMAT3	ZMAT3	zinc finger matrin-type 3 [Source:HGNC Symbol;Acc:HGNC:29983]	protein_coding	10.257	3.08078	7.92782	17.0574	11.8961	16.6718	15.1048	1.40107	4.8726	2.61589	2.43618	3.05291	1.22609	6.06644	7.8088	9.38823	14.6601	1.09542	0.281311	3.89396	9.86201e-05	0.00177115
ENSG00000214756	CSKMT	CSKMT	citrate synthase lysine methyltransferase [Source:HGNC Symbol;Acc:HGNC:33113]	processed_transcript,protein_coding,retained_intron	413.357	246.022	392.122	462.775	370.179	461.871	427.741	245.654	243.63	251.125	297.214	264.382	305.296	279.663	480.799	400.564	621.595	0.352579	0.0905366	3.89433	9.84702e-05	0.00177115
ENSG00000155313	USP25	USP25	ubiquitin specific peptidase 25 [Source:HGNC Symbol;Acc:HGNC:12624]	processed_transcript,protein_coding,retained_intron	9.23131	13.2034	9.75731	13.3493	11.8961	14.8194	17.1646	15.4118	13.2889	16.2185	14.6171	12.8222	12.2609	15.7727	6.69326	9.38823	22.1147	1.0324	0.265238	3.89236	9.92724e-05	0.00178008
ENSG00000092841	MYL6	MYL6	myosin light chain 6 [Source:HGNC Symbol;Acc:HGNC:7587]	nonsense_mediated_decay,processed_transcript,protein_coding,retained_intron	105.134	144.357	90.865	44.4976	60.8801	68.5397	61.1059	141.975	165.669	163.755	118.155	120.895	122.609	112.229	114.901	95.447	175.873	-0.458538	0.117835	-3.89136	9.96857e-05	0.0017847
ENSG00000252906	SCARNA3	SCARNA3	small Cajal body-specific RNA 3 [Source:HGNC Symbol;Acc:HGNC:32577]	scaRNA	78.979	38.2897	64.6422	71.9379	88.1712	83.9765	85.1362	46.2353	43.8534	35.0529	43.8513	43.3513	45.3652	53.3847	76.9725	77.1921	110.912	0.465833	0.119732	3.89065	9.99778e-05	0.00178714
ENSG00000169083	AR	AR	androgen receptor [Source:HGNC Symbol;Acc:HGNC:644]	nonsense_mediated_decay,processed_transcript,protein_coding	13.3341	40.9304	15.2458	20.7656	23.0925	19.1417	17.8511	37.8289	38.0949	48.6555	46.2874	45.7936	44.7522	58.2378	13.9443	14.6039	50.0335	0.822975	0.21165	3.88837	0.000100919	0.00180116
ENSG00000154485	MMP21	MMP21	matrix metallopeptidase 21 [Source:HGNC Symbol;Acc:HGNC:14357]	protein_coding	1.0257	2.20056	1.8295	3.70814	6.29794	3.70485	4.1195	1.86809	3.10075	1.04636	3.04523	1.83175	1.83913	4.85315	0.557772	0	4.65435	2.75354	0.708671	3.88549	0.000102122	0.0018198
ENSG00000126870	WDR60	WDR60	WD repeat domain 60 [Source:HGNC Symbol;Acc:HGNC:21862]	nonsense_mediated_decay,protein_coding,retained_intron	13.3341	10.5627	11.5868	22.2488	18.8938	19.7592	17.1646	14.4777	16.8326	17.2649	20.0985	16.4857	18.3913	25.4791	13.9443	14.0823	29.3464	0.875033	0.225235	3.88498	0.000102337	0.0018208
ENSG00000130522	JUND	JUND	JunD proto-oncogene, AP-1 transcription factor subunit [Source:HGNC Symbol;Acc:HGNC:6206]	protein_coding	47.6951	40.0502	59.1537	71.9379	83.9726	69.7746	67.2851	43.4332	47.3971	48.6555	43.2422	51.8995	56.4	52.778	86.4546	58.4156	103.625	0.543739	0.140016	3.88341	0.000103004	0.00182983
ENSG00000238578	SNORD4A	SNORD4A	small nucleolar RNA, C/D box 4A [Source:HGNC Symbol;Acc:HGNC:10097]	snoRNA	133.341	164.602	128.675	157.967	240.022	181.538	168.213	142.909	113.842	110.914	149.216	199.66	207.209	183.813	98.1678	164.816	278.834	0.829932	0.213815	3.88154	0.000103798	0.0018411
ENSG00000182551	ADI1	ADI1	acireductone dioxygenase 1 [Source:HGNC Symbol;Acc:HGNC:30576]	protein_coding	7.17991	20.2451	6.09832	0.741627	0	2.4699	1.37317	16.3458	22.5912	19.3576	18.2714	14.0434	14.713	14.5595	7.8088	8.34509	16.4723	-2.30667	0.594779	-3.87819	0.000105235	0.0018637
ENSG00000197238	HIST1H4J	HIST1H4J	histone cluster 1 H4 family member j [Source:HGNC Symbol;Acc:HGNC:4785]	protein_coding	15.8984	36.5293	12.8065	23.7321	23.7922	20.3767	26.7767	26.1533	42.0816	33.4834	49.3327	43.9619	50.2696	42.4651	20.0798	19.298	50.0562	0.786415	0.202915	3.87559	0.000106365	0.00188082
ENSG00000160746	ANO10	ANO10	anoctamin 10 [Source:HGNC Symbol;Acc:HGNC:25519]	processed_transcript,protein_coding	14.8727	14.9638	9.75731	3.70814	2.09931	3.70485	3.43291	14.4777	21.7052	18.8344	7.91759	11.6011	14.1	11.5262	10.0399	11.4745	17.2474	-1.51715	0.391801	-3.87225	0.000107835	0.00190277
ENSG00000169230	PRELID1	PRELID1	PRELI domain containing 1 [Source:HGNC Symbol;Acc:HGNC:30255]	nonsense_mediated_decay,processed_transcript,protein_coding,retained_intron	15.3855	49.7326	11.5868	3.70814	9.09703	3.70485	8.23899	39.697	46.5112	42.9006	38.9789	34.8032	35.5565	35.792	18.9642	20.8627	39.9854	-1.12818	0.291367	-3.87202	0.000107938	0.00190277
ENSG00000253368	TRNP1	TRNP1	TMF1-regulated nuclear protein 1 [Source:HGNC Symbol;Acc:HGNC:34348]	protein_coding	31.7967	18.9248	37.1997	15.5742	16.7945	17.2893	20.5975	15.4118	17.2756	16.7417	15.2261	15.2645	16.5522	16.3794	41.2751	37.0313	38.1627	-0.740395	0.191363	-3.86906	0.000109255	0.00192302
ENSG00000169047	IRS1	IRS1	insulin receptor substrate 1 [Source:HGNC Symbol;Acc:HGNC:6125]	processed_transcript,protein_coding	37.9509	12.3231	38.4194	18.5407	16.7945	13.5844	17.8511	12.6096	16.8326	12.5563	7.91759	12.2116	7.96956	12.7395	35.6974	29.7294	33.6908	-0.770015	0.199278	-3.86403	0.000111532	0.00196009
ENSG00000113621	TXNDC15	TXNDC15	thioredoxin domain containing 15 [Source:HGNC Symbol;Acc:HGNC:20652]	nonsense_mediated_decay,processed_transcript,protein_coding,retained_intron	14.8727	5.72145	10.977	6.67465	1.39954	1.85242	4.80608	4.20321	7.08742	7.32449	3.04523	3.05291	2.45217	5.4598	13.3865	11.4745	11.1114	-1.4994	0.388592	-3.85855	0.00011406	0.00199947
ENSG00000206609	SNORD116-11	SNORD116-11	small nucleolar RNA, C/D box 116-11 [Source:HGNC Symbol;Acc:HGNC:33077]	snoRNA	163.599	153.599	179.291	104.569	118.261	88.9163	111.226	144.777	128.46	122.947	140.08	156.92	122.609	133.462	184.622	190.372	238.756	-0.444865	0.115297	-3.85842	0.000114121	0.00199947
ENSG00000154143	PANX3	PANX3	pannexin 3 [Source:HGNC Symbol;Acc:HGNC:20573]	protein_coding	0	0	0.609832	5.93302	2.09931	4.32232	5.49266	0	0	0	0	0	0	0	0.557772	0.521568	2.68023	3.75275	0.972758	3.85785	0.000114388	0.0020011
ENSG00000251791	SCARNA6	SCARNA6	small Cajal body-specific RNA 6 [Source:HGNC Symbol;Acc:HGNC:32562]	scaRNA	24.6168	20.6853	28.0523	34.8565	43.3858	21.6116	34.3291	22.4171	27.0208	33.4834	25.5799	37.2455	31.8783	40.6452	25.6575	23.9921	51.5973	0.704787	0.182787	3.85579	0.000115355	0.00201495
ENSG00000135387	CAPRIN1	CAPRIN1	cell cycle associated protein 1 [Source:HGNC Symbol;Acc:HGNC:6743]	processed_transcript,protein_coding	18.9755	38.7298	21.3441	10.3828	5.59817	5.55727	10.2987	38.7629	52.7127	50.7482	42.6332	32.9714	38.6217	37.0053	19.522	19.298	42.948	-1.00515	0.261053	-3.85037	0.000117939	0.00205694
ENSG00000133131	MORC4	MORC4	MORC family CW-type zinc finger 4 [Source:HGNC Symbol;Acc:HGNC:23485]	protein_coding,retained_intron	34.361	17.6045	54.8849	24.4737	20.2934	21.6116	21.9706	15.4118	15.0608	25.1125	34.7156	26.255	25.7478	39.4319	43.5062	47.9843	50.4797	-0.706834	0.183686	-3.84806	0.000119055	0.00207326
ENSG00000146678	IGFBP1	IGFBP1	insulin like growth factor binding protein 1 [Source:HGNC Symbol;Acc:HGNC:5469]	protein_coding	16.4112	0.880224	14.636	19.2823	24.492	20.3767	24.717	0	1.77186	1.56953	1.21809	2.44233	1.22609	5.4598	16.7332	13.0392	20.5467	0.869697	0.226132	3.84598	0.000120073	0.00208781
ENSG00000108953	YWHAE	YWHAE	tyrosine 3-monooxygenase/tryptophan 5-monooxygenase activation protein epsilon [Source:HGNC Symbol;Acc:HGNC:12851]	nonsense_mediated_decay,processed_transcript,protein_coding,retained_intron	87.6974	148.318	86.5961	45.2393	48.984	57.4251	44.6279	124.695	137.762	147.013	95.0111	84.2603	99.9261	104.949	100.399	73.0195	150.57	-0.493333	0.12848	-3.83976	0.000123155	0.00213817
ENSG00000105514	RAB3D	RAB3D	RAB3D, member RAS oncogene family [Source:HGNC Symbol;Acc:HGNC:9779]	protein_coding	11.7956	0	8.53765	5.19139	0.699771	1.85242	2.74633	0	0	0.523178	0	0	0	0	11.1554	13.0392	6.48521	-1.80041	0.468977	-3.83901	0.000123533	0.00214148
ENSG00000252826	RNU1-92P	RNU1-92P	RNA, U1 small nuclear 92, pseudogene [Source:HGNC Symbol;Acc:HGNC:48434]	snRNA	0.51285	6.16157	0	2.96651	0.699771	3.70485	2.74633	8.40642	5.75853	6.27813	7.91759	15.2645	10.4217	6.06644	0	0	7.47817	4.26314	1.11095	3.83738	0.000124353	0.00215246
ENSG00000201321	RNA5S9	RNA5S9	RNA, 5S ribosomal 9 [Source:HGNC Symbol;Acc:HGNC:34370]	rRNA	72.3119	337.126	94.524	93.4451	112.663	86.4464	87.196	440.87	403.983	533.641	493.936	488.465	572.582	391.285	70.837	81.8862	417.608	0.570964	0.148816	3.8367	0.000124697	0.00215515
ENSG00000170315	UBB	UBB	ubiquitin B [Source:HGNC Symbol;Acc:HGNC:12463]	processed_transcript,protein_coding	151.804	113.989	127.455	84.5455	83.2728	95.7086	85.1362	127.964	116.057	121.9	116.937	98.3037	112.8	124.362	167.332	135.086	197.525	-0.413764	0.107922	-3.83392	0.000126115	0.00217638
ENSG00000157020	SEC13	SEC13	SEC13 homolog, nuclear pore and COPII coat complex component [Source:HGNC Symbol;Acc:HGNC:10697]	processed_transcript,protein_coding,retained_intron	38.4638	32.1282	37.1997	21.5072	17.4943	17.2893	14.4182	23.3512	24.363	25.6357	18.8804	22.5915	25.1348	27.9056	39.044	32.3372	44.2947	-0.738374	0.192879	-3.82818	0.000129096	0.00222449
ENSG00000039068	CDH1	CDH1	cadherin 1 [Source:HGNC Symbol;Acc:HGNC:1748]	nonsense_mediated_decay,processed_transcript,protein_coding,retained_intron	13.847	0	14.0261	20.7656	26.5913	22.2291	15.1048	0	0	0	0	0	0	0	15.0598	13.5608	18.1728	0.907708	0.237136	3.82779	0.0001293	0.00222465
ENSG00000142188	TMEM50B	TMEM50B	transmembrane protein 50B [Source:HGNC Symbol;Acc:HGNC:1280]	nonsense_mediated_decay,processed_transcript,protein_coding,retained_intron	10.7699	3.96101	15.8556	5.93302	4.19863	4.32232	3.43291	3.73619	7.53039	6.27813	6.6995	6.7164	4.90435	6.06644	15.6176	14.6039	12.9547	-1.34839	0.352468	-3.82558	0.000130466	0.00224135
ENSG00000198886	MT-ND4	MT-ND4	mitochondrially encoded NADH:ubiquinone oxidoreductase core subunit 4 [Source:HGNC Symbol;Acc:HGNC:7459]	protein_coding	3443.28	3515.17	3206.5	3561.29	2941.84	3025.01	2956.42	3498.94	3432.08	4213.15	3124.4	2966.21	3071.96	3485.17	3042.64	3136.71	5622.77	0.279975	0.0732119	3.82417	0.000131211	0.00225079
ENSG00000089048	ESF1	ESF1	ESF1 nucleolar pre-rRNA processing protein homolog [Source:HGNC Symbol;Acc:HGNC:15898]	protein_coding	23.0783	49.7326	16.4655	23.7321	23.0925	26.5514	32.2694	42.9662	54.4846	45.5164	45.0694	47.6254	34.9435	42.4651	21.1953	19.298	56.247	0.718869	0.188094	3.82187	0.000132445	0.00226856
ENSG00000169297	NR0B1	NR0B1	nuclear receptor subfamily 0 group B member 1 [Source:HGNC Symbol;Acc:HGNC:7960]	protein_coding	4.61565	24.6463	4.87866	10.3828	8.39726	9.87959	7.55241	23.3512	24.363	19.3576	23.1437	13.4328	23.2956	29.7256	5.01995	3.65098	23.3872	1.32344	0.346824	3.81588	0.000135696	0.00232079
ENSG00000138180	CEP55	CEP55	centrosomal protein 55 [Source:HGNC Symbol;Acc:HGNC:1161]	processed_transcript,protein_coding	3.58995	40.4903	1.8295	4.44976	5.59817	8.02717	7.55241	32.6916	36.766	49.1787	50.5508	62.8899	51.4956	55.8113	1.11554	4.17255	38.9327	1.5671	0.411106	3.81192	0.000137889	0.00235478
ENSG00000199043	MIR335	MIR335	microRNA 335 [Source:HGNC Symbol;Acc:HGNC:31773]	miRNA	37.9509	4.40112	42.6882	19.2823	18.8938	17.2893	13.7317	8.87345	8.85928	9.94037	4.87236	6.10582	6.13043	7.88637	58.0083	46.4196	35.4613	-1.09851	0.198834	-5.52477	3.29914e-08	1.34259e-06
ENSG00000183598	HIST2H3D	HIST2H3D	histone cluster 2 H3 family member d [Source:HGNC Symbol;Acc:HGNC:25311]	protein_coding	9.74416	11.4429	9.75731	2.22488	2.79909	2.4699	1.37317	13.0767	11.0741	10.9867	11.5719	10.9905	11.0348	14.5595	10.0399	7.82352	13.9318	-1.74678	0.458841	-3.80694	0.000140698	0.00239562
ENSG00000133393	FOPNL	FOPNL	FGFR1OP N-terminal like [Source:HGNC Symbol;Acc:HGNC:26435]	nonsense_mediated_decay,protein_coding	7.17991	13.6435	5.48849	2.96651	1.39954	1.23495	1.37317	19.148	18.6045	15.1721	9.74472	1.22116	11.0348	4.24651	10.5977	11.4745	13.1412	-2.03079	0.534061	-3.80254	0.000143221	0.00243497
ENSG00000128534	LSM8	LSM8	LSM8 homolog, U6 small nuclear RNA associated [Source:HGNC Symbol;Acc:HGNC:20471]	protein_coding	10.257	14.5237	15.2458	7.41627	5.59817	1.85242	3.43291	15.8788	17.2756	16.2185	9.13568	10.3799	10.4217	11.5262	13.9443	15.647	18.1194	-1.30213	0.342621	-3.80049	0.000144409	0.00245154
ENSG00000215182	MUC5AC	MUC5AC	mucin 5AC, oligomeric mucus/gel-forming [Source:HGNC Symbol;Acc:HGNC:7515]	protein_coding	15.3855	4.40112	10.977	4.44976	2.09931	3.70485	4.1195	2.33512	1.32889	5.23178	4.87236	3.05291	1.83913	3.63986	13.9443	10.4314	10.0586	-1.50244	0.395483	-3.79899	0.000145286	0.00246279
ENSG00000145623	OSMR	OSMR	oncostatin M receptor [Source:HGNC Symbol;Acc:HGNC:8507]	nonsense_mediated_decay,protein_coding	25.1297	33.4485	25.6129	30.4067	34.9886	24.0815	28.8365	37.8289	42.9675	39.2383	45.0694	34.8032	41.0739	47.9249	19.522	21.9059	55.7576	0.676203	0.178071	3.79737	0.000146239	0.00247527
ENSG00000134531	EMP1	EMP1	epithelial membrane protein 1 [Source:HGNC Symbol;Acc:HGNC:3333]	processed_transcript,protein_coding,retained_intron	6.15421	31.688	7.31798	0.741627	0.699771	0.617475	0	27.0874	28.3497	31.3907	12.79	14.0434	9.19565	15.7727	6.13549	5.73725	18.2584	-3.29859	0.868819	-3.79664	0.000146673	0.00247897
ENSG00000149554	CHEK1	CHEK1	checkpoint kinase 1 [Source:HGNC Symbol;Acc:HGNC:1925]	nonsense_mediated_decay,protein_coding,retained_intron	3.0771	11.4429	3.04916	0	0	0	0	9.34047	16.8326	18.8344	7.30854	7.93756	6.74348	9.70631	1.67332	3.12941	9.01215	-4.12152	1.08708	-3.79135	0.000149831	0.0025249
ENSG00000180879	SSR4	SSR4	signal sequence receptor subunit 4 [Source:HGNC Symbol;Acc:HGNC:11326]	processed_transcript,protein_coding,retained_intron	57.9521	26.8468	50.0062	36.3397	33.589	29.6388	21.9706	29.8895	29.2356	23.0198	44.4603	32.3608	30.0391	33.9721	61.9127	58.4156	65.0101	-0.595928	0.157168	-3.79165	0.000149649	0.0025249
ENSG00000042493	CAPG	CAPG	capping actin protein, gelsolin like [Source:HGNC Symbol;Acc:HGNC:1474]	processed_transcript,protein_coding,retained_intron	9.74416	14.5237	10.3671	0.741627	2.09931	3.70485	1.37317	14.9448	17.7186	12.5563	14.6171	14.654	14.713	17.5927	5.57772	9.90979	16.0122	-1.79856	0.474745	-3.78847	0.000151578	0.0025506
ENSG00000104419	NDRG1	NDRG1	N-myc downstream regulated 1 [Source:HGNC Symbol;Acc:HGNC:7679]	nonsense_mediated_decay,processed_transcript,protein_coding,retained_intron	15.3855	16.7242	21.3441	27.4402	19.5936	41.9883	18.5377	16.3458	15.5037	16.2185	6.09045	10.9905	6.74348	9.70631	18.9642	20.8627	32.4368	0.831336	0.219579	3.78605	0.000153063	0.00257182
ENSG00000200534	SNORA33	SNORA33	small nucleolar RNA, H/ACA box 33 [Source:HGNC Symbol;Acc:HGNC:32623]	snoRNA	2266.8	2566.29	2496.04	2741.05	2282.65	2739.73	2600.09	2366.87	2086.8	1756.31	1925.8	1809.15	1967.26	1852.08	2284.08	2375.74	3975.6	0.458401	0.121094	3.7855	0.000153401	0.00257373
ENSG00000114346	ECT2	ECT2	epithelial cell transforming 2 [Source:HGNC Symbol;Acc:HGNC:3155]	protein_coding,retained_intron	24.6168	24.6463	25.6129	27.4402	28.6906	29.0213	33.6425	18.6809	29.2356	20.9271	37.7608	28.0868	28.813	32.7588	18.4065	23.4706	46.8129	0.690995	0.182565	3.78493	0.000153753	0.00257588
ENSG00000207475	SNORA80E	SNORA80E	small nucleolar RNA, H/ACA box 80E [Source:HGNC Symbol;Acc:HGNC:32635]	snoRNA	1441.11	1433	1359.32	1623.42	1403.04	1693.12	1561.98	1444.97	1255.8	1110.18	1315.54	1252.91	1321.11	1247.26	1656.02	1407.71	2470.23	0.421674	0.111505	3.78166	0.000155786	0.00260613
ENSG00000189046	ALKBH2	ALKBH2	alkB homolog 2, alpha-ketoglutarate dependent dioxygenase [Source:HGNC Symbol;Acc:HGNC:32487]	protein_coding,retained_intron	5.1285	5.28134	3.04916	5.19139	11.1963	11.732	6.86583	4.20321	3.98668	4.18542	6.09045	3.66349	5.51739	7.27973	2.78886	5.21568	10.354	1.43343	0.379457	3.77759	0.000158356	0.00264527
ENSG00000207990	MIR182	MIR182	microRNA 182 [Source:HGNC Symbol;Acc:HGNC:31553]	miRNA	22.5654	23.3259	23.1736	9.64116	4.8984	10.4971	13.0451	19.148	29.2356	32.9602	23.7528	24.4233	20.8435	21.2325	24.542	20.8627	32.9011	-0.928051	0.245811	-3.77547	0.000159708	0.00266396
ENSG00000207016	SNORA36C	SNORA36C	small nucleolar RNA, H/ACA box 36C [Source:HGNC Symbol;Acc:HGNC:33616]	snoRNA	23.0783	42.6908	15.8556	26.6986	25.1918	31.4912	25.4036	52.3066	42.9675	33.4834	31.0613	27.4762	30.6522	37.0053	18.9642	22.949	51.0309	0.745354	0.197449	3.77492	0.000160059	0.00266594
ENSG00000135002	RFK	RFK	riboflavin kinase [Source:HGNC Symbol;Acc:HGNC:30324]	processed_transcript,protein_coding	21.5397	3.96101	17.0753	22.2488	25.8915	23.464	25.4036	8.87345	8.41632	8.37084	4.87236	6.7164	7.35652	8.49302	13.9443	17.2117	26.4991	0.792723	0.210112	3.77286	0.000161387	0.00268416
ENSG00000122378	PRXL2A	PRXL2A	peroxiredoxin like 2A [Source:HGNC Symbol;Acc:HGNC:28651]	protein_coding	22.0526	12.3231	23.7834	8.89953	8.39726	6.17475	10.9853	18.6809	14.6178	24.0662	16.4442	11.6011	13.487	16.986	18.4065	20.8627	25.7565	-0.990824	0.262939	-3.76826	0.000164388	0.00273013
ENSG00000163001	CFAP36	CFAP36	cilia and flagella associated protein 36 [Source:HGNC Symbol;Acc:HGNC:30540]	processed_transcript,protein_coding,retained_intron	23.0783	18.0446	23.7834	8.89953	9.09703	8.02717	10.9853	16.3458	23.9201	23.0198	17.6623	10.9905	11.0348	13.3462	19.522	22.4274	27.0598	-0.943762	0.250895	-3.76158	0.00016884	0.00279598
ENSG00000163479	SSR2	SSR2	signal sequence receptor subunit 2 [Source:HGNC Symbol;Acc:HGNC:11324]	nonsense_mediated_decay,protein_coding,retained_intron	61.0292	31.2479	65.252	41.5311	29.3904	25.9339	34.3291	34.0927	40.7527	39.7615	40.806	29.3079	38.0087	45.4983	70.2792	47.9843	72.4475	-0.583427	0.1551	-3.76162	0.000168818	0.00279598
ENSG00000198911	SREBF2	SREBF2	sterol regulatory element binding transcription factor 2 [Source:HGNC Symbol;Acc:HGNC:11290]	nonsense_mediated_decay,processed_transcript,protein_coding,retained_intron	11.7956	25.5265	9.14748	19.2823	19.5936	12.967	15.7914	23.8182	27.4638	29.2979	37.7608	36.6349	33.1043	30.9388	15.0598	9.38823	36.4858	0.883096	0.23486	3.7601	0.000169845	0.00280856
ENSG00000136238	RAC1	RAC1	Rac family small GTPase 1 [Source:HGNC Symbol;Acc:HGNC:9801]	processed_transcript,protein_coding,retained_intron	25.1297	31.688	21.954	36.3397	32.8893	32.7262	21.2841	33.1587	30.1215	36.0993	43.2422	44.5725	50.8826	32.7588	30.1197	17.7333	55.1009	0.698139	0.185772	3.75805	0.000171243	0.00282761
ENSG00000212464	SNORA12	SNORA12	small nucleolar RNA, H/ACA box 12 [Source:HGNC Symbol;Acc:HGNC:32600]	snoRNA	67.6963	44.4513	59.1537	86.0288	72.0765	92.6212	72.7778	57.4439	48.2831	40.8078	57.2503	61.6688	61.9174	42.4651	87.5702	64.1529	113.827	0.539694	0.143626	3.75765	0.000171518	0.00282807
ENSG00000248473	LINC01962	LINC01962	long intergenic non-protein coding RNA 1962 [Source:HGNC Symbol;Acc:HGNC:52787]	lincRNA	67.1834	46.6518	67.6913	71.9379	92.3698	71.0096	75.5241	48.1034	42.0816	37.6688	30.4523	38.4667	47.8174	31.5455	70.2792	70.4117	103.45	0.494176	0.131526	3.75725	0.000171789	0.00282848
ENSG00000168610	STAT3	STAT3	signal transducer and activator of transcription 3 [Source:HGNC Symbol;Acc:HGNC:11364]	processed_transcript,protein_coding,retained_intron	26.1554	26.4067	18.295	33.3732	27.2911	22.8466	26.0901	30.3565	31.4504	36.6224	36.5427	38.4667	28.2	36.3986	22.8686	16.1686	48.2929	0.700163	0.186498	3.75425	0.000173859	0.00285846
ENSG00000111540	RAB5B	RAB5B	RAB5B, member RAS oncogene family [Source:HGNC Symbol;Acc:HGNC:9784]	nonsense_mediated_decay,protein_coding,retained_intron	13.847	13.2034	20.7343	8.1579	7.69749	4.9398	7.55241	15.8788	16.3897	15.1721	10.9628	6.7164	8.58261	12.1329	21.7531	17.7333	21.0724	-1.06979	0.285415	-3.74821	0.000178105	0.00292407
ENSG00000155366	RHOC	RHOC	ras homolog family member C [Source:HGNC Symbol;Acc:HGNC:669]	nonsense_mediated_decay,protein_coding,retained_intron	31.7967	22.0056	32.9309	17.0574	13.2957	17.9068	13.0451	22.8842	27.0208	22.4966	23.1437	18.3175	24.5217	23.6591	38.4863	27.1215	39.6641	-0.758018	0.202271	-3.74753	0.000178583	0.00292555
ENSG00000156535	CD109	CD109	CD109 molecule [Source:HGNC Symbol;Acc:HGNC:21685]	processed_transcript,protein_coding	21.5397	39.1699	28.0523	8.1579	12.5959	11.1145	14.4182	38.2959	43.4105	43.4237	23.1437	24.4233	17.1652	26.0857	29.0041	25.5568	40.8465	-0.836147	0.22313	-3.74736	0.000178705	0.00292555
ENSG00000079819	EPB41L2	EPB41L2	erythrocyte membrane protein band 4.1 like 2 [Source:HGNC Symbol;Acc:HGNC:3379]	processed_transcript,protein_coding,retained_intron	7.17991	15.844	6.09832	14.8325	13.2957	10.4971	13.7317	10.2745	14.6178	6.80131	17.6623	17.0963	18.3913	13.9528	8.92435	8.34509	21.1182	1.08481	0.289531	3.74679	0.000179114	0.00292807
ENSG00000142327	RNPEPL1	RNPEPL1	arginyl aminopeptidase like 1 [Source:HGNC Symbol;Acc:HGNC:10079]	processed_transcript,protein_coding,retained_intron	9.74416	7.4819	5.48849	2.22488	0	3.08737	1.37317	7.47238	5.75853	9.4172	2.43618	4.88465	7.96956	8.49302	8.92435	9.38823	9.52419	-1.98754	0.530819	-3.74428	0.00018091	0.00295324
ENSG00000110090	CPT1A	CPT1A	carnitine palmitoyltransferase 1A [Source:HGNC Symbol;Acc:HGNC:2328]	processed_transcript,protein_coding	24.6168	30.8078	18.9048	8.1579	9.7968	8.64464	7.55241	35.0268	34.9942	43.9469	31.0613	27.4762	42.913	40.6452	15.6176	23.9921	39.797	-0.969489	0.259073	-3.74215	0.000182455	0.00297422
ENSG00000138119	MYOF	MYOF	myoferlin [Source:HGNC Symbol;Acc:HGNC:3656]	nonsense_mediated_decay,processed_transcript,protein_coding,retained_intron	46.6694	57.2145	67.6913	27.4402	30.7899	21.6116	30.8962	64.9163	58.9142	72.1985	48.1146	50.6783	47.8174	66.1242	47.4106	49.549	80.7851	-0.609454	0.162882	-3.7417	0.000182783	0.00297534
ENSG00000110955	ATP5F1B	ATP5F1B	ATP synthase F1 subunit beta [Source:HGNC Symbol;Acc:HGNC:830]	processed_transcript,protein_coding	58.465	95.0641	48.7866	34.1149	28.6906	32.1087	29.5231	97.1409	111.184	120.331	67.604	76.9333	69.8869	87.9634	60.7971	58.4156	107.485	-0.546473	0.146088	-3.7407	0.000183505	0.00298286
ENSG00000146592	CREB5	CREB5	cAMP responsive element binding protein 5 [Source:HGNC Symbol;Acc:HGNC:16844]	processed_transcript,protein_coding,retained_intron	4.1028	19.3649	1.8295	8.1579	4.8984	6.79222	5.49266	20.082	19.0475	23.543	15.8352	11.6011	11.6478	20.0193	1.67332	2.60784	17.2551	1.60441	0.429007	3.73982	0.00018415	0.00298912
ENSG00000108602	ALDH3A1	ALDH3A1	aldehyde dehydrogenase 3 family member A1 [Source:HGNC Symbol;Acc:HGNC:405]	nonsense_mediated_decay,processed_transcript,protein_coding,retained_intron	44.1051	44.0112	51.8357	26.6986	29.3904	24.0815	26.7767	48.1034	55.3705	57.5495	65.1678	61.0582	59.4652	63.6976	57.4505	46.9411	78.1323	-0.58258	0.155796	-3.73937	0.000184484	0.00299031
ENSG00000088367	EPB41L1	EPB41L1	erythrocyte membrane protein band 4.1 like 1 [Source:HGNC Symbol;Acc:HGNC:3378]	processed_transcript,protein_coding	16.9241	30.3677	22.5638	6.67465	7.69749	7.40969	8.23899	29.4225	27.0208	32.9602	22.5347	22.5915	13.487	18.806	20.6376	16.1686	30.3178	-1.01119	0.270462	-3.73874	0.000184944	0.00299353
ENSG00000070404	FSTL3	FSTL3	follistatin like 3 [Source:HGNC Symbol;Acc:HGNC:3973]	processed_transcript,protein_coding	11.7956	11.0028	9.14748	3.70814	5.59817	3.08737	2.74633	7.9394	8.85928	9.4172	8.52663	7.32698	6.13043	4.85315	13.3865	15.1255	13.3898	-1.40308	0.375494	-3.73663	0.000186506	0.00301457
ENSG00000134333	LDHA	LDHA	lactate dehydrogenase A [Source:HGNC Symbol;Acc:HGNC:6535]	nonsense_mediated_decay,protein_coding,retained_intron	80.0047	119.27	67.6913	75.646	74.8755	79.0367	73.4643	126.096	121.815	133.41	106.583	123.948	113.413	126.789	73.0681	61.545	161.066	0.424569	0.113705	3.73397	0.000188488	0.00304231
ENSG00000187840	EIF4EBP1	EIF4EBP1	eukaryotic translation initiation factor 4E binding protein 1 [Source:HGNC Symbol;Acc:HGNC:3288]	processed_transcript,protein_coding	12.8213	7.4819	10.977	3.70814	5.59817	3.70485	2.05975	7.9394	3.98668	6.27813	4.26332	6.10582	7.35652	9.09966	17.8487	9.38823	12.5468	-1.43809	0.385818	-3.72738	0.000193483	0.00311417
ENSG00000202392	RN7SKP292	RN7SKP292	RNA, 7SK small nuclear pseudogene 292 [Source:HGNC Symbol;Acc:HGNC:46016]	misc_RNA	24.6168	25.5265	16.4655	22.2488	20.2934	34.5786	25.4036	38.2959	33.6653	33.4834	34.7156	23.2021	23.9087	27.299	16.7332	18.2549	44.3707	0.758344	0.203449	3.72744	0.000193435	0.00311417
ENSG00000132256	TRIM5	TRIM5	tripartite motif containing 5 [Source:HGNC Symbol;Acc:HGNC:16276]	nonsense_mediated_decay,processed_transcript,protein_coding,retained_intron	12.8213	3.08078	10.977	2.22488	3.49886	3.08737	4.1195	1.86809	5.31557	5.23178	3.04523	4.27407	2.45217	4.24651	15.6176	7.82352	9.7073	-1.53765	0.412635	-3.72642	0.000194215	0.00312159
ENSG00000175274	TP53I11	TP53I11	tumor protein p53 inducible protein 11 [Source:HGNC Symbol;Acc:HGNC:16842]	nonsense_mediated_decay,processed_transcript,protein_coding,retained_intron	10.257	1.32034	11.5868	5.19139	1.39954	4.32232	2.74633	1.86809	2.21482	1.04636	1.82714	3.05291	0.613043	0.606644	16.7332	10.9529	8.57065	-1.5322	0.41132	-3.72507	0.00019526	0.00313399
ENSG00000051108	HERPUD1	HERPUD1	homocysteine inducible ER protein with ubiquitin like domain 1 [Source:HGNC Symbol;Acc:HGNC:13744]	nonsense_mediated_decay,processed_transcript,protein_coding,retained_intron	70.7734	4.84123	53.0554	36.3397	32.1895	29.0213	35.7023	7.00535	3.54371	2.61589	3.65427	4.88465	5.51739	3.03322	71.9526	54.2431	49.772	-0.593165	0.159512	-3.71863	0.000200305	0.003206
ENSG00000064393	HIPK2	HIPK2	homeodomain interacting protein kinase 2 [Source:HGNC Symbol;Acc:HGNC:14402]	protein_coding	40.5152	71.2981	45.7374	22.2488	24.492	16.6718	19.2243	62.1141	74.4179	87.8938	75.5216	74.491	69.2739	78.2571	31.793	42.7686	82.6319	-0.646631	0.173885	-3.71872	0.000200236	0.003206
ENSG00000117226	GBP3	GBP3	guanylate binding protein 3 [Source:HGNC Symbol;Acc:HGNC:4184]	nonsense_mediated_decay,processed_transcript,protein_coding,retained_intron	8.20561	11.0028	5.48849	0	0.699771	0.617475	0.686583	8.87345	13.2889	12.0331	6.09045	5.49524	5.51739	6.06644	6.69326	4.17255	9.10187	-3.26403	0.878471	-3.71558	0.000202737	0.0032404
ENSG00000128641	MYO1B	MYO1B	myosin IB [Source:HGNC Symbol;Acc:HGNC:7596]	processed_transcript,protein_coding,retained_intron	36.4124	48.4123	21.954	34.1149	34.9886	32.1087	30.8962	43.9002	50.0549	60.6886	71.2583	47.6254	50.8826	56.4179	22.3109	23.9921	68.5954	0.645548	0.173776	3.71482	0.00020335	0.00324128
ENSG00000155957	TMBIM4	TMBIM4	transmembrane BAX inhibitor motif containing 4 [Source:HGNC Symbol;Acc:HGNC:24257]	nonsense_mediated_decay,processed_transcript,protein_coding,retained_intron	6.15421	11.883	6.70815	4.44976	2.79909	1.85242	1.37317	12.6096	11.5171	20.4039	13.399	14.654	9.80869	14.5595	13.3865	13.5608	15.602	-1.63883	0.441161	-3.71481	0.000203357	0.00324128
ENSG00000025800	KPNA6	KPNA6	karyopherin subunit alpha 6 [Source:HGNC Symbol;Acc:HGNC:6399]	nonsense_mediated_decay,processed_transcript,protein_coding	16.4112	27.727	13.4163	8.89953	8.39726	3.70485	5.49266	25.6863	29.6786	36.6224	22.5347	25.6444	21.4565	16.3794	17.2909	20.8627	29.6476	-1.07245	0.288766	-3.7139	0.00020409	0.00324511
ENSG00000202472	RNA5SP248	RNA5SP248	RNA, 5S ribosomal pseudogene 248 [Source:HGNC Symbol;Acc:HGNC:43148]	rRNA_pseudogene	157.958	136.875	145.75	147.584	202.234	187.095	176.452	141.975	173.642	243.801	201.594	238.127	209.048	186.24	152.272	179.419	308.171	0.489766	0.131877	3.71381	0.000204162	0.00324511
ENSG00000117222	RBBP5	RBBP5	RB binding protein 5, histone lysine methyltransferase complex subunit [Source:HGNC Symbol;Acc:HGNC:9888]	processed_transcript,protein_coding	8.71846	4.84123	7.92782	19.2823	18.1941	12.3495	8.92557	1.86809	6.2015	4.7086	6.6995	4.27407	5.51739	6.67308	8.92435	9.38823	15.7534	1.05454	0.284077	3.71216	0.000205499	0.003258
ENSG00000197858	GPAA1	GPAA1	glycosylphosphatidylinositol anchor attachment 1 [Source:HGNC Symbol;Acc:HGNC:4446]	nonsense_mediated_decay,processed_transcript,protein_coding,retained_intron	20.514	44.8914	20.1245	10.3828	9.09703	6.17475	9.61216	37.8289	42.9675	46.0396	45.6784	51.8995	38.6217	50.3515	22.8686	19.298	46.307	-0.923983	0.248911	-3.71211	0.000205541	0.003258
ENSG00000171316	CHD7	CHD7	chromodomain helicase DNA binding protein 7 [Source:HGNC Symbol;Acc:HGNC:20626]	nonsense_mediated_decay,processed_transcript,protein_coding,retained_intron	11.2827	16.2841	19.5146	20.0239	21.6929	21.6116	11.6719	20.082	15.5037	17.788	32.2794	29.9185	17.7783	21.8392	8.36658	11.4745	31.585	0.906789	0.244415	3.71005	0.000207222	0.00328011
ENSG00000273768	RF00003			snRNA	1.0257	3.08078	0.609832	8.1579	2.79909	6.17475	3.43291	1.40107	2.21482	0	1.21809	4.88465	1.83913	0.606644	1.67332	1.5647	4.80635	2.37942	0.641681	3.7081	0.00020882	0.00330086
ENSG00000142227	EMP3	EMP3	epithelial membrane protein 3 [Source:HGNC Symbol;Acc:HGNC:3335]	nonsense_mediated_decay,protein_coding,retained_intron	12.8213	22.0056	14.0261	5.93302	3.49886	4.9398	4.80608	17.2799	26.1349	26.6821	24.3618	22.5915	26.3609	16.986	18.4065	10.9529	25.2987	-1.22554	0.330554	-3.70754	0.000209284	0.00330364
ENSG00000136810	TXN	TXN	thioredoxin [Source:HGNC Symbol;Acc:HGNC:12435]	processed_transcript,protein_coding	88.2103	341.087	88.4256	106.794	83.9726	88.9163	89.9423	373.152	427.017	432.668	369.69	373.066	335.948	376.119	90.9168	86.0587	362.094	0.382426	0.103181	3.70638	0.000210247	0.00331428
ENSG00000109920	FNBP4	FNBP4	formin binding protein 4 [Source:HGNC Symbol;Acc:HGNC:19752]	processed_transcript,protein_coding,retained_intron	22.5654	23.766	21.954	20.7656	27.9909	24.699	27.4633	32.6916	28.3497	37.6688	38.9789	28.6973	25.7478	29.7256	15.6176	16.1686	44.6233	0.730677	0.19746	3.70037	0.000215285	0.00338904
ENSG00000105856	HBP1	HBP1	HMG-box transcription factor 1 [Source:HGNC Symbol;Acc:HGNC:23200]	nonsense_mediated_decay,processed_transcript,protein_coding,retained_intron	14.8727	10.5627	9.14748	19.2823	19.5936	14.2019	19.2243	13.0767	15.9467	14.649	17.6623	17.0963	17.1652	23.6591	14.5021	10.4314	27.2239	0.867786	0.23489	3.69443	0.000220382	0.00346452
ENSG00000165280	VCP	VCP	valosin containing protein [Source:HGNC Symbol;Acc:HGNC:12666]	protein_coding,retained_intron	51.285	47.092	57.3242	33.3732	27.9909	34.5786	30.2096	45.3013	59.8001	63.3045	60.9045	39.6878	44.1391	49.1382	61.9127	62.5882	80.2694	-0.560679	0.151844	-3.69247	0.000222085	0.00348652
ENSG00000101752	MIB1	MIB1	mindbomb E3 ubiquitin protein ligase 1 [Source:HGNC Symbol;Acc:HGNC:21086]	processed_transcript,protein_coding,retained_intron	13.3341	14.9638	12.1966	23.7321	18.1941	17.9068	17.8511	18.6809	22.5912	16.2185	16.4442	23.2021	15.3261	17.5927	15.0598	13.5608	29.9144	0.833413	0.225785	3.69118	0.000223219	0.00349954
ENSG00000074410	CA12	CA12	carbonic anhydrase 12 [Source:HGNC Symbol;Acc:HGNC:1371]	processed_transcript,protein_coding,retained_intron	113.853	17.1644	132.334	114.211	122.46	134.609	112.6	19.615	18.6045	26.6821	18.2714	14.654	13.487	20.0193	111.554	105.357	132.824	0.39245	0.106496	3.68513	0.000228587	0.0035788
ENSG00000173575	CHD2	CHD2	chromodomain helicase DNA binding protein 2 [Source:HGNC Symbol;Acc:HGNC:1917]	nonsense_mediated_decay,processed_transcript,protein_coding,retained_intron	37.9509	38.2897	47.5669	55.6221	42.6861	40.1358	42.5681	36.4278	38.9808	40.2847	44.4603	47.0148	33.7174	38.2186	37.9285	31.2941	71.0318	0.548986	0.14902	3.68397	0.000229632	0.00359026
ENSG00000113742	CPEB4	CPEB4	cytoplasmic polyadenylation element binding protein 4 [Source:HGNC Symbol;Acc:HGNC:21747]	processed_transcript,protein_coding,retained_intron	37.9509	38.7298	43.2981	40.0479	41.9863	56.8077	43.9413	43.9002	44.7394	43.4237	47.5055	39.0772	30.0391	42.4651	41.2751	35.4666	72.8206	0.547469	0.148658	3.68275	0.000230731	0.00360254
ENSG00000122705	CLTA	CLTA	clathrin light chain A [Source:HGNC Symbol;Acc:HGNC:2090]	nonsense_mediated_decay,protein_coding	40.5152	40.9304	38.4194	21.5072	18.8938	17.2893	24.0304	38.7629	51.3838	49.1787	37.7608	31.1397	38.6217	37.6119	41.2751	39.1176	58.3237	-0.647836	0.175935	-3.68224	0.000231195	0.00360488
ENSG00000135486	HNRNPA1	HNRNPA1	heterogeneous nuclear ribonucleoprotein A1 [Source:HGNC Symbol;Acc:HGNC:5031]	nonsense_mediated_decay,processed_transcript,protein_coding,retained_intron	95.903	87.1421	84.7666	48.9474	54.5822	60.5125	58.3595	106.948	96.5661	93.6488	81.6121	87.3132	86.4391	99.4896	89.8013	116.31	140.846	-0.475864	0.129245	-3.68188	0.000231518	0.00360503
ENSG00000196083	IL1RAP	IL1RAP	interleukin 1 receptor accessory protein [Source:HGNC Symbol;Acc:HGNC:5995]	nonsense_mediated_decay,processed_transcript,protein_coding,retained_intron	4.1028	4.84123	5.48849	5.19139	6.29794	11.732	7.55241	4.67023	2.65778	3.66224	2.43618	4.88465	1.83913	3.63986	1.11554	2.60784	8.39472	1.56752	0.425835	3.68105	0.000232279	0.00361196
ENSG00000198954	KIF1BP	KIF1BP	KIF1 binding protein [Source:HGNC Symbol;Acc:HGNC:23419]	nonsense_mediated_decay,processed_transcript,protein_coding,retained_intron	10.257	19.3649	14.0261	5.93302	4.8984	3.70485	1.37317	20.082	24.363	21.4503	18.2714	17.7069	18.3913	18.806	15.6176	9.38823	21.905	-1.31343	0.357136	-3.67767	0.000235374	0.00365095
ENSG00000202538	RNU4-2	RNU4-2	RNA, U4 small nuclear 2 [Source:HGNC Symbol;Acc:HGNC:10193]	snRNA	992.366	891.226	987.318	1062.75	1207.11	982.402	1041.55	823.362	721.145	646.124	1132.22	1254.75	1419.81	1179.32	896.339	1025.4	1768.64	0.458235	0.124601	3.67762	0.000235422	0.00365095
ENSG00000197746	PSAP	PSAP	prosaposin [Source:HGNC Symbol;Acc:HGNC:9498]	protein_coding,retained_intron	117.443	161.521	131.724	146.842	111.264	150.046	111.913	172.799	174.971	207.178	205.857	179.511	144.065	185.633	128.845	117.353	256.165	0.395641	0.107763	3.67139	0.000241234	0.00372597
ENSG00000212241	RF00019			misc_RNA	6.66706	14.9638	3.65899	13.3493	16.7945	9.26212	8.23899	14.0107	20.3763	22.4966	19.4894	26.255	19.0043	24.2658	8.92435	8.34509	24.1326	1.08189	0.294649	3.6718	0.000240845	0.00372597
ENSG00000223001	RNU2-61P	RNU2-61P	RNA, U2 small nuclear 61, pseudogene [Source:HGNC Symbol;Acc:HGNC:48554]	snRNA	1.53855	0.880224	1.21966	2.22488	5.59817	6.17475	4.80608	0.467023	0.442964	0	0.609045	0	1.22609	1.81993	0.557772	1.04314	3.63355	2.44243	0.665218	3.67162	0.000241015	0.00372597
ENSG00000017260	ATP2C1	ATP2C1	ATPase secretory pathway Ca2+ transporting 1 [Source:HGNC Symbol;Acc:HGNC:13211]	nonsense_mediated_decay,processed_transcript,protein_coding,retained_intron	11.2827	13.6435	14.636	6.67465	2.09931	2.4699	3.43291	19.148	12.846	17.2649	11.5719	5.49524	14.1	7.27973	10.5977	11.4745	16.4835	-1.41065	0.38457	-3.66811	0.000244353	0.00376908
ENSG00000082781	ITGB5	ITGB5	integrin subunit beta 5 [Source:HGNC Symbol;Acc:HGNC:6160]	nonsense_mediated_decay,processed_transcript,protein_coding,retained_intron	50.7722	6.60168	47.5669	25.2153	25.1918	27.1689	24.717	8.87345	7.53039	7.84766	7.30854	6.7164	3.67826	10.3129	49.0839	47.9843	41.4521	-0.609973	0.166362	-3.66655	0.000245848	0.00378705
ENSG00000207445	SNORD15B	SNORD15B	small nucleolar RNA, C/D box 15B [Source:HGNC Symbol;Acc:HGNC:16649]	snoRNA	1068.27	991.572	1141	1337.15	1400.24	1222.6	1129.43	744.902	831.886	707.336	700.402	973.878	1098.57	909.359	1152.36	1120.85	1841.7	0.503475	0.137337	3.66598	0.000246391	0.00379032
ENSG00000166833	NAV2	NAV2	neuron navigator 2 [Source:HGNC Symbol;Acc:HGNC:15997]	processed_transcript,protein_coding,retained_intron	7.69276	7.04179	7.92782	9.64116	12.5959	11.1145	15.1048	5.60428	10.6311	8.89402	16.4442	17.7069	16.5522	18.1993	6.69326	6.78039	19.1622	1.06246	0.289967	3.66406	0.000248247	0.00381377
ENSG00000113916	BCL6	BCL6	B cell CLL/lymphoma 6 [Source:HGNC Symbol;Acc:HGNC:1001]	nonsense_mediated_decay,processed_transcript,protein_coding,retained_intron	4.61565	6.16157	6.09832	10.3828	9.7968	8.64464	10.2987	7.47238	8.85928	6.27813	14.6171	13.4328	9.80869	10.3129	7.25103	3.12941	14.756	1.22454	0.334578	3.65993	0.00025228	0.00387055
ENSG00000105372	RPS19	RPS19	ribosomal protein S19 [Source:HGNC Symbol;Acc:HGNC:10402]	nonsense_mediated_decay,protein_coding,retained_intron	487.721	141.716	453.715	508.015	473.046	463.106	425.681	148.513	128.46	128.178	147.389	116.621	126.287	131.035	496.417	444.376	568.009	0.310831	0.0849482	3.65906	0.000253144	0.00387861
ENSG00000117335	CD46	CD46	CD46 molecule [Source:HGNC Symbol;Acc:HGNC:6953]	processed_transcript,protein_coding,retained_intron	54.3622	29.9276	46.3472	48.2058	51.0833	56.8077	60.4193	33.6257	34.9942	46.5628	52.3779	45.7936	47.2043	49.1382	44.6217	46.9411	82.3168	0.494686	0.135346	3.65496	0.000257218	0.00393473
ENSG00000199753	SNORD104	SNORD104	small nucleolar RNA, C/D box 104 [Source:HGNC Symbol;Acc:HGNC:32768]	snoRNA	38848.4	22124.4	35466	37172.6	40355.8	46630.4	42044.3	17539.1	18142.9	16631.8	18373.1	21274.5	20655.3	21105.8	39372.6	43157.7	54902.6	0.406659	0.11127	3.65469	0.000257492	0.00393473
ENSG00000179271	GADD45GIP1	GADD45GIP1	GADD45G interacting protein 1 [Source:HGNC Symbol;Acc:HGNC:29996]	protein_coding	6.15421	12.7632	11.5868	0.741627	1.39954	0.617475	2.74633	8.87345	11.0741	8.37084	9.74472	10.9905	9.80869	5.4598	8.92435	3.65098	11.0994	-2.1231	0.581085	-3.65368	0.000258508	0.00394499
ENSG00000170759	KIF5B	KIF5B	kinesin family member 5B [Source:HGNC Symbol;Acc:HGNC:6324]	processed_transcript,protein_coding	74.8762	129.833	78.6683	34.8565	43.3858	50.0154	41.8815	140.107	152.823	164.801	105.974	99.5248	98.7	114.656	70.837	71.4548	146.73	-0.464063	0.127028	-3.65323	0.000258963	0.0039467
ENSG00000183255	PTTG1IP	PTTG1IP	PTTG1 interacting protein [Source:HGNC Symbol;Acc:HGNC:13524]	processed_transcript,protein_coding,retained_intron	37.9509	63.3761	40.8587	22.2488	23.7922	19.1417	12.3585	46.7023	58.4712	61.735	43.8513	45.1831	54.5609	46.7116	39.044	35.9882	65.7323	-0.668795	0.183114	-3.65234	0.000259866	0.0039552
ENSG00000055609	KMT2C	KMT2C	lysine methyltransferase 2C [Source:HGNC Symbol;Acc:HGNC:13726]	nonsense_mediated_decay,processed_transcript,protein_coding,retained_intron	27.6939	52.8134	33.5408	37.0814	37.0879	27.1689	32.2694	45.3013	51.3838	56.5032	70.0402	55.563	50.8826	61.8777	20.0798	27.6431	70.6949	0.611791	0.167575	3.65084	0.00026138	0.00397298
ENSG00000206885	SNORA75	SNORA75	small nucleolar RNA, H/ACA box 75 [Source:HGNC Symbol;Acc:HGNC:32661]	snoRNA	497.465	532.535	491.525	678.589	813.134	548.317	646.761	489.908	347.727	309.198	429.377	523.269	659.022	561.752	469.644	516.874	946.227	0.762647	0.209073	3.64776	0.00026454	0.0040157
ENSG00000118217	ATF6	ATF6	activating transcription factor 6 [Source:HGNC Symbol;Acc:HGNC:791]	processed_transcript,protein_coding	16.9241	12.7632	23.7834	9.64116	6.29794	8.02717	3.43291	19.615	9.74521	15.6953	10.9628	12.2116	8.58261	9.09966	16.1754	16.1686	20.8364	-1.0873	0.298162	-3.64667	0.000265661	0.00402207
ENSG00000151553	FAM160B1	FAM160B1	family with sequence similarity 160 member B1 [Source:HGNC Symbol;Acc:HGNC:29320]	protein_coding	6.15421	6.16157	5.48849	11.866	14.6952	11.1145	7.55241	7.9394	6.2015	10.9867	16.4442	17.7069	6.13043	15.7727	6.13549	7.30195	16.9471	1.16348	0.319028	3.64695	0.000265369	0.00402207
ENSG00000130513	GDF15	GDF15	growth differentiation factor 15 [Source:HGNC Symbol;Acc:HGNC:30142]	processed_transcript,protein_coding	80.5175	15.844	75.0093	69.713	84.6723	71.627	82.3899	16.3458	17.7186	16.7417	17.6623	15.8751	19.0043	21.2325	66.3748	61.0235	87.4455	0.447172	0.122642	3.64615	0.000266202	0.00402495
ENSG00000272888	LINC01578	LINC01578	long intergenic non-protein coding RNA 1578 [Source:HGNC Symbol;Acc:HGNC:48626]	lincRNA,retained_intron	15.8984	19.3649	17.0753	23.7321	15.395	25.9339	21.2841	21.4831	26.5778	27.2052	28.6251	24.4233	25.7478	26.0857	15.0598	16.1686	37.1383	0.757144	0.207752	3.64446	0.00026795	0.00404604
ENSG00000143653	SCCPDH	SCCPDH	saccharopine dehydrogenase (putative) [Source:HGNC Symbol;Acc:HGNC:24275]	protein_coding	12.3084	11.0028	11.5868	4.44976	2.09931	4.32232	2.74633	15.4118	19.0475	18.8344	14.008	14.0434	12.2609	12.1329	11.1554	9.90979	17.3373	-1.39519	0.383096	-3.64188	0.000270658	0.00408156
ENSG00000131378	RFTN1	RFTN1	raftlin, lipid raft linker 1 [Source:HGNC Symbol;Acc:HGNC:30278]	nonsense_mediated_decay,processed_transcript,protein_coding	5.1285	9.68246	8.53765	0.741627	0	0	0.686583	8.40642	11.96	12.0331	4.87236	4.88465	4.90435	5.4598	3.9044	6.78039	8.44433	-3.82152	1.04945	-3.64145	0.000271109	0.00408301
ENSG00000111711	GOLT1B	GOLT1B	golgi transport 1B [Source:HGNC Symbol;Acc:HGNC:20175]	nonsense_mediated_decay,processed_transcript,protein_coding,retained_intron	6.15421	13.6435	14.0261	16.3158	9.7968	13.5844	14.4182	7.9394	8.85928	14.1258	14.008	14.0434	14.713	13.9528	6.13549	7.30195	20.4261	1.03108	0.283387	3.63842	0.000274319	0.00412594
ENSG00000078401	EDN1	EDN1	endothelin 1 [Source:HGNC Symbol;Acc:HGNC:3176]	protein_coding	56.4136	22.8858	65.252	29.6651	32.8893	27.1689	35.0157	21.4831	28.3497	22.4966	7.30854	10.9905	10.4217	15.7727	60.2394	49.549	55.7811	-0.567622	0.156027	-3.63798	0.000274789	0.0041276
ENSG00000167553	TUBA1C	TUBA1C	tubulin alpha 1c [Source:HGNC Symbol;Acc:HGNC:20768]	nonsense_mediated_decay,processed_transcript,protein_coding,retained_intron	24.104	71.7382	24.3933	13.3493	9.7968	11.732	13.0451	69.1195	86.8209	73.768	62.1226	51.8995	60.6913	63.091	31.793	23.4706	66.5429	-0.792239	0.217861	-3.63644	0.000276431	0.00414682
ENSG00000258818	RNASE4	RNASE4	ribonuclease A family member 4 [Source:HGNC Symbol;Acc:HGNC:10047]	protein_coding	168.215	235.9	177.461	169.833	184.04	174.745	190.183	209.694	194.018	153.291	141.908	150.203	160.004	146.808	131.634	164.294	297.767	0.485697	0.133576	3.6361	0.000276802	0.00414697
ENSG00000178035	IMPDH2	IMPDH2	inosine monophosphate dehydrogenase 2 [Source:HGNC Symbol;Acc:HGNC:6053]	protein_coding,retained_intron	23.5911	38.2897	27.4424	14.8325	12.5959	10.4971	12.3585	43.4332	51.3838	43.9469	51.1598	31.7503	36.7826	34.5787	30.6774	27.1215	48.8329	-0.798773	0.219879	-3.63278	0.000280386	0.00419519
ENSG00000078674	PCM1	PCM1	pericentriolar material 1 [Source:HGNC Symbol;Acc:HGNC:8727]	processed_transcript,protein_coding,retained_intron	61.5421	43.5711	61.593	64.5216	63.6792	66.0698	56.9864	39.23	42.0816	56.5032	38.9789	28.0868	30.6522	38.8252	47.9684	55.8078	88.8771	0.470062	0.129464	3.63082	0.000282519	0.00421611
ENSG00000269821	KCNQ1OT1	KCNQ1OT1	KCNQ1 opposite strand/antisense transcript 1 [Source:HGNC Symbol;Acc:HGNC:6295]	antisense	29.2325	29.0474	24.3933	25.2153	25.8915	35.8135	34.3291	31.2906	25.2489	36.0993	29.2342	26.255	28.813	27.9056	18.4065	24.5137	48.7752	0.656107	0.180695	3.63102	0.000282299	0.00421611
ENSG00000012171	SEMA3B	SEMA3B	semaphorin 3B [Source:HGNC Symbol;Acc:HGNC:10724]	processed_transcript,protein_coding,retained_intron	6.66706	0.440112	8.53765	0.741627	1.39954	1.85242	1.37317	3.26916	1.32889	1.04636	1.21809	0	0	0.606644	8.92435	7.30195	4.97679	-2.19814	0.605817	-3.62839	0.000285196	0.00424985
ENSG00000104341	LAPTM4B	LAPTM4B	lysosomal protein transmembrane 4 beta [Source:HGNC Symbol;Acc:HGNC:13646]	protein_coding	24.104	32.5683	18.9048	28.1818	34.9886	30.8737	24.0304	37.3619	27.9067	32.437	33.4975	33.582	33.7174	40.6452	30.6774	19.298	51.3543	0.666847	0.183801	3.62809	0.000285521	0.00424985
ENSG00000118418	HMGN3	HMGN3	high mobility group nucleosomal binding domain 3 [Source:HGNC Symbol;Acc:HGNC:12312]	protein_coding	9.74416	9.24235	4.87866	13.3493	15.395	10.4971	16.478	18.2139	11.96	17.2649	4.87236	10.3799	10.4217	14.5595	10.5977	7.82352	20.1364	1.05731	0.291634	3.62547	0.000288433	0.00428764
ENSG00000100941	PNN	PNN	pinin, desmosome associated protein [Source:HGNC Symbol;Acc:HGNC:9162]	processed_transcript,protein_coding,retained_intron	33.8481	58.975	43.2981	43.756	41.9863	36.431	54.9266	59.312	77.0757	78.9998	73.0854	56.7841	57.013	57.0245	38.4863	36.5098	88.0572	0.542653	0.149753	3.62364	0.000290481	0.0043125
ENSG00000103202	NME4	NME4	NME/NM23 nucleoside diphosphate kinase 4 [Source:HGNC Symbol;Acc:HGNC:7852]	nonsense_mediated_decay,protein_coding,retained_intron	28.7196	14.5237	32.9309	15.5742	14.6952	19.1417	10.2987	15.8788	17.2756	13.0794	10.3538	13.4328	10.4217	15.7727	41.2751	26.0784	32.7075	-0.775023	0.214019	-3.62128	0.000293148	0.00434475
ENSG00000182827	ACBD3	ACBD3	acyl-CoA binding domain containing 3 [Source:HGNC Symbol;Acc:HGNC:15453]	processed_transcript,protein_coding	31.2839	24.2061	42.6882	17.7991	15.395	11.732	12.3585	25.2193	26.5778	34.0065	14.6171	16.4857	14.1	18.1993	29.5619	20.3412	37.2404	-0.789979	0.218163	-3.62105	0.000293411	0.00434475
ENSG00000157168	NRG1	NRG1	neuregulin 1 [Source:HGNC Symbol;Acc:HGNC:7997]	processed_transcript,protein_coding,retained_intron	52.3108	11.0028	54.275	25.957	27.2911	25.9339	26.7767	11.2086	17.7186	9.94037	8.52663	7.93756	6.13043	11.5262	42.3907	53.2	44.9706	-0.610662	0.16868	-3.62023	0.000294342	0.00435292
ENSG00000166913	YWHAB	YWHAB	tyrosine 3-monooxygenase/tryptophan 5-monooxygenase activation protein beta [Source:HGNC Symbol;Acc:HGNC:12849]	nonsense_mediated_decay,protein_coding,retained_intron	77.9533	120.591	86.5961	51.1723	54.5822	52.4853	42.5681	111.152	145.735	145.967	128.509	112.958	103.604	103.736	87.5702	90.7529	153.32	-0.448429	0.123934	-3.61827	0.000296574	0.00438028
ENSG00000116830	TTF2	TTF2	transcription termination factor 2 [Source:HGNC Symbol;Acc:HGNC:12398]	processed_transcript,protein_coding	3.58995	13.2034	4.87866	8.1579	9.09703	6.79222	4.80608	15.4118	17.2756	17.788	24.9709	28.6973	19.6174	26.6923	2.78886	2.60784	20.2839	1.38874	0.384022	3.61631	0.000298833	0.00440797
ENSG00000188994	ZNF292	ZNF292	zinc finger protein 292 [Source:HGNC Symbol;Acc:HGNC:18410]	processed_transcript,protein_coding	18.9755	27.727	15.2458	26.6986	26.5913	16.0543	22.6572	32.2246	32.7793	25.6357	22.5347	31.7503	25.7478	38.2186	15.6176	17.2117	41.596	0.758988	0.210184	3.61107	0.000304931	0.00448639
ENSG00000233276	GPX1	GPX1	glutathione peroxidase 1 [Source:HGNC Symbol;Acc:HGNC:4553]	polymorphic_pseudogene,protein_coding	6.15421	16.2841	8.53765	1.48325	1.39954	0.617475	0.686583	12.6096	13.2889	5.75495	2.43618	4.27407	3.67826	4.85315	6.69326	5.73725	9.29864	-2.39218	0.662453	-3.6111	0.000304901	0.00448639
ENSG00000023171	GRAMD1B	GRAMD1B	GRAM domain containing 1B [Source:HGNC Symbol;Acc:HGNC:29214]	processed_transcript,protein_coding,retained_intron	20.0012	0.440112	16.4655	6.67465	7.69749	5.55727	8.92557	0.467023	1.32889	0	0	1.22116	3.67826	4.85315	19.522	19.8196	13.6234	-1.08126	0.29949	-3.61033	0.000305813	0.00448912
ENSG00000137509	PRCP	PRCP	prolylcarboxypeptidase [Source:HGNC Symbol;Acc:HGNC:9344]	processed_transcript,protein_coding,retained_intron,TEC	14.3598	18.4847	10.3671	5.19139	2.79909	3.08737	4.80608	16.8128	17.2756	25.1125	12.79	8.54815	8.58261	7.27973	11.7132	11.9961	17.8158	-1.30763	0.362199	-3.61025	0.000305899	0.00448912
ENSG00000100473	COCH	COCH	cochlin [Source:HGNC Symbol;Acc:HGNC:2180]	nonsense_mediated_decay,processed_transcript,protein_coding,retained_intron	8.71846	0	7.92782	0	2.79909	2.4699	0.686583	0.934047	0	0	0	0.610582	0.613043	0.606644	7.8088	8.34509	4.7715	-2.09853	0.581656	-3.60785	0.000308746	0.00452512
ENSG00000144791	LIMD1	LIMD1	LIM domains containing 1 [Source:HGNC Symbol;Acc:HGNC:6612]	processed_transcript,protein_coding,retained_intron	10.257	1.76045	5.48849	11.866	9.7968	17.9068	15.1048	6.07131	4.8726	4.18542	6.09045	6.7164	6.13043	8.49302	8.36658	8.86666	15.3556	1.05029	0.291168	3.60715	0.000309576	0.00453149
ENSG00000153944	MSI2	MSI2	musashi RNA binding protein 2 [Source:HGNC Symbol;Acc:HGNC:18585]	nonsense_mediated_decay,processed_transcript,protein_coding,retained_intron	20.0012	2.64067	15.8556	22.9904	29.3904	24.0815	24.717	1.40107	1.32889	1.56953	0.609045	1.22116	1.83913	2.42658	20.0798	19.298	23.7616	0.744248	0.206356	3.60662	0.000310212	0.00453502
ENSG00000170017	ALCAM	ALCAM	activated leukocyte cell adhesion molecule [Source:HGNC Symbol;Acc:HGNC:400]	processed_transcript,protein_coding,retained_intron	114.366	98.1449	146.36	126.077	128.758	125.965	142.809	90.1355	116.942	126.609	97.4472	99.5248	79.0826	107.983	103.746	133.521	201.868	0.396044	0.109845	3.60547	0.000311585	0.0045493
ENSG00000128595	CALU	CALU	calumenin [Source:HGNC Symbol;Acc:HGNC:1458]	protein_coding	98.9801	55.4541	115.258	44.4976	53.8824	58.6601	62.479	61.6471	74.8609	68.5363	65.1678	50.0677	50.2696	61.2711	79.2036	90.7529	117.331	-0.476557	0.132318	-3.60159	0.000316277	0.00460608
ENSG00000130164	LDLR	LDLR	low density lipoprotein receptor [Source:HGNC Symbol;Acc:HGNC:6547]	nonsense_mediated_decay,processed_transcript,protein_coding,retained_intron	13.3341	25.5265	14.636	17.0574	22.3927	19.1417	15.7914	22.8842	22.1482	15.1721	29.2342	21.9809	26.9739	33.9721	11.7132	12.5176	34.1262	0.837935	0.232643	3.60181	0.000316006	0.00460608
ENSG00000116237	ICMT	ICMT	isoprenylcysteine carboxyl methyltransferase [Source:HGNC Symbol;Acc:HGNC:5350]	nonsense_mediated_decay,processed_transcript,protein_coding	6.66706	6.16157	3.04916	1.48325	0	0	0.686583	7.47238	8.41632	10.9867	3.04523	2.44233	1.22609	4.24651	7.25103	6.25882	6.76092	-3.19176	0.88838	-3.59278	0.000327163	0.00475858
ENSG00000181444	ZNF467	ZNF467	zinc finger protein 467 [Source:HGNC Symbol;Acc:HGNC:23154]	protein_coding	5.64136	0.440112	9.14748	0.741627	0	2.4699	1.37317	0	0	0	0	0	0.613043	0	5.57772	10.4314	4.20523	-2.37103	0.660389	-3.59036	0.000330226	0.00479705
ENSG00000072778	ACADVL	ACADVL	acyl-CoA dehydrogenase very long chain [Source:HGNC Symbol;Acc:HGNC:92]	nonsense_mediated_decay,processed_transcript,protein_coding,retained_intron	31.7967	14.0836	26.2228	7.41627	11.1963	12.3495	15.1048	12.6096	16.8326	18.8344	21.3166	17.7069	16.5522	12.1329	30.1197	17.2117	29.8822	-0.857491	0.239007	-3.58772	0.000333587	0.00483975
ENSG00000172009	THOP1	THOP1	thimet oligopeptidase 1 [Source:HGNC Symbol;Acc:HGNC:11793]	processed_transcript,protein_coding,retained_intron	55.9007	194.089	76.229	32.6316	27.2911	30.8737	48.0608	195.683	201.992	210.841	211.948	190.502	182.074	206.866	54.6616	60.5019	189.981	-0.504358	0.140758	-3.58315	0.000339481	0.00491905
ENSG00000163584	RPL22L1	RPL22L1	ribosomal protein L22 like 1 [Source:HGNC Symbol;Acc:HGNC:27610]	nonsense_mediated_decay,protein_coding,retained_intron	7.17991	23.3259	15.8556	2.96651	3.49886	3.70485	3.43291	18.6809	22.5912	14.649	10.3538	11.6011	7.35652	9.70631	10.5977	11.9961	17.5982	-1.40245	0.391567	-3.58162	0.000341466	0.00494157
ENSG00000236610	SOCS5P1	SOCS5P1	suppressor of cytokine signaling 5 pseudogene 1 [Source:HGNC Symbol;Acc:HGNC:44597]	processed_pseudogene	1.53855	0	1.21966	5.19139	4.19863	4.9398	6.86583	0	0	0	0	0	0	0	1.11554	2.08627	3.63545	2.13841	0.597329	3.57995	0.000343654	0.00496696
ENSG00000201512	SNORA71C	SNORA71C	small nucleolar RNA, H/ACA box 71C [Source:HGNC Symbol;Acc:HGNC:32656]	snoRNA	713.375	538.697	675.694	975.24	786.543	669.96	680.403	593.587	563.45	540.442	582.856	642.332	614.269	597.544	896.897	639.964	1181.64	0.407118	0.1138	3.57748	0.000346918	0.00500784
ENSG00000198840	MT-ND3	MT-ND3	mitochondrially encoded NADH:ubiquinone oxidoreductase core subunit 3 [Source:HGNC Symbol;Acc:HGNC:7458]	protein_coding	1350.34	1416.28	1265.4	1000.46	850.222	894.721	819.78	1354.84	1456.47	1567.44	1325.89	1255.36	1251.22	1367.38	1374.35	1218.9	2065.49	-0.226722	0.0633938	-3.5764	0.000348352	0.00502222
ENSG00000157181	ODR4	ODR4	odr-4 GPCR localization factor homolog [Source:HGNC Symbol;Acc:HGNC:24299]	processed_transcript,protein_coding	11.2827	15.4039	7.92782	23.7321	13.2957	15.4369	14.4182	10.7415	13.7319	18.3112	13.399	15.2645	7.96956	9.09966	10.5977	14.0823	23.4955	0.906087	0.253432	3.57526	0.000349875	0.00503784
ENSG00000111011	RSRC2	RSRC2	arginine and serine rich coiled-coil 2 [Source:HGNC Symbol;Acc:HGNC:30559]	nonsense_mediated_decay,processed_transcript,protein_coding,retained_intron	17.4369	29.4875	15.8556	22.2488	25.1918	25.9339	24.0304	35.0268	40.3097	31.9138	27.407	46.4042	27.587	33.9721	21.1953	19.298	46.3131	0.723833	0.202555	3.57352	0.000352217	0.00506521
ENSG00000124766	SOX4	SOX4	SRY-box 4 [Source:HGNC Symbol;Acc:HGNC:11200]	protein_coding	138.47	81.8608	128.065	120.885	139.255	122.26	125.645	99.476	91.2506	101.496	144.344	130.665	104.217	123.755	115.459	111.616	205.113	0.363444	0.101745	3.5721	0.000354134	0.00508641
ENSG00000146386	ABRACL	ABRACL	ABRA C-terminal like [Source:HGNC Symbol;Acc:HGNC:21230]	protein_coding	8.20561	22.8858	8.53765	1.48325	1.39954	1.85242	0.686583	20.082	19.0475	23.543	16.4442	8.54815	8.58261	10.9196	8.36658	3.12941	15.4765	-2.03408	0.569504	-3.57166	0.000354725	0.00508852
ENSG00000111266	DUSP16	DUSP16	dual specificity phosphatase 16 [Source:HGNC Symbol;Acc:HGNC:17909]	processed_transcript,protein_coding	22.5654	11.883	27.4424	17.7991	16.0947	6.79222	9.61216	12.1426	9.74521	12.5563	8.52663	7.93756	8.58261	10.9196	33.4663	26.6	26.6745	-0.8307	0.232739	-3.56923	0.000358027	0.00512949
ENSG00000117984	CTSD	CTSD	cathepsin D [Source:HGNC Symbol;Acc:HGNC:2529]	nonsense_mediated_decay,processed_transcript,protein_coding,retained_intron	38.9766	101.666	30.4916	25.2153	16.7945	15.4369	14.4182	102.745	100.11	140.212	145.562	127.001	118.93	119.509	40.7173	30.7725	111.369	-0.666818	0.186884	-3.56808	0.00035961	0.00514574
ENSG00000051523	CYBA	CYBA	cytochrome b-245 alpha chain [Source:HGNC Symbol;Acc:HGNC:2577]	processed_transcript,protein_coding,retained_intron	29.7453	10.5627	29.8818	11.866	16.0947	14.2019	11.6719	13.5437	11.0741	12.0331	9.74472	12.8222	11.0348	11.5262	40.1596	19.298	29.1323	-0.813211	0.227959	-3.56736	0.000360592	0.00515336
ENSG00000114573	ATP6V1A	ATP6V1A	ATPase H+ transporting V1 subunit A [Source:HGNC Symbol;Acc:HGNC:851]	nonsense_mediated_decay,processed_transcript,protein_coding,retained_intron	15.3855	19.805	10.977	18.5407	19.5936	17.9068	19.9109	24.7522	23.0341	36.6224	20.7075	29.3079	23.2956	29.1189	12.8288	14.6039	35.089	0.808704	0.2268	3.56571	0.000362871	0.00517949
ENSG00000249550	LINC01234	LINC01234	long intergenic non-protein coding RNA 1234 [Source:HGNC Symbol;Acc:HGNC:49757]	lincRNA	9.74416	0	5.48849	2.96651	2.09931	2.4699	1.37317	0	0	0	0	0	0	0	15.6176	8.86666	5.68126	-1.84138	0.516493	-3.56516	0.000363632	0.0051839
ENSG00000101311	FERMT1	FERMT1	fermitin family member 1 [Source:HGNC Symbol;Acc:HGNC:15889]	processed_transcript,protein_coding	5.64136	0.880224	6.70815	1.48325	0	2.4699	0	0.467023	0.442964	0.523178	0.609045	1.22116	0.613043	0.606644	6.69326	8.86666	4.1694	-2.45223	0.688418	-3.56213	0.000367859	0.00523766
ENSG00000207093	SNORD116-8	SNORD116-8	small nucleolar RNA, C/D box 116-8 [Source:HGNC Symbol;Acc:HGNC:33074]	snoRNA	245.143	178.685	263.447	126.818	166.546	141.402	152.421	246.121	219.71	209.271	219.256	232.021	223.148	184.42	224.224	242.529	345.36	-0.408635	0.114745	-3.56123	0.000369116	0.00524904
ENSG00000117983	MUC5B	MUC5B	mucin 5B, oligomeric mucus/gel-forming [Source:HGNC Symbol;Acc:HGNC:7516]	processed_transcript,protein_coding,retained_intron	28.7196	0.880224	17.0753	8.1579	10.4966	11.1145	10.2987	0	0	0.523178	0.609045	0	0	0	25.6575	24.5137	16.5396	-0.938172	0.263493	-3.56052	0.000370117	0.00525676
ENSG00000114738	MAPKAPK3	MAPKAPK3	mitogen-activated protein kinase-activated protein kinase 3 [Source:HGNC Symbol;Acc:HGNC:6888]	processed_transcript,protein_coding	4.1028	11.0028	3.04916	0	0	0.617475	0	6.53833	8.85928	10.4636	6.09045	7.32698	12.2609	12.1329	5.01995	2.60784	8.44942	-3.83249	1.07714	-3.55801	0.000373674	0.00530072
ENSG00000187514	PTMA	PTMA	prothymosin alpha [Source:HGNC Symbol;Acc:HGNC:9623]	nonsense_mediated_decay,processed_transcript,protein_coding,retained_intron	58.9778	65.5767	81.7175	45.2393	34.9886	31.4912	30.2096	65.8503	67.3305	70.629	76.7397	63.5005	77.2435	90.9966	60.7971	54.7647	100.362	-0.531773	0.149572	-3.55528	0.000377571	0.00534938
ENSG00000071537	SEL1L	SEL1L	SEL1L, ERAD E3 ligase adaptor subunit [Source:HGNC Symbol;Acc:HGNC:10717]	protein_coding,retained_intron	63.0806	11.0028	71.9602	46.7225	34.9886	29.0213	39.8218	14.0107	15.9467	17.788	26.1889	18.3175	22.0696	27.299	61.3549	71.4548	64.7061	-0.520169	0.146371	-3.55378	0.000379737	0.00537344
ENSG00000179715	PCED1B	PCED1B	PC-esterase domain containing 1B [Source:HGNC Symbol;Acc:HGNC:28255]	protein_coding	11.2827	2.20056	7.31798	2.22488	2.09931	2.4699	2.05975	1.40107	0.442964	1.56953	1.82714	0.610582	1.22609	1.21329	6.69326	11.9961	6.36632	-1.75975	0.495343	-3.55259	0.000381464	0.00539123
ENSG00000130477	UNC13A	UNC13A	unc-13 homolog A [Source:HGNC Symbol;Acc:HGNC:23150]	protein_coding,retained_intron	6.15421	0	9.75731	1.48325	1.39954	2.4699	0	0	0	0	0	0	0	0	5.57772	10.4314	4.33358	-2.22701	0.627666	-3.54808	0.000388043	0.00547747
ENSG00000135052	GOLM1	GOLM1	golgi membrane protein 1 [Source:HGNC Symbol;Acc:HGNC:15451]	nonsense_mediated_decay,processed_transcript,protein_coding,retained_intron	20.514	44.4513	28.0523	8.1579	13.2957	8.64464	10.2987	52.7737	40.7527	61.735	28.6251	33.582	33.1043	29.1189	20.6376	22.4274	44.8202	-0.853954	0.240737	-3.54725	0.000389269	0.00548803
ENSG00000207773	MIR642A	MIR642A	microRNA 642a [Source:HGNC Symbol;Acc:HGNC:32898]	miRNA	6.15421	1.76045	7.31798	2.96651	0.699771	2.4699	1.37317	2.80214	4.8726	3.66224	2.43618	1.83175	1.22609	1.81993	9.48212	10.9529	6.65094	-1.85444	0.523234	-3.54418	0.00039383	0.00554551
ENSG00000167196	FBXO22	FBXO22	F-box protein 22 [Source:HGNC Symbol;Acc:HGNC:13593]	nonsense_mediated_decay,processed_transcript,protein_coding	27.1811	14.5237	14.0261	24.4737	28.6906	25.9339	31.5828	19.148	24.363	21.9735	20.0985	17.7069	19.6174	19.4126	20.0798	23.9921	39.0756	0.683123	0.192827	3.54268	0.000396089	0.00557049
ENSG00000095380	NANS	NANS	N-acetylneuraminate synthase [Source:HGNC Symbol;Acc:HGNC:19237]	processed_transcript,protein_coding	11.7956	16.7242	17.6851	5.19139	9.09703	3.08737	8.23899	20.549	21.7052	17.2649	10.9628	15.2645	11.6478	9.09966	16.7332	20.3412	22.0646	-1.06848	0.301756	-3.54087	0.000398817	0.00559772
ENSG00000163382	NAXE	NAXE	NAD(P)HX epimerase [Source:HGNC Symbol;Acc:HGNC:18453]	processed_transcript,protein_coding	11.2827	24.2061	12.1966	2.96651	6.29794	3.70485	5.49266	15.4118	13.7319	24.0662	16.4442	16.4857	22.6826	14.5595	21.1953	10.4314	21.9974	-1.24939	0.352892	-3.54042	0.000399489	0.00559772
ENSG00000199168	MIR374A	MIR374A	microRNA 374a [Source:HGNC Symbol;Acc:HGNC:31788]	miRNA	25.6425	12.7632	17.6851	6.67465	14.6952	6.79222	11.6719	13.0767	11.5171	12.0331	9.74472	20.7598	17.1652	15.7727	27.3308	21.9059	26.1265	-0.904623	0.255494	-3.54068	0.000399096	0.00559772
ENSG00000022267	FHL1	FHL1	four and a half LIM domains 1 [Source:HGNC Symbol;Acc:HGNC:3702]	processed_transcript,protein_coding,retained_intron	4.61565	9.24235	7.92782	2.96651	1.39954	0	2.05975	6.53833	7.08742	6.80131	3.65427	3.66349	1.83913	4.85315	8.36658	9.38823	8.17669	-1.96992	0.556497	-3.53985	0.00040035	0.00560294
ENSG00000114270	COL7A1	COL7A1	collagen type VII alpha 1 chain [Source:HGNC Symbol;Acc:HGNC:2214]	processed_transcript,protein_coding,retained_intron	53.8493	34.7688	41.4686	21.5072	25.1918	17.9068	26.0901	26.1533	23.0341	27.7284	46.8965	36.6349	42.913	29.7256	46.2951	36.5098	56.7952	-0.658604	0.18631	-3.53498	0.000407807	0.00570035
ENSG00000136448	NMT1	NMT1	N-myristoyltransferase 1 [Source:HGNC Symbol;Acc:HGNC:7857]	nonsense_mediated_decay,processed_transcript,protein_coding,retained_intron	39.4895	41.3705	43.9079	16.3158	16.0947	20.3767	19.9109	37.3619	44.7394	42.9006	28.0161	28.0868	30.6522	32.1521	27.3308	34.4235	51.9435	-0.664681	0.188054	-3.53452	0.000408516	0.00570332
ENSG00000169967	MAP3K2	MAP3K2	mitogen-activated protein kinase kinase kinase 2 [Source:HGNC Symbol;Acc:HGNC:6854]	protein_coding	15.3855	32.5683	24.3933	22.9904	22.3927	29.6388	21.2841	42.0321	39.8668	54.4105	28.0161	34.1926	34.3304	30.9388	17.2909	17.7333	48.2946	0.707557	0.200216	3.53398	0.000409357	0.00570812
ENSG00000275110	MIR6087	MIR6087	microRNA 6087 [Source:HGNC Symbol;Acc:HGNC:50045]	miRNA	2.56425	2.20056	1.8295	5.19139	5.59817	3.08737	4.80608	1.40107	2.65778	0.523178	3.65427	6.10582	6.74348	4.24651	0.557772	0.521568	5.73838	2.07866	0.588686	3.53101	0.00041397	0.00576543
ENSG00000072501	SMC1A	SMC1A	structural maintenance of chromosomes 1A [Source:HGNC Symbol;Acc:HGNC:11111]	nonsense_mediated_decay,processed_transcript,protein_coding	25.6425	18.4847	18.295	10.3828	7.69749	6.17475	10.9853	21.4831	23.0341	26.6821	24.9709	22.5915	23.2956	21.8392	20.0798	17.2117	30.329	-0.901999	0.255565	-3.52943	0.000416463	0.00579313
ENSG00000187720	THSD4	THSD4	thrombospondin type 1 domain containing 4 [Source:HGNC Symbol;Acc:HGNC:25835]	processed_transcript,protein_coding,retained_intron	91.2874	1.32034	100.622	49.689	71.3767	53.7203	43.2547	1.40107	2.21482	4.18542	2.43618	1.22116	1.22609	1.21329	98.1678	89.1882	74.3048	-0.474384	0.134468	-3.52786	0.000418941	0.00582054
ENSG00000179029	TMEM107	TMEM107	transmembrane protein 107 [Source:HGNC Symbol;Acc:HGNC:28128]	protein_coding,retained_intron	6.66706	11.0028	6.70815	10.3828	11.1963	14.2019	11.6719	10.7415	11.96	8.89402	14.008	9.76931	18.3913	12.1329	8.36658	7.30195	18.6636	1.04014	0.294867	3.52751	0.000419487	0.00582109
ENSG00000011426	ANLN	ANLN	anillin actin binding protein [Source:HGNC Symbol;Acc:HGNC:14082]	nonsense_mediated_decay,processed_transcript,protein_coding,retained_intron	7.17991	66.4569	3.65899	8.89953	6.99771	9.87959	8.23899	60.7131	75.7468	82.6621	90.7477	75.1016	77.8565	83.1102	3.34663	4.69411	61.7321	1.15623	0.327915	3.52601	0.000421876	0.00584715
ENSG00000169410	PTPN9	PTPN9	protein tyrosine phosphatase, non-receptor type 9 [Source:HGNC Symbol;Acc:HGNC:9661]	processed_transcript,protein_coding,retained_intron	11.2827	4.40112	10.3671	2.96651	3.49886	1.23495	4.1195	7.00535	6.64446	3.66224	2.43618	6.7164	3.06522	4.24651	8.36658	11.4745	9.73087	-1.51511	0.430106	-3.52264	0.000427276	0.00591485
ENSG00000198707	CEP290	CEP290	centrosomal protein 290 [Source:HGNC Symbol;Acc:HGNC:29021]	nonsense_mediated_decay,protein_coding	18.9755	44.4513	10.977	21.5072	11.1963	20.9941	31.5828	36.8949	42.5245	46.0396	42.0241	47.0148	33.1043	38.2186	19.522	13.0392	48.495	0.764022	0.217002	3.52081	0.000430235	0.00594865
ENSG00000105197	TIMM50	TIMM50	translocase of inner mitochondrial membrane 50 [Source:HGNC Symbol;Acc:HGNC:23656]	nonsense_mediated_decay,processed_transcript,protein_coding,retained_intron	17.4369	7.92201	11.5868	5.19139	5.59817	7.40969	4.1195	11.2086	11.5171	12.5563	5.48141	7.32698	5.51739	6.67308	18.4065	13.5608	16.0119	-1.1202	0.318242	-3.51997	0.000431593	0.00596025
ENSG00000066279	ASPM	ASPM	abnormal spindle microtubule assembly [Source:HGNC Symbol;Acc:HGNC:19048]	protein_coding	14.3598	118.39	9.14748	23.7321	17.4943	13.5844	13.7317	106.014	142.191	142.304	186.977	147.761	128.126	189.273	12.271	11.9961	118.847	0.815016	0.231572	3.51949	0.000432382	0.00596397
ENSG00000163840	DTX3L	DTX3L	deltex E3 ubiquitin ligase 3L [Source:HGNC Symbol;Acc:HGNC:30323]	protein_coding	7.69276	7.92201	7.31798	1.48325	0.699771	0.617475	1.37317	8.87345	7.08742	7.84766	5.48141	4.27407	6.74348	6.67308	5.01995	5.21568	8.32954	-2.29697	0.652755	-3.51889	0.000433358	0.00597025
ENSG00000110092	CCND1	CCND1	cyclin D1 [Source:HGNC Symbol;Acc:HGNC:1582]	protein_coding,retained_intron	37.9509	66.897	36.5899	17.7991	21.6929	20.9941	21.9706	70.5205	84.1632	81.0925	69.4312	69.6063	76.6304	75.2239	44.064	38.596	82.3222	-0.60515	0.172206	-3.5141	0.000441245	0.00607161
ENSG00000113810	SMC4	SMC4	structural maintenance of chromosomes 4 [Source:HGNC Symbol;Acc:HGNC:14013]	nonsense_mediated_decay,processed_transcript,protein_coding,retained_intron	30.2582	80.5405	25.0031	31.1484	24.492	34.5786	33.6425	87.8004	107.197	107.251	98.6653	120.285	88.8913	113.442	22.8686	23.9921	100.76	0.601787	0.171295	3.51316	0.000442805	0.00608579
ENSG00000119314	PTBP3	PTBP3	polypyrimidine tract binding protein 3 [Source:HGNC Symbol;Acc:HGNC:10253]	processed_transcript,protein_coding	66.1577	26.8468	68.911	74.1627	65.7785	71.627	81.0167	31.7576	33.6653	43.9469	44.4603	27.4762	26.3609	27.9056	69.7215	65.196	94.5355	0.439007	0.125009	3.51179	0.000445098	0.00610998
ENSG00000134109	EDEM1	EDEM1	ER degradation enhancing alpha-mannosidase like protein 1 [Source:HGNC Symbol;Acc:HGNC:18967]	nonsense_mediated_decay,protein_coding,retained_intron	15.3855	4.84123	10.3671	4.44976	4.19863	3.70485	3.43291	3.26916	4.42964	7.32449	3.65427	4.27407	7.96956	5.4598	12.271	10.9529	11.3807	-1.32269	0.377126	-3.50728	0.000452715	0.00620712
ENSG00000264585	MIR4449	MIR4449	microRNA 4449 [Source:HGNC Symbol;Acc:HGNC:41864]	miRNA	966.723	1192.7	971.462	1073.88	925.098	926.829	957.096	1188.11	1125.57	1066.24	1192.51	1162.55	1151.91	1145.95	1056.42	988.893	1818.13	0.282901	0.0806863	3.50619	0.000454576	0.0062252
ENSG00000152795	HNRNPDL	HNRNPDL	heterogeneous nuclear ribonucleoprotein D like [Source:HGNC Symbol;Acc:HGNC:5037]	nonsense_mediated_decay,protein_coding	24.104	50.6129	23.7834	37.823	32.8893	29.6388	32.2694	47.6364	49.612	56.5032	49.9417	49.4571	57.013	49.1382	36.8129	25.5568	67.6424	0.583364	0.166444	3.50488	0.000456821	0.00624848
ENSG00000004534	RBM6	RBM6	RNA binding motif protein 6 [Source:HGNC Symbol;Acc:HGNC:9903]	nonsense_mediated_decay,processed_transcript,protein_coding,retained_intron	7.69276	11.883	10.3671	14.8325	11.1963	16.0543	13.0451	13.0767	13.7319	21.9735	26.1889	15.2645	15.9391	15.7727	7.8088	9.90979	23.6655	0.95528	0.272691	3.50316	0.000459776	0.00628141
ENSG00000199090	MIR326	MIR326	microRNA 326 [Source:HGNC Symbol;Acc:HGNC:31769]	miRNA	8.20561	2.20056	6.70815	0.741627	1.39954	4.32232	1.37317	2.33512	2.65778	4.7086	0.609045	1.83175	1.83913	1.21329	10.0399	9.90979	6.54965	-1.77711	0.507663	-3.50057	0.000464263	0.00633518
ENSG00000043143	JADE2	JADE2	jade family PHD finger 2 [Source:HGNC Symbol;Acc:HGNC:22984]	nonsense_mediated_decay,processed_transcript,protein_coding,retained_intron	8.71846	9.24235	7.92782	0	1.39954	1.85242	2.05975	5.60428	12.403	10.9867	7.30854	8.54815	5.51739	6.06644	3.9044	7.30195	9.7118	-2.03189	0.58124	-3.49579	0.000472663	0.00644213
ENSG00000135048	CEMIP2	CEMIP2	cell migration inducing hyaluronidase 2 [Source:HGNC Symbol;Acc:HGNC:11869]	nonsense_mediated_decay,protein_coding,retained_intron	15.8984	11.883	18.295	21.5072	19.5936	22.8466	21.2841	10.7415	8.85928	10.9867	15.2261	9.76931	14.713	14.5595	14.5021	15.1255	27.7888	0.746586	0.213792	3.49212	0.000479198	0.00652008
ENSG00000198879	SFMBT2	SFMBT2	Scm like with four mbt domains 2 [Source:HGNC Symbol;Acc:HGNC:20256]	protein_coding	13.847	0	15.8556	3.70814	2.09931	4.9398	4.80608	0	0	0	0	0	0	0	10.5977	10.9529	7.91883	-1.38068	0.395391	-3.49194	0.000479518	0.00652008
ENSG00000135919	SERPINE2	SERPINE2	serpin family E member 2 [Source:HGNC Symbol;Acc:HGNC:8951]	protein_coding,retained_intron	15.3855	7.92201	16.4655	4.44976	5.59817	6.79222	5.49266	11.2086	10.6311	10.4636	15.8352	7.32698	6.74348	18.1993	13.9443	15.647	17.9025	-1.12426	0.321992	-3.49159	0.000480146	0.00652089
ENSG00000118922	KLF12	KLF12	Kruppel like factor 12 [Source:HGNC Symbol;Acc:HGNC:6346]	protein_coding,retained_intron	4.1028	7.4819	1.8295	0	0	0	0	6.07131	4.42964	10.4636	3.65427	3.66349	3.06522	3.63986	1.67332	1.5647	4.78639	-3.88172	1.11192	-3.49101	0.000481204	0.00652754
ENSG00000201448	SNORA63C	SNORA63C	small nucleolar RNA, H/ACA box 63C [Source:HGNC Symbol;Acc:HGNC:52210]	snoRNA	63.0806	0.440112	73.1798	77.8709	70.6769	92.6212	65.2253	0	0.885928	1.04636	1.21809	0	0	0.606644	69.1637	74.5842	74.6357	0.457817	0.131404	3.48405	0.00049388	0.00669157
ENSG00000130066	SAT1	SAT1	spermidine/spermine N1-acetyltransferase 1 [Source:HGNC Symbol;Acc:HGNC:10540]	processed_transcript,protein_coding	217.449	80.5405	237.834	212.105	228.825	229.083	223.139	61.1801	72.2031	68.5363	79.1759	71.4381	73.5652	84.9302	227.013	228.447	280.169	0.296045	0.085004	3.48272	0.000496351	0.00671713
ENSG00000197181	PIWIL2	PIWIL2	piwi like RNA-mediated gene silencing 2 [Source:HGNC Symbol;Acc:HGNC:17644]	protein_coding,retained_intron	0.51285	3.52089	3.04916	4.44976	2.79909	3.70485	4.80608	1.86809	4.42964	2.09271	7.91759	2.44233	6.13043	6.67308	0	0.521568	5.82554	2.3484	0.674557	3.4814	0.000498807	0.00674241
ENSG00000197879	MYO1C	MYO1C	myosin IC [Source:HGNC Symbol;Acc:HGNC:7597]	nonsense_mediated_decay,processed_transcript,protein_coding,retained_intron	24.6168	23.766	32.9309	16.3158	12.5959	11.732	14.4182	27.0874	24.363	29.8211	25.5799	26.8656	22.6826	28.5123	26.773	29.7294	39.1467	-0.732076	0.210431	-3.47894	0.000503398	0.00679647
ENSG00000176463	SLCO3A1	SLCO3A1	solute carrier organic anion transporter family member 3A1 [Source:HGNC Symbol;Acc:HGNC:10952]	nonsense_mediated_decay,processed_transcript,protein_coding,retained_intron	11.7956	14.9638	15.8556	4.44976	4.8984	0.617475	2.05975	11.2086	10.1882	16.2185	13.399	7.93756	9.19565	10.3129	6.13549	7.30195	14.6025	-1.48285	0.426297	-3.47844	0.00050434	0.00680119
ENSG00000067704	IARS2	IARS2	isoleucyl-tRNA synthetase 2, mitochondrial [Source:HGNC Symbol;Acc:HGNC:29685]	processed_transcript,protein_coding	13.847	25.9666	14.636	23.7321	21.6929	20.3767	19.2243	31.7576	41.1956	39.2383	30.4523	38.4667	30.6522	32.7588	17.8487	17.7333	43.2296	0.725311	0.208682	3.47567	0.000509576	0.00686373
ENSG00000139998	RAB15	RAB15	RAB15, member RAS oncogene family [Source:HGNC Symbol;Acc:HGNC:20150]	nonsense_mediated_decay,protein_coding,retained_intron	7.17991	4.84123	9.75731	1.48325	1.39954	1.85242	2.05975	3.26916	3.10075	2.61589	2.43618	6.10582	1.83913	3.63986	8.36658	6.25882	6.9926	-1.8757	0.539814	-3.47471	0.000511404	0.00688027
ENSG00000164983	TMEM65	TMEM65	transmembrane protein 65 [Source:HGNC Symbol;Acc:HGNC:25203]	protein_coding	14.8727	21.5655	12.1966	14.8325	18.8938	16.6718	17.8511	22.8842	17.7186	19.3576	16.4442	17.0963	13.487	16.986	13.3865	7.82352	28.0043	0.825479	0.237987	3.46859	0.000523199	0.00703071
ENSG00000092199	HNRNPC	HNRNPC	heterogeneous nuclear ribonucleoprotein C (C1/C2) [Source:HGNC Symbol;Acc:HGNC:5035]	nonsense_mediated_decay,protein_coding,retained_intron	57.9521	84.5015	57.3242	68.2297	58.7808	61.13	67.9717	88.7345	81.5054	88.9402	85.2663	76.3227	64.9826	88.57	59.6816	63.1097	121.466	0.423762	0.122236	3.46677	0.00052676	0.00707029
ENSG00000092148	HECTD1	HECTD1	HECT domain E3 ubiquitin protein ligase 1 [Source:HGNC Symbol;Acc:HGNC:20157]	nonsense_mediated_decay,processed_transcript,protein_coding,retained_intron	36.4124	42.6908	36.5899	45.2393	37.7877	35.8135	36.3889	36.4278	44.2964	56.5032	40.806	31.1397	36.7826	40.6452	28.4464	31.2941	65.8981	0.542986	0.156707	3.46498	0.000530266	0.0071047
ENSG00000101966	XIAP	XIAP	X-linked inhibitor of apoptosis [Source:HGNC Symbol;Acc:HGNC:592]	processed_transcript,protein_coding	29.2325	26.4067	35.9801	20.0239	17.4943	17.2893	15.7914	26.1533	23.9201	33.4834	29.8432	25.6444	33.1043	32.1521	34.5818	39.6392	46.1838	-0.662177	0.191115	-3.4648	0.000530624	0.0071047
ENSG00000133872	SARAF	SARAF	store-operated calcium entry associated regulatory factor [Source:HGNC Symbol;Acc:HGNC:28789]	nonsense_mediated_decay,processed_transcript,protein_coding,retained_intron	59.4907	21.5655	52.4455	36.3397	32.8893	25.3165	28.8365	20.082	26.1349	25.6357	23.1437	19.5386	20.2304	21.2325	60.7971	48.5058	57.8402	-0.530746	0.153195	-3.46452	0.000531181	0.0071047
ENSG00000103490	PYCARD	PYCARD	PYD and CARD domain containing [Source:HGNC Symbol;Acc:HGNC:16608]	protein_coding,retained_intron	7.69276	0.880224	7.31798	2.22488	2.09931	0	1.37317	0.467023	1.32889	3.66224	0.609045	0	1.22609	1.21329	8.36658	6.25882	4.91807	-2.10853	0.608758	-3.46366	0.000532889	0.00711925
ENSG00000146373	RNF217	RNF217	ring finger protein 217 [Source:HGNC Symbol;Acc:HGNC:21487]	nonsense_mediated_decay,processed_transcript,protein_coding,retained_intron	11.7956	20.6853	20.1245	6.67465	6.99771	5.55727	5.49266	22.8842	20.3763	27.7284	12.79	17.0963	15.9391	21.2325	13.9443	17.7333	24.7438	-1.03809	0.29986	-3.46193	0.000536323	0.0071568
ENSG00000117868	ESYT2	ESYT2	extended synaptotagmin 2 [Source:HGNC Symbol;Acc:HGNC:22211]	processed_transcript,protein_coding,retained_intron	12.3084	24.2061	15.2458	17.0574	20.9931	14.2019	24.0304	24.7522	24.363	24.5893	31.6704	26.255	26.3609	23.6591	15.6176	13.0392	35.4572	0.763123	0.220468	3.46138	0.000537407	0.00715823
ENSG00000150527	MIA2	MIA2	MIA SH3 domain ER export factor 2 [Source:HGNC Symbol;Acc:HGNC:18432]	processed_transcript,protein_coding,retained_intron	10.7699	5.72145	9.14748	19.2823	12.5959	14.2019	15.1048	7.00535	8.41632	10.9867	11.5719	12.8222	15.9391	15.7727	8.92435	11.9961	21.0559	0.890447	0.257274	3.46109	0.000537999	0.00715823
ENSG00000155868	MED7	MED7	mediator complex subunit 7 [Source:HGNC Symbol;Acc:HGNC:2378]	protein_coding	1.53855	4.84123	1.21966	5.93302	4.19863	4.9398	6.17924	3.26916	2.65778	2.61589	6.09045	6.10582	3.67826	1.81993	2.23109	2.60784	6.63329	1.78997	0.517194	3.46094	0.000538302	0.00715823
ENSG00000254682	AP002387.1		novel transcript	antisense	0.51285	0.440112	0.609832	3.70814	4.19863	4.32232	2.74633	0.934047	0.442964	1.04636	1.82714	0	0	3.03322	1.11554	0.521568	3.08769	2.77494	0.802119	3.45951	0.000541169	0.00718802
ENSG00000204435	CSNK2B	CSNK2B	casein kinase 2 beta [Source:HGNC Symbol;Acc:HGNC:2460]	protein_coding,retained_intron	19.4883	22.4457	22.5638	14.0909	9.7968	6.17475	5.49266	28.9555	27.9067	31.3907	21.9256	30.5291	23.2956	26.6923	17.8487	20.8627	33.0596	-0.885306	0.256122	-3.45658	0.000547084	0.00725819
ENSG00000101333	PLCB4	PLCB4	phospholipase C beta 4 [Source:HGNC Symbol;Acc:HGNC:9059]	processed_transcript,protein_coding	20.514	3.08078	24.3933	8.1579	6.99771	8.02717	6.17924	7.47238	6.64446	6.27813	1.82714	2.44233	3.67826	1.81993	16.1754	14.0823	15.4722	-1.02544	0.296734	-3.45577	0.000548714	0.0072691
ENSG00000149136	SSRP1	SSRP1	structure specific recognition protein 1 [Source:HGNC Symbol;Acc:HGNC:11327]	protein_coding,retained_intron	44.618	62.4959	41.4686	26.6986	26.5913	19.1417	16.478	72.3886	63.3438	76.3839	69.4312	62.2794	66.2087	60.0578	36.2552	43.2902	78.6942	-0.588868	0.170428	-3.45524	0.000549807	0.0072691
ENSG00000201457	SNORA55	SNORA55	small nucleolar RNA, H/ACA box 55 [Source:HGNC Symbol;Acc:HGNC:32649]	snoRNA	193.345	189.248	189.048	235.838	270.112	145.107	179.885	225.105	206.864	181.543	213.775	251.56	261.156	232.345	184.622	174.725	357.775	0.479134	0.13866	3.45546	0.000549345	0.0072691
ENSG00000210176	MT-TH	MT-TH	mitochondrially encoded tRNA histidine [Source:HGNC Symbol;Acc:HGNC:7487]	Mt_tRNA	1191.35	908.831	1161.12	1484	1678.05	2760.73	1576.39	1017.18	840.303	807.263	891.642	989.753	1096.73	1031.9	1163.51	1888.08	2343.94	0.796896	0.230801	3.45274	0.000554933	0.00732844
ENSG00000163191	S100A11	S100A11	S100 calcium binding protein A11 [Source:HGNC Symbol;Acc:HGNC:10488]	processed_transcript,protein_coding	89.7488	91.9834	79.2782	52.6555	54.5822	48.163	46.001	94.3387	89.4787	99.9269	73.0854	65.9428	79.6956	72.1906	93.1479	75.1058	125.581	-0.424786	0.123048	-3.45219	0.000556054	0.0073348
ENSG00000123975	CKS2	CKS2	CDC28 protein kinase regulatory subunit 2 [Source:HGNC Symbol;Acc:HGNC:2000]	protein_coding	6.15421	73.0586	3.65899	14.0909	11.8961	8.64464	8.23899	66.3173	67.7735	73.2449	58.4683	68.9958	80.3087	82.5036	7.8088	8.34509	60.1708	1.01301	0.293498	3.45149	0.000557491	0.00734532
ENSG00000130921	C12orf65	C12orf65	chromosome 12 open reading frame 65 [Source:HGNC Symbol;Acc:HGNC:26784]	protein_coding,retained_intron	6.66706	8.80224	6.70815	11.866	8.39726	14.2019	13.0451	9.34047	13.2889	9.94037	12.79	15.2645	11.0348	9.09966	8.92435	7.30195	18.0107	1.01324	0.293784	3.44892	0.000562828	0.00740713
ENSG00000129625	REEP5	REEP5	receptor accessory protein 5 [Source:HGNC Symbol;Acc:HGNC:30077]	nonsense_mediated_decay,processed_transcript,protein_coding,retained_intron	26.6682	28.1672	28.0523	15.5742	11.1963	12.967	15.1048	35.0268	31.8934	31.9138	24.9709	22.5915	15.3261	17.5927	31.793	27.1215	38.8933	-0.730869	0.21202	-3.44717	0.000566491	0.00744679
ENSG00000047849	MAP4	MAP4	microtubule associated protein 4 [Source:HGNC Symbol;Acc:HGNC:6862]	protein_coding,retained_intron	30.771	73.9388	40.2489	38.5646	45.4851	35.8135	32.956	63.9822	65.5587	90.5097	93.1839	70.8275	92.5695	90.9966	26.773	32.3372	93.4961	0.557057	0.161614	3.44683	0.000567198	0.00744756
ENSG00000103187	COTL1	COTL1	coactosin like F-actin binding protein 1 [Source:HGNC Symbol;Acc:HGNC:18304]	processed_transcript,protein_coding,retained_intron	31.7967	0.440112	42.0784	19.2823	23.0925	18.5242	22.6572	0.467023	0.885928	1.04636	0.609045	0.610582	0.613043	0	47.4106	44.3333	30.6531	-0.664182	0.192839	-3.44423	0.000572697	0.00751117
ENSG00000134874	DZIP1	DZIP1	DAZ interacting zinc finger protein 1 [Source:HGNC Symbol;Acc:HGNC:20908]	nonsense_mediated_decay,processed_transcript,protein_coding	27.6939	0.440112	18.295	7.41627	9.7968	8.64464	13.0451	0	0	0	0	0	0	1.21329	22.3109	23.4706	15.8786	-0.920759	0.267507	-3.442	0.00057744	0.00756382
ENSG00000214595	EML6	EML6	echinoderm microtubule associated protein like 6 [Source:HGNC Symbol;Acc:HGNC:35412]	processed_transcript,protein_coding,retained_intron	1.53855	0	0.609832	2.96651	6.29794	4.32232	2.74633	2.33512	3.10075	3.66224	4.26332	4.27407	4.2913	5.4598	0.557772	1.5647	5.2203	2.22866	0.647544	3.44172	0.00057803	0.00756382
ENSG00000139350	NEDD1	NEDD1	neural precursor cell expressed, developmentally down-regulated 1 [Source:HGNC Symbol;Acc:HGNC:7723]	nonsense_mediated_decay,processed_transcript,protein_coding	5.1285	4.40112	6.09832	11.1244	9.09703	9.87959	6.17924	7.00535	6.64446	13.6026	10.3538	9.76931	11.6478	10.3129	6.69326	1.5647	13.824	1.23592	0.359295	3.43985	0.000582038	0.0076076
ENSG00000137821	LRRC49	LRRC49	leucine rich repeat containing 49 [Source:HGNC Symbol;Acc:HGNC:25965]	nonsense_mediated_decay,processed_transcript,protein_coding,retained_intron	8.20561	2.20056	9.14748	2.22488	2.09931	0.617475	1.37317	1.40107	1.77186	2.09271	0.609045	0.610582	0	0.606644	6.69326	6.25882	5.08799	-1.97012	0.572811	-3.43939	0.000583032	0.00761191
ENSG00000255198	SNHG9	SNHG9	small nucleolar RNA host gene 9 [Source:HGNC Symbol;Acc:HGNC:33102]	lincRNA	8.20561	3.96101	5.48849	15.5742	11.8961	12.967	10.9853	3.73619	5.75853	2.61589	12.1809	7.93756	10.4217	4.85315	10.0399	7.82352	15.3824	1.0147	0.295285	3.43635	0.000589612	0.00768908
ENSG00000101745	ANKRD12	ANKRD12	ankyrin repeat domain 12 [Source:HGNC Symbol;Acc:HGNC:29135]	nonsense_mediated_decay,processed_transcript,protein_coding	15.3855	22.0056	12.8065	24.4737	11.1963	20.3767	21.2841	21.9501	35.4371	31.9138	31.0613	25.6444	25.7478	29.7256	16.7332	11.4745	37.0548	0.774985	0.225598	3.43524	0.000592027	0.0077118
ENSG00000247081	BAALC-AS1	BAALC-AS1	BAALC antisense RNA 1 [Source:HGNC Symbol;Acc:HGNC:50461]	antisense	6.66706	7.4819	2.43933	12.6077	4.8984	6.79222	8.92557	7.00535	5.75853	8.37084	12.1809	15.2645	10.4217	19.4126	2.23109	5.21568	14.2182	1.28009	0.372768	3.43402	0.0005947	0.00773784
ENSG00000070540	WIPI1	WIPI1	WD repeat domain, phosphoinositide interacting 1 [Source:HGNC Symbol;Acc:HGNC:25471]	nonsense_mediated_decay,processed_transcript,protein_coding,retained_intron	9.23131	3.08078	14.0261	6.67465	2.09931	1.85242	2.05975	3.26916	2.21482	5.23178	1.21809	3.05291	2.45217	0.606644	11.1554	8.86666	8.47483	-1.47766	0.430577	-3.43182	0.000599555	0.00777457
ENSG00000173848	NET1	NET1	neuroepithelial cell transforming 1 [Source:HGNC Symbol;Acc:HGNC:14592]	processed_transcript,protein_coding	15.8984	11.4429	17.0753	13.3493	4.8984	6.17475	6.17924	11.6756	11.5171	11.5099	6.6995	6.10582	4.2913	4.24651	18.9642	21.9059	18.5341	-0.973838	0.28375	-3.43202	0.000599093	0.00777457
ENSG00000185565	LSAMP	LSAMP	limbic system associated membrane protein [Source:HGNC Symbol;Acc:HGNC:6705]	processed_transcript,protein_coding,retained_intron	3.0771	0.880224	3.04916	8.89953	5.59817	5.55727	6.86583	0.467023	0.885928	0	0.609045	0	0	1.21329	3.34663	1.5647	5.34941	1.60616	0.467979	3.43212	0.000598884	0.00777457
ENSG00000023839	ABCC2	ABCC2	ATP binding cassette subfamily C member 2 [Source:HGNC Symbol;Acc:HGNC:53]	nonsense_mediated_decay,processed_transcript,protein_coding,retained_intron	46.6694	48.8524	47.5669	20.7656	17.4943	16.0543	25.4036	46.7023	55.3705	48.1323	68.8221	48.8465	47.8174	46.105	26.2153	37.0313	65.6165	-0.665302	0.194152	-3.42671	0.000610947	0.00790443
ENSG00000107798	LIPA	LIPA	lipase A, lysosomal acid type [Source:HGNC Symbol;Acc:HGNC:6617]	processed_transcript,protein_coding	9.23131	3.96101	9.14748	12.6077	13.9954	11.732	17.8511	6.07131	2.65778	3.13907	9.13568	9.15873	4.90435	8.49302	10.5977	7.30195	16.2172	0.954618	0.27857	3.42685	0.000610615	0.00790443
ENSG00000139154	AEBP2	AEBP2	AE binding protein 2 [Source:HGNC Symbol;Acc:HGNC:24051]	protein_coding	7.17991	9.68246	6.09832	13.3493	9.7968	6.17475	11.6719	10.2745	15.0608	10.4636	12.79	12.8222	9.80869	9.70631	5.01995	5.21568	16.4575	1.10179	0.321887	3.42291	0.000619548	0.00800668
ENSG00000104756	KCTD9	KCTD9	potassium channel tetramerization domain containing 9 [Source:HGNC Symbol;Acc:HGNC:22401]	nonsense_mediated_decay,processed_transcript,protein_coding,retained_intron	6.15421	3.96101	4.26882	8.1579	7.69749	9.26212	8.92557	6.07131	7.53039	4.7086	6.09045	6.10582	7.35652	7.27973	3.34663	4.17255	11.1948	1.24125	0.362757	3.42173	0.000622249	0.00803254
ENSG00000005893	LAMP2	LAMP2	lysosomal associated membrane protein 2 [Source:HGNC Symbol;Acc:HGNC:6501]	nonsense_mediated_decay,protein_coding	10.7699	15.4039	8.53765	18.5407	14.6952	12.967	7.55241	13.5437	11.96	13.0794	28.0161	23.8127	20.8435	20.0193	7.25103	8.34509	24.642	0.928797	0.271542	3.42046	0.00062515	0.00806092
ENSG00000048392	RRM2B	RRM2B	ribonucleotide reductase regulatory TP53 inducible subunit M2B [Source:HGNC Symbol;Acc:HGNC:17296]	nonsense_mediated_decay,protein_coding,retained_intron	32.3096	10.1226	39.0292	43.756	27.2911	46.3106	43.2547	13.0767	15.9467	16.2185	14.008	9.76931	9.80869	12.7395	24.542	37.5529	46.4929	0.594071	0.173766	3.4188	0.000628986	0.00810128
ENSG00000081052	COL4A4	COL4A4	collagen type IV alpha 4 chain [Source:HGNC Symbol;Acc:HGNC:2206]	protein_coding	7.17991	0.440112	4.26882	7.41627	11.1963	8.02717	12.3585	0	0	0	0	0	0	0.606644	3.9044	4.69411	7.8038	1.2703	0.371854	3.41612	0.000635199	0.00815385
ENSG00000092096	SLC22A17	SLC22A17	solute carrier family 22 member 17 [Source:HGNC Symbol;Acc:HGNC:23095]	nonsense_mediated_decay,protein_coding,retained_intron	11.2827	0	6.09832	0.741627	2.09931	1.85242	1.37317	0	0	0	0	0	0	0	6.13549	7.82352	4.36342	-2.03824	0.596616	-3.41633	0.000634714	0.00815385
ENSG00000149970	CNKSR2	CNKSR2	connector enhancer of kinase suppressor of Ras 2 [Source:HGNC Symbol;Acc:HGNC:19701]	nonsense_mediated_decay,processed_transcript,protein_coding,retained_intron	23.5911	0	21.954	11.1244	6.29794	8.02717	17.8511	0	0	0	0	0	0	0	30.1197	25.0353	17.3246	-0.902134	0.264048	-3.41655	0.000634193	0.00815385
ENSG00000152332	UHMK1	UHMK1	U2AF homology motif kinase 1 [Source:HGNC Symbol;Acc:HGNC:19683]	processed_transcript,protein_coding	17.4369	33.8886	15.8556	8.89953	6.29794	4.9398	7.55241	28.9555	41.6386	41.331	19.4894	12.8222	12.8739	18.1993	17.2909	16.1686	29.842	-0.965968	0.282851	-3.41512	0.000637544	0.00817481
ENSG00000105971	CAV2	CAV2	caveolin 2 [Source:HGNC Symbol;Acc:HGNC:1528]	processed_transcript,protein_coding	21.5397	28.1672	21.954	25.957	18.8938	28.4038	28.8365	25.6863	30.1215	28.7748	26.798	25.0339	21.4565	19.4126	18.9642	19.298	41.8324	0.648966	0.190182	3.41233	0.000644091	0.00824954
ENSG00000134352	IL6ST	IL6ST	interleukin 6 signal transducer [Source:HGNC Symbol;Acc:HGNC:6021]	nonsense_mediated_decay,processed_transcript,protein_coding,retained_intron	69.7477	27.2869	77.4487	36.3397	41.9863	34.5786	45.3145	27.5544	24.806	37.6688	26.1889	23.8127	22.0696	23.0525	59.6816	69.3686	72.0355	-0.482446	0.141445	-3.41083	0.000647653	0.00828591
ENSG00000139112	GABARAPL1	GABARAPL1	GABA type A receptor associated protein like 1 [Source:HGNC Symbol;Acc:HGNC:4068]	nonsense_mediated_decay,processed_transcript,protein_coding	13.847	14.9638	7.92782	18.5407	16.7945	18.5242	15.1048	16.3458	14.6178	17.2649	15.2261	12.8222	9.19565	11.5262	15.6176	11.4745	25.1073	0.809675	0.237434	3.4101	0.000649386	0.00829884
ENSG00000137203	TFAP2A	TFAP2A	transcription factor AP-2 alpha [Source:HGNC Symbol;Acc:HGNC:11742]	nonsense_mediated_decay,processed_transcript,protein_coding,retained_intron	12.3084	3.08078	15.8556	14.8325	19.5936	16.6718	24.717	6.07131	3.54371	6.27813	4.87236	3.05291	3.67826	4.85315	13.9443	11.9961	19.8388	0.818136	0.240055	3.40812	0.000654132	0.00835019
ENSG00000197045	GMFB	GMFB	glia maturation factor beta [Source:HGNC Symbol;Acc:HGNC:4373]	nonsense_mediated_decay,processed_transcript,protein_coding,retained_intron	5.1285	7.04179	5.48849	10.3828	6.99771	8.02717	9.61216	6.07131	10.6311	8.37084	4.26332	6.7164	3.06522	6.06644	5.57772	2.60784	11.6283	1.22518	0.359704	3.40609	0.000659014	0.00840317
ENSG00000165804	ZNF219	ZNF219	zinc finger protein 219 [Source:HGNC Symbol;Acc:HGNC:13011]	processed_transcript,protein_coding,retained_intron,TEC	9.74416	4.40112	7.92782	0.741627	2.09931	1.23495	4.80608	5.13726	4.42964	3.66224	2.43618	0.610582	4.90435	2.42658	8.36658	8.86666	7.67857	-1.65501	0.486144	-3.40436	0.000663189	0.00843765
ENSG00000168404	MLKL	MLKL	mixed lineage kinase domain like pseudokinase [Source:HGNC Symbol;Acc:HGNC:26617]	nonsense_mediated_decay,protein_coding,retained_intron	7.69276	2.64067	9.14748	2.96651	0	1.85242	1.37317	1.40107	4.42964	3.13907	1.21809	2.44233	0.613043	2.42658	6.13549	6.78039	5.81013	-1.94732	0.571989	-3.40447	0.000662938	0.00843765
ENSG00000277475	AC213203.2			protein_coding	187.703	3.52089	135.383	190.598	210.631	170.423	147.615	3.26916	0.885928	1.04636	1.21809	1.83175	1.83913	0	185.18	169.51	177.638	0.402875	0.118397	3.40274	0.000667143	0.00847855
ENSG00000158417	EIF5B	EIF5B	eukaryotic translation initiation factor 5B [Source:HGNC Symbol;Acc:HGNC:30793]	protein_coding,retained_intron	44.618	199.371	38.4194	26.6986	21.6929	17.9068	28.8365	212.029	213.952	227.059	146.78	137.381	107.896	145.595	48.5261	41.2039	156.494	-0.551992	0.162315	-3.40075	0.000672021	0.0085311
ENSG00000115159	GPD2	GPD2	glycerol-3-phosphate dehydrogenase 2 [Source:HGNC Symbol;Acc:HGNC:4456]	nonsense_mediated_decay,processed_transcript,protein_coding,retained_intron	6.66706	8.36212	10.977	2.22488	2.09931	2.4699	2.05975	8.87345	9.30224	9.94037	6.6995	7.32698	5.51739	5.4598	8.36658	7.82352	10.5132	-1.59427	0.469189	-3.39793	0.000678967	0.00860975
ENSG00000171564	FGB	FGB	fibrinogen beta chain [Source:HGNC Symbol;Acc:HGNC:3662]	nonsense_mediated_decay,processed_transcript,protein_coding,retained_intron	12.8213	0	10.977	17.7991	16.0947	21.6116	15.7914	0	0.442964	0	0	0	0	0	16.1754	8.86666	15.4812	0.876462	0.258288	3.39336	0.000690421	0.00874533
ENSG00000136280	CCM2	CCM2	CCM2 scaffold protein [Source:HGNC Symbol;Acc:HGNC:21708]	nonsense_mediated_decay,processed_transcript,protein_coding,retained_intron	5.1285	9.24235	3.04916	8.89953	4.19863	8.02717	6.86583	13.0767	8.41632	9.4172	10.9628	11.6011	8.58261	9.70631	2.23109	3.12941	12.7115	1.35604	0.399904	3.3909	0.000696634	0.0088143
ENSG00000147804	SLC39A4	SLC39A4	solute carrier family 39 member 4 [Source:HGNC Symbol;Acc:HGNC:17129]	processed_transcript,protein_coding,retained_intron	7.69276	2.20056	12.1966	1.48325	4.8984	1.85242	1.37317	1.86809	4.8726	1.56953	0.609045	1.22116	1.83913	1.21329	11.1554	6.78039	6.94878	-1.64707	0.485993	-3.38908	0.000701267	0.00886315
ENSG00000123268	ATF1	ATF1	activating transcription factor 1 [Source:HGNC Symbol;Acc:HGNC:783]	nonsense_mediated_decay,protein_coding	5.1285	8.36212	9.14748	4.44976	1.39954	0	1.37317	6.53833	8.41632	11.5099	3.65427	6.7164	6.13043	4.85315	8.36658	7.30195	9.34195	-1.79291	0.530462	-3.37991	0.000725096	0.00915333
ENSG00000198517	MAFK	MAFK	MAF bZIP transcription factor K [Source:HGNC Symbol;Acc:HGNC:6782]	nonsense_mediated_decay,protein_coding	19.4883	14.0836	19.5146	25.2153	20.2934	26.5514	25.4036	14.9448	15.0608	17.2649	18.8804	21.3704	7.96956	11.5262	20.6376	16.1686	32.9387	0.690425	0.20429	3.37963	0.000725822	0.00915333
ENSG00000248905	FMN1	FMN1	formin 1 [Source:HGNC Symbol;Acc:HGNC:3768]	processed_transcript,protein_coding,retained_intron	6.15421	8.36212	5.48849	1.48325	0	0.617475	0.686583	6.53833	5.75853	10.4636	7.30854	4.27407	6.13043	6.06644	5.57772	4.17255	7.67221	-2.64375	0.782415	-3.37896	0.000727617	0.0091659
ENSG00000201466	RF00019			misc_RNA	1.53855	3.52089	0.609832	1.48325	4.8984	3.70485	2.74633	5.13726	4.42964	4.18542	8.52663	5.49524	7.35652	5.4598	0	0.521568	6.08379	2.56718	0.760205	3.37696	0.000732905	0.00922238
ENSG00000089159	PXN	PXN	paxillin [Source:HGNC Symbol;Acc:HGNC:9718]	nonsense_mediated_decay,processed_transcript,protein_coding	26.6682	25.0864	23.1736	9.64116	11.8961	7.40969	7.55241	20.549	21.2623	29.8211	23.7528	18.3175	20.2304	21.8392	19.522	13.5608	30.522	-0.868375	0.257277	-3.37525	0.000737493	0.00926996
ENSG00000134324	LPIN1	LPIN1	lipin 1 [Source:HGNC Symbol;Acc:HGNC:13345]	nonsense_mediated_decay,processed_transcript,protein_coding,retained_intron	6.15421	20.2451	2.43933	8.89953	9.7968	7.40969	7.55241	27.5544	23.9201	31.3907	50.5508	47.0148	49.6565	46.7116	6.13549	4.17255	33.6031	1.12863	0.334513	3.37394	0.000740993	0.00930171
ENSG00000143013	LMO4	LMO4	LIM domain only 4 [Source:HGNC Symbol;Acc:HGNC:6644]	processed_transcript,protein_coding	17.4369	9.68246	12.8065	18.5407	21.6929	18.5242	20.5975	9.34047	11.0741	10.4636	12.79	11.6011	9.80869	14.5595	16.7332	11.9961	25.7073	0.745947	0.221106	3.3737	0.00074164	0.00930171
ENSG00000115738	ID2	ID2	inhibitor of DNA binding 2 [Source:HGNC Symbol;Acc:HGNC:5361]	protein_coding,retained_intron	10.257	14.5237	10.977	11.1244	13.2957	19.1417	12.3585	14.4777	10.6311	14.1258	21.3166	11.6011	12.8739	21.2325	5.57772	10.4314	22.8676	0.92378	0.273945	3.37214	0.00074587	0.00934454
ENSG00000112851	ERBIN	ERBIN	erbb2 interacting protein [Source:HGNC Symbol;Acc:HGNC:15842]	processed_transcript,protein_coding,retained_intron	28.2068	56.3343	35.9801	20.7656	11.8961	10.4971	13.7317	46.2353	56.2564	68.0131	34.1065	43.9619	28.813	44.285	21.1953	30.7725	54.5619	-0.722833	0.214559	-3.36892	0.000754639	0.00940308
ENSG00000119242	CCDC92	CCDC92	coiled-coil domain containing 92 [Source:HGNC Symbol;Acc:HGNC:29563]	processed_transcript,protein_coding	11.2827	2.64067	10.977	17.7991	13.9954	12.967	11.6719	2.33512	0.442964	5.23178	3.04523	1.83175	4.90435	6.67308	6.13549	6.78039	14.2374	0.999541	0.296652	3.36941	0.0007533	0.00940308
ENSG00000131374	TBC1D5	TBC1D5	TBC1 domain family member 5 [Source:HGNC Symbol;Acc:HGNC:19166]	nonsense_mediated_decay,processed_transcript,protein_coding	13.3341	11.0028	18.9048	22.9904	18.1941	23.464	23.3438	8.40642	15.0608	18.3112	20.7075	26.255	18.3913	19.4126	20.0798	15.1255	32.1896	0.717501	0.212935	3.36959	0.000752814	0.00940308
ENSG00000179632	MAF1	MAF1	MAF1 homolog, negative regulator of RNA polymerase III [Source:HGNC Symbol;Acc:HGNC:24966]	protein_coding	13.847	22.8858	15.8556	5.93302	9.09703	7.40969	5.49266	19.148	22.1482	29.8211	28.6251	23.2021	15.3261	20.0193	15.6176	22.949	27.7182	-0.967151	0.28704	-3.3694	0.000753326	0.00940308
ENSG00000186522	SEPT10	SEPT10	septin 10 [Source:HGNC Symbol;Acc:HGNC:14349]	nonsense_mediated_decay,processed_transcript,protein_coding,retained_intron	7.17991	26.4067	11.5868	12.6077	10.4966	14.2019	12.3585	21.9501	26.5778	20.4039	36.5427	30.5291	30.0391	29.7256	8.92435	5.73725	30.709	0.919906	0.273045	3.36906	0.000754261	0.00940308
ENSG00000105419	MEIS3	MEIS3	Meis homeobox 3 [Source:HGNC Symbol;Acc:HGNC:29537]	processed_transcript,protein_coding,retained_intron	10.7699	0.440112	6.70815	2.22488	2.79909	1.85242	2.74633	0	0	0.523178	0.609045	0	0.613043	1.21329	10.5977	8.86666	5.78388	-1.63175	0.48446	-3.36819	0.000756636	0.00941774
ENSG00000013306	SLC25A39	SLC25A39	solute carrier family 25 member 39 [Source:HGNC Symbol;Acc:HGNC:24279]	nonsense_mediated_decay,protein_coding,retained_intron	15.3855	21.1254	17.0753	8.89953	8.39726	8.64464	6.86583	20.082	25.2489	18.8344	20.7075	21.9809	20.2304	15.7727	27.3308	17.2117	27.9242	-0.904755	0.268874	-3.36498	0.000765492	0.00951765
ENSG00000125458	NT5C	NT5C	5', 3'-nucleotidase, cytosolic [Source:HGNC Symbol;Acc:HGNC:17144]	nonsense_mediated_decay,processed_transcript,protein_coding,retained_intron	10.257	6.60168	6.70815	1.48325	2.09931	3.70485	0.686583	10.2745	8.41632	9.94037	10.3538	4.88465	4.2913	6.06644	7.8088	7.30195	10.1244	-1.65573	0.492348	-3.36292	0.000771214	0.00957841
ENSG00000127481	UBR4	UBR4	ubiquitin protein ligase E3 component n-recognin 4 [Source:HGNC Symbol;Acc:HGNC:30313]	processed_transcript,protein_coding,retained_intron	20.514	37.8496	23.1736	26.6986	28.6906	24.699	15.7914	32.2246	37.6519	48.1323	37.1518	31.1397	35.5565	38.2186	16.7332	15.647	48.5229	0.660232	0.196416	3.36139	0.00077551	0.00962135
ENSG00000197324	LRP10	LRP10	LDL receptor related protein 10 [Source:HGNC Symbol;Acc:HGNC:14553]	processed_transcript,protein_coding,retained_intron	47.6951	15.4039	29.2719	19.2823	17.4943	16.6718	21.9706	11.2086	15.9467	17.2649	20.0985	12.8222	14.713	7.27973	35.6974	37.0313	37.5689	-0.67812	0.201793	-3.36046	0.000778116	0.00964326
ENSG00000171530	TBCA	TBCA	tubulin folding cofactor A [Source:HGNC Symbol;Acc:HGNC:11579]	processed_transcript,protein_coding,retained_intron	95.3902	55.4541	137.822	127.56	102.167	108.058	119.465	53.7077	56.6994	68.0131	46.2874	42.1301	61.3043	49.1382	102.63	98.5764	151.284	0.398677	0.118751	3.35724	0.000787247	0.0097459
ENSG00000117620	SLC35A3	SLC35A3	solute carrier family 35 member A3 [Source:HGNC Symbol;Acc:HGNC:11023]	nonsense_mediated_decay,processed_transcript,protein_coding,retained_intron	0.51285	5.28134	2.43933	3.70814	5.59817	6.17475	2.05975	5.60428	7.97335	5.75495	6.09045	5.49524	3.67826	7.27973	1.67332	1.5647	7.3639	1.87461	0.558983	3.3536	0.000797663	0.00985637
ENSG00000265962	GACAT2	GACAT2	gastric cancer associated transcript 2 [Source:HGNC Symbol;Acc:HGNC:50516]	antisense	5.1285	0.880224	5.48849	0	1.39954	1.23495	0	2.33512	1.32889	1.04636	0.609045	2.44233	0.613043	1.81993	6.13549	5.73725	3.88732	-2.72005	0.811102	-3.35353	0.000797889	0.00985637
ENSG00000212443	SNORA53	SNORA53	small nucleolar RNA, H/ACA box 53 [Source:HGNC Symbol;Acc:HGNC:32646]	snoRNA	115.391	117.95	82.3273	169.091	137.855	166.718	129.078	153.184	131.117	64.3508	154.698	128.222	145.904	93.4232	115.459	98.0548	219.823	0.872417	0.260203	3.35284	0.000799881	0.00987036
ENSG00000132639	SNAP25	SNAP25	synaptosome associated protein 25 [Source:HGNC Symbol;Acc:HGNC:11132]	processed_transcript,protein_coding	8.20561	0	1.8295	9.64116	11.1963	10.4971	12.3585	0.467023	0.442964	1.04636	1.82714	1.22116	0	1.81993	7.25103	6.78039	9.41635	1.15906	0.346209	3.34786	0.000814373	0.0100384
ENSG00000158856	DMTN	DMTN	dematin actin binding protein [Source:HGNC Symbol;Acc:HGNC:3382]	protein_coding,retained_intron	7.17991	0	9.75731	1.48325	0.699771	4.32232	1.37317	0	0.442964	0.523178	0	0	0	0	8.36658	9.38823	5.07887	-1.76346	0.527941	-3.34027	0.000836981	0.010306
ENSG00000135778	NTPCR	NTPCR	nucleoside-triphosphatase, cancer-related [Source:HGNC Symbol;Acc:HGNC:28204]	processed_transcript,protein_coding	9.23131	27.727	10.977	14.8325	14.6952	13.5844	13.0451	24.7522	26.5778	34.0065	31.6704	34.1926	23.9087	37.6119	7.25103	11.4745	33.7279	0.848579	0.254234	3.33778	0.000844497	0.0103874
ENSG00000283871	MIR130B	MIR130B	microRNA 130b [Source:HGNC Symbol;Acc:HGNC:31515]	miRNA	15.8984	23.3259	10.977	8.89953	6.29794	1.85242	4.1195	18.2139	24.806	22.4966	23.1437	16.4857	17.7783	18.1993	13.3865	13.5608	23.667	-1.0757	0.322784	-3.33257	0.000860482	0.0105727
ENSG00000005022	SLC25A5	SLC25A5	solute carrier family 25 member 5 [Source:HGNC Symbol;Acc:HGNC:10991]	processed_transcript,protein_coding	56.9264	76.1393	57.934	40.0479	34.2888	31.4912	31.5828	71.4546	80.1765	69.0594	75.5216	76.9333	76.0174	74.0106	60.2394	62.0666	99.6063	-0.472483	0.141873	-3.33034	0.000867415	0.0106465
ENSG00000142208	AKT1	AKT1	AKT serine/threonine kinase 1 [Source:HGNC Symbol;Acc:HGNC:391]	nonsense_mediated_decay,processed_transcript,protein_coding,retained_intron	12.8213	17.1644	9.75731	2.22488	7.69749	4.32232	5.49266	25.6863	22.1482	21.4503	17.6623	15.2645	19.0043	22.4458	14.5021	15.647	23.0895	-1.09829	0.329861	-3.32955	0.000869857	0.0106631
ENSG00000170381	SEMA3E	SEMA3E	semaphorin 3E [Source:HGNC Symbol;Acc:HGNC:10727]	nonsense_mediated_decay,processed_transcript,protein_coding	1.0257	0.440112	1.8295	2.96651	4.19863	4.32232	2.74633	1.40107	2.21482	1.04636	0.609045	1.22116	0	0	0	0	2.92669	2.69962	0.810866	3.32931	0.000870628	0.0106631
ENSG00000255823	MTRNR2L8	MTRNR2L8	MT-RNR2 like 8 [Source:HGNC Symbol;Acc:HGNC:37165]	protein_coding	18.4626	12.3231	15.2458	14.0909	27.9909	19.1417	16.478	13.0767	10.1882	10.9867	14.008	16.4857	19.6174	12.7395	12.8288	9.90979	27.1072	0.787501	0.23666	3.32757	0.000876075	0.0107184
ENSG00000121741	ZMYM2	ZMYM2	zinc finger MYM-type containing 2 [Source:HGNC Symbol;Acc:HGNC:12989]	processed_transcript,protein_coding,retained_intron	29.2325	26.8468	29.2719	39.3063	32.1895	36.431	34.3291	23.8182	28.3497	31.9138	23.1437	28.0868	28.2	27.9056	33.4663	30.7725	53.1814	0.533884	0.16046	3.3272	0.000877229	0.0107211
ENSG00000111911	HINT3	HINT3	histidine triad nucleotide binding protein 3 [Source:HGNC Symbol;Acc:HGNC:18468]	protein_coding	3.0771	3.52089	4.87866	4.44976	7.69749	6.79222	6.17924	4.67023	2.21482	4.18542	6.6995	6.7164	6.13043	7.88637	2.23109	1.5647	8.63277	1.45258	0.437122	3.32306	0.000890349	0.0108674
ENSG00000170385	SLC30A1	SLC30A1	solute carrier family 30 member 1 [Source:HGNC Symbol;Acc:HGNC:11012]	protein_coding	3.58995	11.883	5.48849	11.1244	9.09703	6.79222	8.23899	15.4118	18.6045	24.0662	20.0985	21.3704	19.6174	10.9196	8.92435	1.5647	19.7779	1.18277	0.356012	3.32227	0.000892889	0.0108674
ENSG00000227057	WDR46	WDR46	WD repeat domain 46 [Source:HGNC Symbol;Acc:HGNC:13923]	processed_transcript,protein_coding,retained_intron	7.69276	11.4429	3.65899	1.48325	1.39954	1.85242	0.686583	11.2086	12.846	11.5099	10.3538	10.3799	9.80869	10.9196	5.01995	8.86666	11.5172	-1.90861	0.574494	-3.32224	0.000892989	0.0108674
ENSG00000247092	SNHG10	SNHG10	small nucleolar RNA host gene 10 [Source:HGNC Symbol;Acc:HGNC:27510]	antisense	1.53855	3.96101	1.21966	3.70814	5.59817	6.79222	3.43291	1.40107	5.31557	4.18542	1.82714	3.66349	5.51739	4.24651	2.78886	1.5647	6.23932	1.79421	0.540034	3.3224	0.000892479	0.0108674
ENSG00000039123	MTREX	MTREX	Mtr4 exosome RNA helicase [Source:HGNC Symbol;Acc:HGNC:18734]	nonsense_mediated_decay,processed_transcript,protein_coding,retained_intron	38.4638	40.9304	36.5899	23.7321	21.6929	17.2893	22.6572	46.7023	56.6994	55.4568	43.8513	35.4137	39.2348	37.6119	42.3907	40.6823	61.382	-0.577915	0.174149	-3.3185	0.000905026	0.0110022
ENSG00000173273	TNKS	TNKS	tankyrase [Source:HGNC Symbol;Acc:HGNC:11941]	nonsense_mediated_decay,processed_transcript,protein_coding,retained_intron	11.2827	4.84123	6.09832	12.6077	11.8961	11.732	12.3585	5.13726	3.98668	7.84766	6.09045	8.54815	4.2913	5.4598	8.92435	3.65098	14.267	1.013	0.305376	3.31723	0.000909135	0.0110405
ENSG00000175224	ATG13	ATG13	autophagy related 13 [Source:HGNC Symbol;Acc:HGNC:29091]	nonsense_mediated_decay,processed_transcript,protein_coding,retained_intron	12.3084	6.60168	9.75731	4.44976	3.49886	2.4699	4.80608	9.34047	7.97335	15.6953	9.13568	5.49524	6.74348	4.85315	12.271	10.9529	13.0189	-1.27058	0.383095	-3.31663	0.000911117	0.0110528
ENSG00000241468	ATP5MF	ATP5MF	ATP synthase membrane subunit f [Source:HGNC Symbol;Acc:HGNC:848]	nonsense_mediated_decay,processed_transcript,protein_coding,retained_intron	36.9252	82.741	32.3211	12.6077	14.6952	23.464	17.1646	72.3886	76.6328	80.0462	77.3488	61.6688	72.9522	78.8637	35.6974	28.1647	78.4675	-0.627505	0.189345	-3.31409	0.000919432	0.0111419
ENSG00000212306	RF00019			misc_RNA	1.0257	3.08078	1.21966	4.44976	2.09931	3.70485	4.1195	3.26916	6.2015	3.66224	6.6995	4.88465	3.67826	4.85315	1.11554	0.521568	5.69166	2.22465	0.671446	3.31323	0.000922251	0.0111643
ENSG00000144815	NXPE3	NXPE3	neurexophilin and PC-esterase domain family member 3 [Source:HGNC Symbol;Acc:HGNC:28238]	processed_transcript,protein_coding	10.7699	0	10.977	3.70814	1.39954	4.32232	3.43291	0	0.442964	0	0	0	0	0	10.0399	11.4745	6.68588	-1.4171	0.427989	-3.31107	0.000929403	0.011239
ENSG00000077713	SLC25A43	SLC25A43	solute carrier family 25 member 43 [Source:HGNC Symbol;Acc:HGNC:30557]	processed_transcript,protein_coding	6.66706	3.08078	5.48849	2.22488	0	0	1.37317	4.67023	6.2015	8.89402	1.82714	6.7164	4.90435	5.4598	5.57772	4.69411	6.71075	-2.38996	0.722443	-3.30817	0.000939091	0.0113442
ENSG00000135677	GNS	GNS	glucosamine (N-acetyl)-6-sulfatase [Source:HGNC Symbol;Acc:HGNC:4422]	protein_coding,retained_intron	21.0269	25.9666	18.9048	11.1244	13.2957	10.4971	10.9853	24.2852	23.0341	35.0529	26.798	27.4762	31.8783	31.5455	26.2153	30.7725	37.5412	-0.766058	0.231624	-3.30734	0.00094188	0.0113659
ENSG00000064651	SLC12A2	SLC12A2	solute carrier family 12 member 2 [Source:HGNC Symbol;Acc:HGNC:10911]	nonsense_mediated_decay,processed_transcript,protein_coding,retained_intron	51.7979	8.80224	59.7635	24.4737	37.0879	30.8737	33.6425	12.1426	9.74521	14.649	10.9628	10.9905	11.6478	9.09966	61.9127	53.2	50.9195	-0.516933	0.156327	-3.30674	0.000943869	0.011378
ENSG00000200792	SNORA80A	SNORA80A	small nucleolar RNA, H/ACA box 80A [Source:HGNC Symbol;Acc:HGNC:32666]	snoRNA	436.949	268.468	429.322	503.565	358.283	455.696	380.367	284.884	282.168	277.284	316.095	296.132	259.317	271.777	432.831	413.604	631.462	0.307668	0.0930534	3.30636	0.000945172	0.0113817
ENSG00000253716	MINCR	MINCR	MYC-induced long non-coding RNA [Source:HGNC Symbol;Acc:HGNC:51653]	antisense	3.58995	2.20056	3.04916	12.6077	6.29794	6.79222	6.17924	4.20321	4.42964	5.23178	6.6995	1.83175	7.96956	5.4598	4.46217	4.69411	9.61759	1.31136	0.396827	3.30462	0.000951064	0.0114407
ENSG00000162458	FBLIM1	FBLIM1	filamin binding LIM protein 1 [Source:HGNC Symbol;Acc:HGNC:24686]	processed_transcript,protein_coding	5.64136	3.52089	4.87866	0	1.39954	0	1.37317	2.80214	2.21482	2.61589	1.21809	4.27407	3.06522	2.42658	6.69326	4.17255	4.78017	-2.6421	0.800163	-3.30195	0.000960162	0.011538
ENSG00000207271	RF00019			misc_RNA	0	4.40112	0.609832	2.96651	4.19863	2.4699	3.43291	2.33512	3.54371	5.23178	4.87236	3.05291	12.8739	7.27973	1.67332	0.521568	6.09437	2.56647	0.777341	3.30161	0.000961322	0.0115399
ENSG00000278272	HIST1H3C	HIST1H3C	histone cluster 1 H3 family member c [Source:HGNC Symbol;Acc:HGNC:4768]	protein_coding	10.257	0	14.0261	21.5072	14.6952	17.2893	17.8511	0	0	0	0	0	0	0	12.8288	13.0392	15.5805	0.831604	0.251983	3.30024	0.000966021	0.0115842
ENSG00000207754	MIR487B	MIR487B	microRNA 487b [Source:HGNC Symbol;Acc:HGNC:32533]	miRNA	10.257	0	8.53765	5.19139	0	4.32232	2.05975	0	0	0	0	0	0	0	9.48212	13.5608	6.30499	-1.53589	0.465433	-3.29992	0.000967107	0.0115851
ENSG00000254986	DPP3	DPP3	dipeptidyl peptidase 3 [Source:HGNC Symbol;Acc:HGNC:3008]	processed_transcript,protein_coding,retained_intron	5.64136	8.80224	3.04916	0	1.39954	0.617475	2.05975	7.00535	12.403	10.9867	11.5719	7.32698	12.2609	9.09966	7.25103	6.78039	10.2328	-2.16194	0.655363	-3.29884	0.000970851	0.0116178
ENSG00000167740	CYB5D2	CYB5D2	cytochrome b5 domain containing 2 [Source:HGNC Symbol;Acc:HGNC:28471]	processed_transcript,protein_coding	8.20561	5.28134	9.14748	11.866	14.6952	16.0543	10.2987	7.00535	5.31557	10.4636	10.9628	8.54815	6.74348	10.3129	7.25103	10.4314	17.1142	0.923818	0.280349	3.29525	0.000983347	0.0117551
ENSG00000129003	VPS13C	VPS13C	vacuolar protein sorting 13 homolog C [Source:HGNC Symbol;Acc:HGNC:23594]	nonsense_mediated_decay,processed_transcript,protein_coding,retained_intron	42.5666	21.1254	34.7604	51.1723	37.7877	41.3708	45.3145	29.4225	26.5778	30.8675	28.6251	26.8656	23.2956	30.3322	40.1596	38.0745	61.3714	0.488716	0.148395	3.29334	0.000990031	0.0118227
ENSG00000212040	MIR543	MIR543	microRNA 543 [Source:HGNC Symbol;Acc:HGNC:33664]	miRNA	11.2827	0	10.977	2.22488	4.8984	2.4699	3.43291	0	0	0	0	0	0	0	7.8088	13.5608	6.71934	-1.4296	0.434142	-3.29294	0.000991465	0.0118275
ENSG00000108443	RPS6KB1	RPS6KB1	ribosomal protein S6 kinase B1 [Source:HGNC Symbol;Acc:HGNC:10436]	nonsense_mediated_decay,processed_transcript,protein_coding,retained_intron	6.15421	7.4819	9.75731	20.7656	11.8961	15.4369	16.478	11.6756	8.85928	12.5563	7.30854	10.3799	7.96956	9.09966	13.9443	14.6039	20.727	0.855288	0.259821	3.29183	0.000995381	0.0118541
ENSG00000115129	TP53I3	TP53I3	tumor protein p53 inducible protein 3 [Source:HGNC Symbol;Acc:HGNC:19373]	processed_transcript,protein_coding	8.20561	4.84123	10.3671	3.70814	2.09931	3.70485	4.1195	3.26916	3.54371	6.27813	4.87236	3.66349	3.67826	4.24651	11.1554	13.0392	9.76729	-1.32402	0.402265	-3.29141	0.000996859	0.0118541
ENSG00000130202	NECTIN2	NECTIN2	nectin cell adhesion molecule 2 [Source:HGNC Symbol;Acc:HGNC:9707]	protein_coding,retained_intron	28.7196	11.0028	22.5638	7.41627	11.1963	11.732	9.61216	14.4777	9.30224	8.89402	10.9628	8.54815	7.35652	6.67308	16.1754	22.949	22.6792	-0.849892	0.258219	-3.29136	0.000997047	0.0118541
ENSG00000187097	ENTPD5	ENTPD5	ectonucleoside triphosphate diphosphohydrolase 5 [Source:HGNC Symbol;Acc:HGNC:3367]	processed_transcript,protein_coding,retained_intron	1.53855	3.52089	2.43933	5.93302	8.39726	5.55727	4.1195	3.73619	1.32889	10.4636	2.43618	2.44233	3.67826	6.06644	1.67332	3.65098	7.36681	1.68326	0.511451	3.29114	0.000997828	0.0118541
ENSG00000207758	MIR532	MIR532	microRNA 532 [Source:HGNC Symbol;Acc:HGNC:32795]	miRNA	26.1554	23.766	23.7834	14.0909	11.8961	10.4971	15.1048	21.9501	31.4504	36.0993	28.0161	20.7598	26.9739	21.8392	21.7531	34.9451	37.9677	-0.740988	0.225215	-3.29014	0.00100137	0.0118839
ENSG00000120675	DNAJC15	DNAJC15	DnaJ heat shock protein family (Hsp40) member C15 [Source:HGNC Symbol;Acc:HGNC:20325]	processed_transcript,protein_coding	5.1285	24.2061	4.26882	0	0.699771	0	0.686583	27.0874	29.6786	37.6688	22.5347	21.9809	25.1348	33.9721	5.57772	3.65098	22.0936	-3.44533	1.04727	-3.28983	0.00100247	0.0118847
ENSG00000201820	RF00019			misc_RNA	1.0257	4.84123	0.609832	2.96651	4.19863	1.23495	4.1195	3.26916	6.64446	3.13907	9.74472	14.0434	13.487	18.1993	0.557772	0.521568	8.71013	2.49317	0.757925	3.28947	0.00100377	0.0118878
ENSG00000047410	TPR	TPR	translocated promoter region, nuclear basket protein [Source:HGNC Symbol;Acc:HGNC:12017]	processed_transcript,protein_coding,retained_intron	69.2348	117.07	51.2259	67.4881	49.6838	68.5397	72.7778	113.954	159.467	162.708	136.426	137.381	102.378	122.542	54.1039	60.5019	156.299	0.455207	0.138468	3.28745	0.00101101	0.0119609
ENSG00000100558	PLEK2	PLEK2	pleckstrin 2 [Source:HGNC Symbol;Acc:HGNC:19238]	nonsense_mediated_decay,processed_transcript,protein_coding	2.56425	5.72145	5.48849	0	0.699771	0.617475	0.686583	4.20321	6.64446	9.4172	3.04523	4.88465	3.67826	5.4598	5.01995	6.78039	6.32192	-2.94846	0.896961	-3.28716	0.00101202	0.0119609
ENSG00000143418	CERS2	CERS2	ceramide synthase 2 [Source:HGNC Symbol;Acc:HGNC:14076]	processed_transcript,protein_coding,retained_intron	29.7453	38.7298	26.2228	13.3493	13.2957	15.4369	11.6719	40.164	46.0683	49.1787	21.9256	24.4233	28.2	21.2325	26.2153	26.6	43.7438	-0.691651	0.210476	-3.28612	0.00101577	0.0119928
ENSG00000101849	TBL1X	TBL1X	transducin beta like 1 X-linked [Source:HGNC Symbol;Acc:HGNC:11585]	processed_transcript,protein_coding	23.0783	12.3231	35.3703	8.1579	15.395	8.64464	13.0451	8.40642	17.7186	15.1721	12.1809	18.3175	7.35652	12.7395	22.3109	20.8627	26.9942	-0.837684	0.254966	-3.28548	0.0010181	0.0119956
ENSG00000122545	SEPT7	SEPT7	septin 7 [Source:HGNC Symbol;Acc:HGNC:1717]	nonsense_mediated_decay,processed_transcript,protein_coding,retained_intron	20.0012	31.688	27.4424	30.4067	21.6929	33.9611	34.3291	35.9608	36.323	41.331	57.2503	53.1206	42.913	46.7116	27.3308	27.1215	59.2751	0.573688	0.174611	3.28552	0.00101795	0.0119956
ENSG00000087074	PPP1R15A	PPP1R15A	protein phosphatase 1 regulatory subunit 15A [Source:HGNC Symbol;Acc:HGNC:14375]	protein_coding	20.514	14.9638	25.0031	22.2488	25.8915	34.5786	24.717	15.4118	13.7319	20.4039	15.2261	21.9809	19.6174	15.1661	23.4264	18.7765	37.1477	0.634552	0.193163	3.28506	0.00101961	0.0120011
ENSG00000155380	SLC16A1	SLC16A1	solute carrier family 16 member 1 [Source:HGNC Symbol;Acc:HGNC:10922]	processed_transcript,protein_coding	6.66706	19.3649	8.53765	12.6077	6.99771	12.3495	13.0451	22.4171	23.4771	24.5893	35.9337	32.9714	31.8783	40.6452	7.8088	6.78039	30.4291	0.928881	0.28282	3.28436	0.00102215	0.0120187
ENSG00000112531	QKI	QKI	QKI, KH domain containing RNA binding [Source:HGNC Symbol;Acc:HGNC:21100]	nonsense_mediated_decay,protein_coding,retained_intron	16.4112	30.8078	24.3933	28.1818	19.5936	25.3165	19.9109	29.4225	27.0208	42.3774	40.806	47.6254	36.1696	47.3182	17.8487	15.647	48.3441	0.658212	0.200504	3.28279	0.00102784	0.0120732
ENSG00000099624	ATP5F1D	ATP5F1D	ATP synthase F1 subunit delta [Source:HGNC Symbol;Acc:HGNC:837]	protein_coding,retained_intron	11.7956	16.2841	9.75731	6.67465	1.39954	3.70485	4.80608	19.615	15.5037	20.4039	20.0985	18.928	18.3913	16.3794	13.9443	10.4314	20.5093	-1.16477	0.355102	-3.28011	0.00103767	0.0121637
ENSG00000275953	AL359535.1		Yes-associated protein 1 (YAP1) pseudogene	processed_pseudogene	2.0514	0	3.04916	11.866	4.19863	5.55727	6.17924	0	0	0	0	0	0	0	3.9044	2.60784	5.16081	1.57289	0.47949	3.28034	0.00103683	0.0121637
ENSG00000105427	CNFN	CNFN	cornifelin [Source:HGNC Symbol;Acc:HGNC:30183]	protein_coding	11.2827	0	8.53765	2.96651	2.09931	3.70485	5.49266	0	0	0.523178	0.609045	0	0	0	13.3865	12.5176	7.21686	-1.35568	0.413458	-3.27889	0.00104215	0.0122038
ENSG00000111077	TNS2	TNS2	tensin 2 [Source:HGNC Symbol;Acc:HGNC:19737]	nonsense_mediated_decay,protein_coding,retained_intron	7.69276	3.96101	8.53765	2.22488	0.699771	0.617475	3.43291	5.60428	4.8726	3.13907	3.04523	3.05291	4.90435	4.24651	7.25103	5.73725	7.20081	-1.76514	0.538501	-3.27787	0.00104594	0.0122356
ENSG00000054654	SYNE2	SYNE2	spectrin repeat containing nuclear envelope protein 2 [Source:HGNC Symbol;Acc:HGNC:17084]	nonsense_mediated_decay,processed_transcript,protein_coding,retained_intron	24.6168	56.3343	24.3933	35.5981	27.2911	28.4038	22.6572	50.9056	62.4579	69.0594	59.6864	65.3323	45.9783	70.3707	21.1953	24.5137	69.4159	0.582012	0.177612	3.27687	0.00104966	0.0122667
ENSG00000125505	MBOAT7	MBOAT7	membrane bound O-acyltransferase domain containing 7 [Source:HGNC Symbol;Acc:HGNC:15505]	nonsense_mediated_decay,processed_transcript,protein_coding,retained_intron	19.4883	15.844	14.636	14.0909	5.59817	7.40969	8.23899	14.9448	15.9467	12.5563	15.2261	17.7069	11.0348	13.9528	25.6575	19.8196	24.3487	-0.871916	0.266163	-3.27587	0.00105338	0.0122976
ENSG00000063241	ISOC2	ISOC2	isochorismatase domain containing 2 [Source:HGNC Symbol;Acc:HGNC:26278]	protein_coding,retained_intron	15.8984	4.84123	15.2458	7.41627	4.19863	10.4971	6.17924	6.07131	10.1882	9.94037	9.74472	4.27407	4.2913	8.49302	22.3109	17.2117	16.9936	-0.981131	0.299646	-3.2743	0.00105922	0.0123533
ENSG00000134001	EIF2S1	EIF2S1	eukaryotic translation initiation factor 2 subunit alpha [Source:HGNC Symbol;Acc:HGNC:3265]	protein_coding,retained_intron	8.20561	18.0446	6.09832	11.866	9.09703	14.8194	10.9853	19.148	23.0341	26.6821	17.0533	10.3799	19.6174	27.9056	9.48212	6.25882	24.3387	0.966725	0.295365	3.27298	0.00106419	0.0123986
ENSG00000164252	AGGF1	AGGF1	angiogenic factor with G-patch and FHA domains 1 [Source:HGNC Symbol;Acc:HGNC:24684]	nonsense_mediated_decay,processed_transcript,protein_coding	13.3341	13.2034	13.4163	20.0239	13.2957	17.2893	17.8511	14.4777	9.74521	14.649	12.1809	15.2645	14.1	13.3462	10.5977	12.5176	24.7707	0.77696	0.237415	3.27258	0.00106572	0.0124039
ENSG00000119599	DCAF4	DCAF4	DDB1 and CUL4 associated factor 4 [Source:HGNC Symbol;Acc:HGNC:20229]	nonsense_mediated_decay,processed_transcript,protein_coding,retained_intron	3.0771	3.52089	1.8295	5.19139	8.39726	3.08737	3.43291	6.07131	5.75853	11.5099	9.13568	6.7164	7.35652	9.70631	2.78886	0	8.97681	1.69646	0.518512	3.27179	0.00106871	0.012426
ENSG00000143878	RHOB	RHOB	ras homolog family member B [Source:HGNC Symbol;Acc:HGNC:668]	protein_coding	16.9241	30.3677	25.6129	20.7656	23.0925	24.699	21.9706	35.0268	38.5379	34.5297	28.0161	25.0339	25.7478	24.2658	17.2909	13.0392	42.4247	0.657569	0.201022	3.27114	0.00107116	0.0124419
ENSG00000167552	TUBA1A	TUBA1A	tubulin alpha 1a [Source:HGNC Symbol;Acc:HGNC:20766]	protein_coding,retained_intron	15.8984	12.3231	15.2458	8.89953	5.59817	5.55727	5.49266	5.60428	9.74521	8.37084	1.82714	3.66349	1.83913	3.63986	18.4065	14.6039	14.9134	-1.01849	0.311423	-3.27045	0.00107377	0.0124597
ENSG00000011304	PTBP1	PTBP1	polypyrimidine tract binding protein 1 [Source:HGNC Symbol;Acc:HGNC:9583]	nonsense_mediated_decay,protein_coding,retained_intron	37.9509	53.6936	26.8326	23.7321	17.4943	11.1145	16.478	41.0981	50.9409	38.7151	28.6251	24.4233	36.7826	34.5787	35.1396	34.9451	52.3856	-0.67511	0.206605	-3.26764	0.00108449	0.0125652
ENSG00000137288	UQCC2	UQCC2	ubiquinol-cytochrome c reductase complex assembly factor 2 [Source:HGNC Symbol;Acc:HGNC:21237]	protein_coding,retained_intron	9.74416	15.4039	6.09832	2.96651	1.39954	3.08737	4.1195	10.2745	17.2756	15.6953	17.6623	15.2645	21.4565	19.4126	12.271	8.86666	17.6621	-1.35656	0.415168	-3.26749	0.00108506	0.0125652
ENSG00000104964	AES	AES	amino-terminal enhancer of split [Source:HGNC Symbol;Acc:HGNC:307]	nonsense_mediated_decay,processed_transcript,protein_coding,retained_intron	34.8738	32.5683	37.8096	20.7656	23.0925	18.5242	24.0304	32.6916	56.2564	43.4237	33.4975	35.4137	43.5261	40.0385	47.9684	44.3333	58.9472	-0.614588	0.188166	-3.2662	0.00109002	0.01261
ENSG00000135837	CEP350	CEP350	centrosomal protein 350 [Source:HGNC Symbol;Acc:HGNC:24238]	nonsense_mediated_decay,processed_transcript,protein_coding	30.2582	35.2089	26.8326	37.823	27.9909	31.4912	30.2096	41.5651	43.8534	40.8078	42.0241	46.4042	46.5913	46.105	25.0997	26.6	60.7727	0.544586	0.166795	3.265	0.00109464	0.0126484
ENSG00000138182	KIF20B	KIF20B	kinesin family member 20B [Source:HGNC Symbol;Acc:HGNC:7212]	processed_transcript,protein_coding	5.64136	60.7354	4.87866	5.93302	8.39726	7.40969	8.92557	65.3833	80.1765	66.9667	62.7317	69.6063	55.7869	81.897	3.9044	3.12941	54.9034	1.13277	0.34697	3.26476	0.00109555	0.0126484
ENSG00000133835	HSD17B4	HSD17B4	hydroxysteroid 17-beta dehydrogenase 4 [Source:HGNC Symbol;Acc:HGNC:5213]	nonsense_mediated_decay,processed_transcript,protein_coding,retained_intron	11.2827	17.6045	18.295	8.89953	6.29794	6.79222	4.80608	17.7469	23.9201	24.0662	21.3166	17.7069	20.2304	18.806	15.6176	19.298	25.391	-0.946435	0.289966	-3.26395	0.00109872	0.0126722
ENSG00000027697	IFNGR1	IFNGR1	interferon gamma receptor 1 [Source:HGNC Symbol;Acc:HGNC:5439]	nonsense_mediated_decay,processed_transcript,protein_coding	5.64136	7.04179	4.87866	14.8325	7.69749	17.9068	13.0451	7.9394	7.53039	3.13907	10.3538	7.93756	6.74348	3.63986	8.92435	13.0392	16.0525	1.03656	0.317829	3.26138	0.00110872	0.0127748
ENSG00000075624	ACTB	ACTB	actin beta [Source:HGNC Symbol;Acc:HGNC:132]	nonsense_mediated_decay,processed_transcript,protein_coding,retained_intron	213.859	334.925	191.487	196.531	215.53	177.833	179.885	309.17	315.833	331.171	299.65	284.531	291.809	316.668	205.26	176.29	418.391	0.28782	0.0883108	3.25918	0.00111736	0.0128614
ENSG00000110958	PTGES3	PTGES3	prostaglandin E synthase 3 [Source:HGNC Symbol;Acc:HGNC:16049]	processed_transcript,protein_coding	34.361	52.3733	37.1997	19.2823	21.6929	17.9068	19.9109	54.1747	57.5853	57.5495	51.1598	48.8465	47.8174	50.9581	40.7173	34.4235	65.0952	-0.57464	0.176381	-3.25794	0.00112224	0.0129047
ENSG00000060982	BCAT1	BCAT1	branched chain amino acid transaminase 1 [Source:HGNC Symbol;Acc:HGNC:976]	non_stop_decay,processed_transcript,protein_coding	5.1285	21.5655	9.75731	0.741627	0	1.23495	1.37317	17.2799	30.5645	36.0993	23.7528	24.4233	20.2304	24.8724	1.67332	4.69411	20.5182	-2.29082	0.70352	-3.25622	0.00112907	0.0129702
ENSG00000070367	EXOC5	EXOC5	exocyst complex component 5 [Source:HGNC Symbol;Acc:HGNC:10696]	nonsense_mediated_decay,processed_transcript,protein_coding,retained_intron	6.15421	10.1226	5.48849	8.89953	7.69749	9.87959	11.6719	7.00535	11.0741	12.5563	14.008	12.2116	9.80869	13.9528	4.46217	6.78039	16.0213	1.05625	0.324464	3.25537	0.00113245	0.012996
ENSG00000198624	CCDC69	CCDC69	coiled-coil domain containing 69 [Source:HGNC Symbol;Acc:HGNC:24487]	nonsense_mediated_decay,processed_transcript,protein_coding,retained_intron	3.0771	1.32034	2.43933	0	0	0	0	0.934047	3.98668	3.13907	1.82714	0.610582	1.22609	4.24651	1.67332	1.5647	2.50011	-3.79812	1.16757	-3.25303	0.00114183	0.0130776
ENSG00000278705	HIST1H4B	HIST1H4B	histone cluster 1 H4 family member b [Source:HGNC Symbol;Acc:HGNC:4789]	protein_coding	31.2839	79.6602	32.9309	37.0814	43.3858	34.5786	53.5534	61.1801	77.0757	64.3508	104.756	104.41	85.213	89.1767	43.5062	39.1176	99.9996	0.518848	0.159497	3.25302	0.00114184	0.0130776
ENSG00000125835	SNRPB	SNRPB	small nuclear ribonucleoprotein polypeptides B and B1 [Source:HGNC Symbol;Acc:HGNC:11153]	nonsense_mediated_decay,protein_coding	33.8481	52.8134	33.5408	15.5742	20.9931	17.2893	21.2841	59.312	61.572	61.735	42.0241	35.4137	36.7826	41.2518	52.4305	25.5568	61.6365	-0.623372	0.191724	-3.25141	0.00114834	0.013139
ENSG00000199787	RF00406			snoRNA	26.6682	2.20056	20.7343	29.6651	25.1918	29.0213	26.7767	6.07131	4.42964	3.66224	6.09045	5.49524	7.35652	5.4598	20.6376	21.3843	29.1732	0.624885	0.192253	3.25032	0.00115276	0.0131764
ENSG00000138829	FBN2	FBN2	fibrillin 2 [Source:HGNC Symbol;Acc:HGNC:3604]	processed_transcript,protein_coding,retained_intron	18.9755	0	9.14748	5.93302	4.19863	4.32232	4.1195	0.934047	0.442964	0.523178	0	0	1.22609	0	16.1754	9.90979	8.93302	-1.23724	0.380954	-3.24775	0.0011632	0.0132693
ENSG00000147123	NDUFB11	NDUFB11	NADH:ubiquinone oxidoreductase subunit B11 [Source:HGNC Symbol;Acc:HGNC:20372]	protein_coding	22.5654	25.5265	19.5146	12.6077	6.99771	10.4971	12.3585	29.8895	31.4504	32.9602	31.6704	31.7503	31.2652	31.5455	31.793	16.6902	38.1079	-0.770899	0.237364	-3.24776	0.00116319	0.0132693
ENSG00000095787	WAC	WAC	WW domain containing adaptor with coiled-coil [Source:HGNC Symbol;Acc:HGNC:17327]	nonsense_mediated_decay,processed_transcript,protein_coding,retained_intron	32.3096	51.4931	35.9801	48.9474	44.7854	37.6659	28.8365	42.9662	52.2697	61.2118	59.0774	52.51	52.7217	58.2378	35.1396	38.0745	76.7528	0.494534	0.152369	3.24564	0.00117186	0.0133547
ENSG00000139354	GAS2L3	GAS2L3	growth arrest specific 2 like 3 [Source:HGNC Symbol;Acc:HGNC:27475]	nonsense_mediated_decay,processed_transcript,protein_coding,retained_intron	2.0514	14.5237	0.609832	3.70814	5.59817	4.9398	0.686583	11.2086	19.0475	16.2185	19.4894	12.8222	11.0348	13.9528	0.557772	1.5647	13.1793	1.93142	0.595191	3.24503	0.00117436	0.0133568
ENSG00000196878	LAMB3	LAMB3	laminin subunit beta 3 [Source:HGNC Symbol;Acc:HGNC:6490]	protein_coding	11.7956	3.08078	9.14748	3.70814	0.699771	2.4699	3.43291	0.934047	2.21482	2.61589	3.04523	1.83175	0.613043	3.63986	8.36658	7.30195	7.13092	-1.5153	0.466952	-3.2451	0.00117411	0.0133568
ENSG00000154380	ENAH	ENAH	ENAH, actin regulator [Source:HGNC Symbol;Acc:HGNC:18271]	processed_transcript,protein_coding,retained_intron	33.8481	99.0252	29.2719	40.0479	28.6906	34.5786	38.4486	106.014	119.157	135.503	112.064	101.967	89.5043	98.883	31.793	29.7294	110.717	0.502533	0.154897	3.2443	0.0011774	0.013378
ENSG00000197780	TAF13	TAF13	TATA-box binding protein associated factor 13 [Source:HGNC Symbol;Acc:HGNC:11546]	nonsense_mediated_decay,protein_coding	12.3084	36.5293	20.1245	25.2153	18.8938	16.6718	17.8511	31.2906	42.5245	49.7019	44.4603	42.7407	46.5913	46.7116	13.3865	15.1255	48.2806	0.691115	0.213209	3.2415	0.00118904	0.0134969
ENSG00000168874	ATOH8	ATOH8	atonal bHLH transcription factor 8 [Source:HGNC Symbol;Acc:HGNC:24126]	processed_transcript,protein_coding	0.51285	1.76045	0.609832	2.96651	2.79909	3.08737	3.43291	0.467023	1.77186	4.18542	1.21809	2.44233	1.83913	5.4598	1.11554	0	3.66223	2.80824	0.86721	3.23825	0.00120267	0.0136381
ENSG00000136261	BZW2	BZW2	basic leucine zipper and W2 domains 2 [Source:HGNC Symbol;Acc:HGNC:18808]	nonsense_mediated_decay,processed_transcript,protein_coding,retained_intron	13.3341	28.1672	16.4655	22.9904	18.1941	19.7592	17.1646	32.6916	47.3971	40.8078	41.4151	31.1397	33.1043	41.8584	15.0598	15.1255	44.1045	0.704516	0.217653	3.23688	0.00120846	0.0136903
ENSG00000109332	UBE2D3	UBE2D3	ubiquitin conjugating enzyme E2 D3 [Source:HGNC Symbol;Acc:HGNC:12476]	nonsense_mediated_decay,processed_transcript,protein_coding,retained_intron	25.1297	25.9666	28.6621	14.8325	14.6952	16.6718	13.7317	38.2959	33.2223	32.437	21.9256	23.2021	23.9087	20.0193	31.793	33.9019	41.3708	-0.669065	0.206813	-3.23513	0.00121589	0.0137609
ENSG00000212195	RF00012			snoRNA	21.0269	17.1644	16.4655	23.7321	23.0925	16.6718	25.4036	22.8842	25.6919	27.7284	25.5799	29.3079	29.4261	23.0525	11.1554	19.8196	38.1093	0.679948	0.210198	3.2348	0.00121726	0.0137629
ENSG00000095139	ARCN1	ARCN1	archain 1 [Source:HGNC Symbol;Acc:HGNC:649]	protein_coding	22.0526	32.5683	23.1736	9.64116	7.69749	11.1145	10.9853	24.7522	33.2223	42.3774	24.9709	25.0339	21.4565	32.1521	21.1953	19.298	36.1608	-0.788053	0.243658	-3.23426	0.00121957	0.0137754
ENSG00000202569	MIR146B	MIR146B	microRNA 146b [Source:HGNC Symbol;Acc:HGNC:32079]	miRNA	9.74416	0.880224	6.70815	12.6077	11.1963	8.64464	13.7317	1.40107	4.8726	3.13907	3.04523	2.44233	3.67826	3.03322	5.57772	5.73725	11.5605	1.04062	0.321812	3.23364	0.00122222	0.0137917
ENSG00000091490	SEL1L3	SEL1L3	SEL1L family member 3 [Source:HGNC Symbol;Acc:HGNC:29108]	processed_transcript,protein_coding,retained_intron	11.7956	22.4457	14.636	1.48325	4.19863	6.17475	6.17924	22.4171	20.8193	30.8675	28.6251	26.255	29.4261	27.299	12.8288	9.90979	26.7094	-1.08337	0.335232	-3.23169	0.00123059	0.0138453
ENSG00000151743	AMN1	AMN1	antagonist of mitotic exit network 1 homolog [Source:HGNC Symbol;Acc:HGNC:27281]	processed_transcript,protein_coding	0.51285	2.64067	3.65899	5.19139	6.29794	5.55727	6.86583	3.26916	1.77186	1.56953	3.04523	4.88465	1.83913	3.63986	3.34663	3.12941	6.59051	1.51598	0.469067	3.2319	0.00122969	0.0138453
ENSG00000167085	PHB	PHB	prohibitin [Source:HGNC Symbol;Acc:HGNC:8912]	processed_transcript,protein_coding,retained_intron	26.6682	26.8468	15.8556	10.3828	6.29794	9.26212	10.2987	30.3565	28.7927	31.9138	28.0161	17.7069	29.4261	23.0525	25.6575	13.0392	33.4948	-0.846517	0.261941	-3.23171	0.00123054	0.0138453
ENSG00000132676	DAP3	DAP3	death associated protein 3 [Source:HGNC Symbol;Acc:HGNC:2673]	processed_transcript,protein_coding,retained_intron	17.4369	28.6073	15.8556	20.7656	23.0925	19.7592	23.3438	21.0161	27.9067	31.3907	29.8432	29.3079	30.6522	33.9721	19.522	16.1686	40.7491	0.653208	0.202213	3.2303	0.0012366	0.0138994
ENSG00000108829	LRRC59	LRRC59	leucine rich repeat containing 59 [Source:HGNC Symbol;Acc:HGNC:28817]	protein_coding	24.6168	17.6045	17.6851	16.3158	14.6952	7.40969	10.2987	13.5437	18.1615	21.9735	22.5347	20.1492	20.2304	16.3794	36.2552	23.4706	31.6748	-0.769506	0.238296	-3.22921	0.00124135	0.013939
ENSG00000082516	GEMIN5	GEMIN5	gem nuclear organelle associated protein 5 [Source:HGNC Symbol;Acc:HGNC:20043]	protein_coding,retained_intron	2.0514	5.72145	0.609832	3.70814	6.99771	5.55727	2.74633	6.53833	5.75853	10.4636	13.399	11.6011	6.74348	12.1329	3.34663	1.5647	9.97629	1.64174	0.508607	3.22791	0.00124699	0.0139887
ENSG00000201415	RNA5SP204	RNA5SP204	RNA, 5S ribosomal pseudogene 204 [Source:HGNC Symbol;Acc:HGNC:43104]	rRNA_pseudogene	4.1028	5.28134	4.26882	5.93302	7.69749	17.2893	7.55241	6.07131	6.64446	6.80131	10.3538	12.8222	11.0348	15.1661	6.13549	8.34509	14.6756	1.09808	0.340537	3.22455	0.0012617	0.0141399
ENSG00000138160	KIF11	KIF11	kinesin family member 11 [Source:HGNC Symbol;Acc:HGNC:6388]	protein_coding	2.56425	20.2451	1.8295	6.67465	5.59817	1.85242	6.17924	18.2139	23.4771	18.8344	20.7075	20.7598	21.4565	22.4458	2.23109	2.08627	18.7212	1.50221	0.466481	3.22031	0.00128051	0.0143367
ENSG00000163430	FSTL1	FSTL1	follistatin like 1 [Source:HGNC Symbol;Acc:HGNC:3972]	processed_transcript,protein_coding,retained_intron	8.71846	10.1226	7.31798	3.70814	2.79909	1.85242	2.05975	6.53833	7.97335	5.75495	5.48141	7.32698	1.22609	3.63986	11.1554	8.34509	9.72367	-1.47104	0.456899	-3.21961	0.00128363	0.0143576
ENSG00000151364	KCTD14	KCTD14	potassium channel tetramerization domain containing 14 [Source:HGNC Symbol;Acc:HGNC:23295]	protein_coding	8.20561	164.602	9.14748	0.741627	1.39954	3.70485	4.1195	151.316	176.743	175.788	99.8834	87.9238	104.83	101.31	7.25103	8.34509	99.8361	-1.35968	0.42269	-3.21674	0.00129656	0.0144881
ENSG00000141034	GID4	GID4	GID complex subunit 4 homolog [Source:HGNC Symbol;Acc:HGNC:28453]	processed_transcript,protein_coding	3.0771	2.20056	4.87866	6.67465	6.29794	7.40969	5.49266	1.40107	3.54371	1.04636	4.87236	4.88465	4.2913	0	2.23109	1.5647	6.95475	1.48831	0.462851	3.21552	0.00130208	0.0145357
ENSG00000140416	TPM1	TPM1	tropomyosin 1 [Source:HGNC Symbol;Acc:HGNC:12010]	nonsense_mediated_decay,protein_coding,retained_intron	110.776	85.8218	125.016	59.3302	83.9726	61.13	72.7778	89.2015	97.0091	107.775	66.995	74.491	64.3696	75.2239	97.0523	114.745	147.912	-0.368928	0.114795	-3.21379	0.00130996	0.0146095
ENSG00000002549	LAP3	LAP3	leucine aminopeptidase 3 [Source:HGNC Symbol;Acc:HGNC:18449]	nonsense_mediated_decay,processed_transcript,protein_coding,retained_intron	10.7699	25.0864	8.53765	3.70814	4.8984	1.23495	3.43291	21.4831	27.4638	27.2052	18.8804	15.2645	17.7783	12.1329	8.92435	10.4314	20.927	-1.25758	0.391369	-3.21329	0.00131226	0.0146208
ENSG00000143452	HORMAD1	HORMAD1	HORMA domain containing 1 [Source:HGNC Symbol;Acc:HGNC:25245]	processed_transcript,protein_coding	6.15421	0	5.48849	0.741627	2.79909	1.23495	0.686583	0	0	0	0	0	0	0	9.48212	6.78039	3.88752	-2.02941	0.631873	-3.21174	0.00131935	0.0146856
ENSG00000029364	SLC39A9	SLC39A9	solute carrier family 39 member 9 [Source:HGNC Symbol;Acc:HGNC:20182]	nonsense_mediated_decay,processed_transcript,protein_coding,retained_intron	7.17991	5.28134	5.48849	9.64116	11.8961	8.64464	13.0451	8.87345	6.2015	8.89402	6.09045	9.15873	7.96956	8.49302	9.48212	4.69411	14.5164	1.00568	0.313306	3.20991	0.00132777	0.014765
ENSG00000144867	SRPRB	SRPRB	SRP receptor subunit beta [Source:HGNC Symbol;Acc:HGNC:24085]	nonsense_mediated_decay,protein_coding,retained_intron	5.64136	7.92201	5.48849	1.48325	0.699771	2.4699	0	7.00535	5.75853	7.32449	4.26332	3.05291	0	1.81993	7.25103	5.73725	6.64194	-2.01387	0.627781	-3.20792	0.00133699	0.0148532
ENSG00000105879	CBLL1	CBLL1	Cbl proto-oncogene like 1 [Source:HGNC Symbol;Acc:HGNC:21225]	nonsense_mediated_decay,protein_coding,retained_intron	1.53855	6.60168	4.26882	7.41627	6.29794	4.32232	9.61216	6.53833	8.41632	9.4172	14.008	6.10582	5.51739	7.88637	3.9044	4.17255	11.1602	1.31874	0.411276	3.20645	0.00134382	0.0148934
ENSG00000116120	FARSB	FARSB	phenylalanyl-tRNA synthetase subunit beta [Source:HGNC Symbol;Acc:HGNC:17800]	protein_coding	3.58995	11.0028	4.87866	3.70814	9.7968	6.17475	10.9853	14.9448	12.846	17.2649	11.5719	10.3799	12.8739	16.3794	4.46217	4.17255	15.8058	1.17757	0.367362	3.20547	0.0013484	0.0148934
ENSG00000119139	TJP2	TJP2	tight junction protein 2 [Source:HGNC Symbol;Acc:HGNC:11828]	nonsense_mediated_decay,processed_transcript,protein_coding,retained_intron	4.61565	7.92201	2.43933	0.741627	0	0	0	7.47238	10.6311	11.5099	13.399	13.4328	11.0348	14.5595	3.34663	1.04314	9.43521	-3.46905	1.0822	-3.20554	0.00134811	0.0148934
ENSG00000136802	LRRC8A	LRRC8A	leucine rich repeat containing 8 VRAC subunit A [Source:HGNC Symbol;Acc:HGNC:19027]	processed_transcript,protein_coding	10.7699	22.0056	14.0261	5.93302	4.19863	4.32232	4.80608	19.148	23.9201	24.0662	14.6171	25.6444	23.9087	12.7395	10.0399	16.1686	23.3169	-1.09135	0.340415	-3.20595	0.00134619	0.0148934
ENSG00000177410	ZFAS1	ZFAS1	ZNFX1 antisense RNA 1 [Source:HGNC Symbol;Acc:HGNC:33101]	antisense	81.5432	51.4931	75.0093	55.6221	54.5822	49.398	42.5681	53.2407	44.2964	48.1323	63.3407	48.8465	51.4956	49.7448	92.0323	86.5803	102.696	-0.41228	0.128578	-3.20646	0.00134377	0.0148934
ENSG00000227110	LMCD1-AS1	LMCD1-AS1	LMCD1 antisense RNA 1 [Source:HGNC Symbol;Acc:HGNC:44477]	antisense	1.53855	0.440112	1.8295	5.93302	2.79909	3.70485	2.74633	1.40107	1.32889	0.523178	1.21809	0.610582	1.83913	0.606644	0.557772	0	3.2738	2.29103	0.714541	3.2063	0.00134453	0.0148934
ENSG00000129128	SPCS3	SPCS3	signal peptidase complex subunit 3 [Source:HGNC Symbol;Acc:HGNC:26212]	processed_transcript,protein_coding,retained_intron	20.514	19.3649	15.8556	8.1579	7.69749	8.64464	10.2987	28.9555	21.2623	25.1125	17.6623	10.3799	14.1	16.986	24.542	17.2117	27.334	-0.844811	0.263631	-3.20452	0.00135286	0.0149139
ENSG00000137106	GRHPR	GRHPR	glyoxylate and hydroxypyruvate reductase [Source:HGNC Symbol;Acc:HGNC:4570]	nonsense_mediated_decay,processed_transcript,protein_coding,retained_intron	30.2582	18.0446	17.6851	11.1244	13.2957	11.1145	14.4182	13.0767	18.1615	18.3112	14.008	15.2645	12.8739	16.3794	34.0241	21.9059	29.8777	-0.741196	0.231285	-3.20469	0.00135209	0.0149139
ENSG00000176393	RNPEP	RNPEP	arginyl aminopeptidase [Source:HGNC Symbol;Acc:HGNC:10078]	nonsense_mediated_decay,processed_transcript,protein_coding	5.64136	11.883	7.92782	2.22488	2.09931	1.85242	1.37317	10.2745	8.41632	13.6026	6.6995	5.49524	7.35652	3.03322	8.36658	7.30195	10.2794	-1.6299	0.50885	-3.2031	0.00135958	0.0149736
ENSG00000104412	EMC2	EMC2	ER membrane protein complex subunit 2 [Source:HGNC Symbol;Acc:HGNC:28963]	processed_transcript,protein_coding,retained_intron	25.1297	23.3259	20.7343	21.5072	20.2934	22.2291	35.7023	25.6863	31.4504	32.9602	21.3166	20.1492	23.9087	27.299	14.5021	19.298	41.2834	0.642908	0.200932	3.19962	0.00137607	0.0151407
ENSG00000112739	PRPF4B	PRPF4B	pre-mRNA processing factor 4B [Source:HGNC Symbol;Acc:HGNC:17346]	nonsense_mediated_decay,processed_transcript,protein_coding,retained_intron	24.104	51.4931	26.2228	36.3397	25.8915	27.1689	27.4633	48.1034	58.4712	64.3508	61.5136	62.2794	57.013	75.8305	23.9842	25.0353	70.3376	0.550831	0.172202	3.19875	0.00138024	0.0151634
ENSG00000166387	PPFIBP2	PPFIBP2	PPFIA binding protein 2 [Source:HGNC Symbol;Acc:HGNC:9250]	processed_transcript,protein_coding,retained_intron	5.1285	2.20056	4.87866	15.5742	10.4966	5.55727	8.23899	2.80214	1.32889	5.23178	4.26332	1.22116	1.83913	3.03322	4.46217	7.30195	9.9175	1.16213	0.363321	3.19864	0.00138077	0.0151634
ENSG00000167880	EVPL	EVPL	envoplakin [Source:HGNC Symbol;Acc:HGNC:3503]	protein_coding,retained_intron	6.66706	2.20056	2.43933	0.741627	0	0.617475	0	1.40107	1.77186	2.61589	0.609045	0.610582	1.83913	2.42658	5.57772	4.17255	3.49831	-3.47698	1.0881	-3.19547	0.00139604	0.0153164
ENSG00000049759	NEDD4L	NEDD4L	neural precursor cell expressed, developmentally down-regulated 4-like, E3 ubiquitin protein ligase [Source:HGNC Symbol;Acc:HGNC:7728]	processed_transcript,protein_coding,retained_intron	8.20561	5.72145	3.65899	13.3493	14.6952	14.8194	7.55241	7.9394	7.53039	10.4636	15.2261	7.93756	9.19565	3.63986	10.5977	8.86666	16.6106	0.996558	0.311907	3.19505	0.00139806	0.015324
ENSG00000204272	NBDY	NBDY	negative regulator of P-body association [Source:HGNC Symbol;Acc:HGNC:50713]	nonsense_mediated_decay,protein_coding	13.847	1.76045	17.0753	5.93302	7.69749	6.17475	6.17924	4.20321	1.77186	3.66224	1.82714	0.610582	1.22609	1.21329	17.2909	16.6902	12.3489	-0.99585	0.311774	-3.19414	0.00140246	0.0153575
ENSG00000015133	CCDC88C	CCDC88C	coiled-coil domain containing 88C [Source:HGNC Symbol;Acc:HGNC:19967]	processed_transcript,protein_coding,retained_intron	4.61565	0.440112	1.21966	0	0	0	0.686583	1.40107	1.32889	3.13907	1.82714	1.22116	0.613043	1.21329	2.78886	4.17255	2.51124	-3.64532	1.1419	-3.19233	0.00141132	0.0154398
ENSG00000029993	HMGB3	HMGB3	high mobility group box 3 [Source:HGNC Symbol;Acc:HGNC:5004]	protein_coding	10.257	17.1644	10.977	11.866	17.4943	15.4369	12.3585	17.7469	18.1615	20.4039	22.5347	17.7069	19.6174	18.806	10.0399	9.90979	26.2623	0.803208	0.251688	3.19128	0.00141644	0.0154663
ENSG00000205544	TMEM256	TMEM256	transmembrane protein 256 [Source:HGNC Symbol;Acc:HGNC:28618]	protein_coding,retained_intron	19.4883	14.0836	17.6851	8.1579	9.7968	8.02717	9.61216	11.6756	9.74521	12.0331	8.52663	9.15873	7.35652	6.67308	19.522	22.4274	20.9458	-0.836512	0.262107	-3.19149	0.00141541	0.0154663
ENSG00000163734	CXCL3	CXCL3	C-X-C motif chemokine ligand 3 [Source:HGNC Symbol;Acc:HGNC:4604]	processed_transcript,protein_coding	15.3855	0.880224	18.295	6.67465	6.99771	5.55727	6.17924	0.934047	0	0	1.82714	2.44233	1.22609	1.21329	16.1754	14.0823	11.4881	-1.00973	0.316449	-3.19082	0.00141867	0.015476
ENSG00000107438	PDLIM1	PDLIM1	PDZ and LIM domain 1 [Source:HGNC Symbol;Acc:HGNC:2067]	processed_transcript,protein_coding	40.0023	62.4959	29.2719	20.0239	20.9931	23.464	19.2243	61.6471	69.1024	70.1058	47.5055	52.51	52.1087	56.4179	41.8329	42.247	71.0977	-0.553989	0.17365	-3.19026	0.00142145	0.0154915
ENSG00000138760	SCARB2	SCARB2	scavenger receptor class B member 2 [Source:HGNC Symbol;Acc:HGNC:1665]	nonsense_mediated_decay,processed_transcript,protein_coding,retained_intron	17.9498	13.6435	20.1245	23.7321	20.2934	19.1417	24.717	17.7469	18.6045	17.788	19.4894	19.5386	18.3913	21.2325	15.0598	16.6902	33.2393	0.652284	0.204511	3.18948	0.0014253	0.0155188
ENSG00000147010	SH3KBP1	SH3KBP1	SH3 domain containing kinase binding protein 1 [Source:HGNC Symbol;Acc:HGNC:13867]	processed_transcript,protein_coding	44.1051	21.1254	36.5899	28.9235	20.2934	17.2893	22.6572	21.4831	21.7052	21.4503	14.008	17.7069	18.3913	19.4126	44.064	38.0745	44.5714	-0.563093	0.176576	-3.18895	0.00142791	0.0155325
ENSG00000208023	MIR185	MIR185	microRNA 185 [Source:HGNC Symbol;Acc:HGNC:31556]	miRNA	22.5654	25.0864	29.2719	11.866	11.1963	14.8194	16.478	26.1533	28.3497	21.4503	23.1437	28.6973	30.0391	28.5123	25.6575	32.8588	39.0419	-0.690691	0.216617	-3.18854	0.00142995	0.0155399
ENSG00000065000	AP3D1	AP3D1	adaptor related protein complex 3 subunit delta 1 [Source:HGNC Symbol;Acc:HGNC:568]	nonsense_mediated_decay,processed_transcript,protein_coding,retained_intron	53.8493	47.5321	50.6161	31.1484	27.9909	25.9339	32.2694	47.1694	53.1557	59.6422	56.6412	57.3947	55.7869	65.5176	49.0839	50.0705	78.8898	-0.479139	0.150305	-3.18778	0.00143371	0.01555
ENSG00000199223	RF00019			misc_RNA	7.17991	162.401	4.26882	11.1244	13.2957	8.64464	10.9853	172.332	194.018	182.066	269.198	345.589	294.261	315.455	6.69326	10.9529	184.026	0.888377	0.278704	3.18753	0.00143494	0.01555
ENSG00000201121	RNY1P12	RNY1P12	RNA, Ro-associated Y1 pseudogene 12 [Source:HGNC Symbol;Acc:HGNC:50875]	misc_RNA	1.0257	2.64067	0	2.22488	2.79909	3.08737	4.1195	2.33512	4.42964	3.66224	6.6995	11.6011	5.51739	2.42658	0.557772	1.04314	5.55949	2.49234	0.781796	3.18796	0.00143279	0.01555
ENSG00000165983	PTER	PTER	phosphotriesterase related [Source:HGNC Symbol;Acc:HGNC:9590]	processed_transcript,protein_coding	7.17991	1.32034	8.53765	11.1244	9.09703	11.1145	9.61216	1.86809	1.77186	2.09271	1.82714	2.44233	2.45217	1.21329	2.78886	5.73725	9.79287	1.08515	0.340775	3.18436	0.00145076	0.0157066
ENSG00000140848	CPNE2	CPNE2	copine 2 [Source:HGNC Symbol;Acc:HGNC:2315]	processed_transcript,protein_coding,retained_intron	5.1285	0.880224	5.48849	2.22488	0.699771	0	0.686583	1.86809	1.77186	2.09271	2.43618	0.610582	1.83913	1.21329	7.25103	4.17255	4.09294	-2.35643	0.740235	-3.18336	0.00145576	0.0157459
ENSG00000004487	KDM1A	KDM1A	lysine demethylase 1A [Source:HGNC Symbol;Acc:HGNC:29079]	protein_coding,retained_intron	7.69276	14.5237	9.75731	14.0909	11.8961	14.2019	13.7317	14.9448	15.9467	23.0198	11.5719	18.3175	9.19565	18.1993	8.92435	10.9529	22.9075	0.855855	0.269042	3.18112	0.00146707	0.0158532
ENSG00000135535	CD164	CD164	CD164 molecule [Source:HGNC Symbol;Acc:HGNC:1632]	processed_transcript,protein_coding,retained_intron	11.2827	18.4847	15.8556	22.2488	19.5936	25.3165	16.478	21.4831	22.1482	30.8675	34.7156	39.0772	42.3	44.285	18.9642	19.8196	41.8963	0.673509	0.211781	3.18022	0.00147163	0.0158875
ENSG00000106462	EZH2	EZH2	enhancer of zeste 2 polycomb repressive complex 2 subunit [Source:HGNC Symbol;Acc:HGNC:3527]	nonsense_mediated_decay,protein_coding,retained_intron	4.1028	17.1644	3.65899	7.41627	4.8984	6.79222	10.2987	16.3458	22.5912	24.5893	24.9709	25.0339	19.0043	18.1993	3.34663	5.21568	20.9537	1.1612	0.365196	3.17966	0.0014745	0.0159035
ENSG00000213445	SIPA1	SIPA1	signal-induced proliferation-associated 1 [Source:HGNC Symbol;Acc:HGNC:10885]	protein_coding,retained_intron	7.17991	2.64067	9.14748	0.741627	2.79909	1.23495	1.37317	0.934047	2.21482	3.13907	2.43618	1.22116	0.613043	2.42658	5.57772	5.73725	5.33687	-1.83741	0.57808	-3.17847	0.00148052	0.0159535
ENSG00000205730	ITPRIPL2	ITPRIPL2	ITPRIP like 2 [Source:HGNC Symbol;Acc:HGNC:27257]	processed_transcript,protein_coding	21.5397	12.7632	19.5146	11.866	7.69749	9.87959	10.2987	13.5437	17.2756	16.2185	14.008	12.2116	9.19565	9.09966	23.4264	20.8627	24.4011	-0.785467	0.247295	-3.17623	0.00149202	0.0160623
ENSG00000155975	VPS37A	VPS37A	VPS37A, ESCRT-I subunit [Source:HGNC Symbol;Acc:HGNC:24928]	nonsense_mediated_decay,processed_transcript,protein_coding	6.66706	10.5627	9.14748	11.866	7.69749	12.967	15.1048	8.87345	7.97335	9.4172	7.30854	4.27407	5.51739	6.06644	7.25103	8.34509	15.5522	0.934061	0.294157	3.17538	0.0014964	0.0160803
ENSG00000252835	SCARNA21	SCARNA21	small Cajal body-specific RNA 21 [Source:HGNC Symbol;Acc:HGNC:32579]	scaRNA	71.7991	22.4457	82.3273	91.9618	87.4714	72.862	68.6583	20.549	18.1615	25.6357	24.3618	25.0339	27.587	16.3794	72.5103	79.2784	95.2827	0.386894	0.121843	3.17536	0.0014965	0.0160803
ENSG00000133134	BEX2	BEX2	brain expressed X-linked 2 [Source:HGNC Symbol;Acc:HGNC:30933]	protein_coding	9.23131	0	10.977	2.96651	0.699771	1.85242	4.1195	0	0	0	0	0	0	0	7.25103	8.34509	5.35568	-1.57639	0.496918	-3.17234	0.00151214	0.0162333
ENSG00000129521	EGLN3	EGLN3	egl-9 family hypoxia inducible factor 3 [Source:HGNC Symbol;Acc:HGNC:14661]	processed_transcript,protein_coding,retained_intron	4.61565	0	7.31798	8.89953	7.69749	12.3495	9.61216	0	0	0	0	0	0	0	2.78886	6.78039	7.82128	1.17973	0.371997	3.17135	0.00151732	0.0162585
ENSG00000175387	SMAD2	SMAD2	SMAD family member 2 [Source:HGNC Symbol;Acc:HGNC:6768]	processed_transcript,protein_coding	21.5397	11.883	20.7343	25.957	34.9886	29.0213	34.3291	14.9448	20.3763	15.6953	15.2261	20.1492	12.8739	14.5595	32.9085	28.1647	40.2302	0.587477	0.185244	3.17137	0.00151721	0.0162585
ENSG00000113648	H2AFY	H2AFY	H2A histone family member Y [Source:HGNC Symbol;Acc:HGNC:4740]	nonsense_mediated_decay,processed_transcript,protein_coding,retained_intron	24.104	43.5711	28.6621	11.866	9.7968	13.5844	15.7914	48.5704	45.1823	60.6886	39.5879	39.6878	40.4609	42.4651	25.0997	25.0353	50.8392	-0.678987	0.214227	-3.16948	0.00152712	0.0163187
ENSG00000199025	MIR369	MIR369	microRNA 369 [Source:HGNC Symbol;Acc:HGNC:31783]	miRNA	11.2827	0	9.14748	6.67465	4.8984	4.32232	2.74633	0	0	0	0	0	0	0	14.5021	18.2549	8.56111	-1.21135	0.382131	-3.17	0.00152439	0.0163187
ENSG00000204310	AGPAT1	AGPAT1	1-acylglycerol-3-phosphate O-acyltransferase 1 [Source:HGNC Symbol;Acc:HGNC:324]	processed_transcript,protein_coding	6.66706	10.1226	6.70815	1.48325	2.09931	2.4699	1.37317	12.1426	12.846	14.649	7.91759	3.66349	6.13043	7.88637	7.8088	7.30195	10.9138	-1.6008	0.505069	-3.16946	0.00152721	0.0163187
ENSG00000141753	IGFBP4	IGFBP4	insulin like growth factor binding protein 4 [Source:HGNC Symbol;Acc:HGNC:5473]	protein_coding	183.088	54.5739	168.314	134.976	116.862	104.353	114.659	49.0375	56.2564	65.3972	28.0161	25.0339	24.5217	38.8252	186.296	183.592	176.844	-0.300564	0.0948605	-3.16849	0.00153234	0.016343
ENSG00000160606	TLCD1	TLCD1	TLC domain containing 1 [Source:HGNC Symbol;Acc:HGNC:25177]	protein_coding	4.61565	9.24235	1.21966	0.741627	0.699771	0.617475	0.686583	6.07131	6.2015	7.32449	6.6995	13.4328	9.80869	6.67308	8.92435	4.69411	8.47104	-2.52178	0.795859	-3.16862	0.00153162	0.016343
ENSG00000178719	GRINA	GRINA	glutamate ionotropic receptor NMDA type subunit associated protein 1 [Source:HGNC Symbol;Acc:HGNC:4589]	protein_coding,retained_intron	31.7967	62.4959	29.8818	19.2823	16.0947	19.7592	13.0451	68.6525	67.7735	81.0925	71.2583	61.0582	50.2696	78.2571	32.9085	34.9451	72.3352	-0.603754	0.190677	-3.16637	0.00154355	0.0164473
ENSG00000140988	RPS2	RPS2	ribosomal protein S2 [Source:HGNC Symbol;Acc:HGNC:10404]	nonsense_mediated_decay,protein_coding,retained_intron	122.058	92.8636	113.429	85.2872	85.3721	85.829	70.0314	98.542	98.781	98.3574	91.9658	98.3037	105.443	97.0631	155.618	129.349	174.109	-0.35093	0.11086	-3.16553	0.00154803	0.0164797
ENSG00000173156	RHOD	RHOD	ras homolog family member D [Source:HGNC Symbol;Acc:HGNC:670]	processed_transcript,protein_coding	8.71846	2.64067	16.4655	6.67465	3.49886	5.55727	5.49266	2.80214	2.65778	4.18542	0.609045	3.05291	1.22609	0	14.5021	17.7333	10.925	-1.11155	0.351215	-3.16487	0.00155151	0.0165015
ENSG00000176022	B3GALT6	B3GALT6	beta-1,3-galactosyltransferase 6 [Source:HGNC Symbol;Acc:HGNC:17978]	protein_coding	7.17991	3.52089	6.09832	0.741627	0	0	2.74633	5.13726	3.10075	6.27813	2.43618	2.44233	7.35652	5.4598	5.01995	3.12941	6.09263	-2.32021	0.7338	-3.16191	0.00156738	0.0166549
ENSG00000172500	FIBP	FIBP	FGF1 intracellular binding protein [Source:HGNC Symbol;Acc:HGNC:3705]	nonsense_mediated_decay,processed_transcript,protein_coding,retained_intron	7.69276	19.3649	7.92782	2.22488	3.49886	1.85242	2.05975	12.1426	15.9467	21.4503	12.79	13.4328	12.8739	21.8392	7.8088	8.86666	16.5475	-1.43351	0.453468	-3.16122	0.00157111	0.0166791
ENSG00000196937	FAM3C	FAM3C	family with sequence similarity 3 member C [Source:HGNC Symbol;Acc:HGNC:18664]	protein_coding,retained_intron	22.5654	13.2034	12.8065	4.44976	8.39726	7.40969	5.49266	12.1426	8.85928	11.5099	7.91759	7.93756	7.96956	10.9196	17.2909	10.9529	17.9368	-0.977416	0.309329	-3.1598	0.0015788	0.0167425
ENSG00000197728	RPS26	RPS26	ribosomal protein S26 [Source:HGNC Symbol;Acc:HGNC:10414]	protein_coding,retained_intron	23.0783	34.3287	21.954	11.1244	6.99771	9.87959	10.2987	49.5045	42.5245	37.6688	36.5427	41.5196	34.3304	39.4319	20.6376	16.6902	42.917	-0.78089	0.247151	-3.15957	0.00158	0.0167425
ENSG00000152782	PANK1	PANK1	pantothenate kinase 1 [Source:HGNC Symbol;Acc:HGNC:8598]	processed_transcript,protein_coding	0.51285	2.20056	0	1.48325	3.49886	1.85242	3.43291	2.80214	3.10075	3.66224	0.609045	2.44233	3.67826	1.21329	0	0.521568	3.32257	3.54928	1.12354	3.15901	0.00158306	0.0167594
ENSG00000109674	NEIL3	NEIL3	nei like DNA glycosylase 3 [Source:HGNC Symbol;Acc:HGNC:24573]	nonsense_mediated_decay,protein_coding	0	1.32034	0	2.22488	2.79909	2.4699	2.74633	2.33512	7.53039	1.56953	7.30854	7.32698	3.06522	8.49302	0	1.04314	5.04443	3.54608	1.12327	3.15692	0.00159443	0.0168642
ENSG00000239002	SCARNA10	SCARNA10	small Cajal body-specific RNA 10 [Source:HGNC Symbol;Acc:HGNC:32567]	snoRNA	15.3855	12.3231	20.7343	22.2488	33.589	17.9068	28.8365	20.082	19.4904	23.543	29.8432	38.4667	25.7478	32.7588	24.542	21.3843	41.7026	0.641823	0.20337	3.15593	0.00159986	0.016906
ENSG00000108799	EZH1	EZH1	enhancer of zeste 1 polycomb repressive complex 2 subunit [Source:HGNC Symbol;Acc:HGNC:3526]	nonsense_mediated_decay,processed_transcript,protein_coding,retained_intron	7.17991	3.08078	3.65899	14.0909	6.29794	6.17475	9.61216	3.73619	2.21482	5.23178	6.09045	7.32698	3.67826	6.06644	4.46217	4.69411	10.6226	1.1416	0.36227	3.15123	0.00162584	0.0171648
ENSG00000198648	STK39	STK39	serine/threonine kinase 39 [Source:HGNC Symbol;Acc:HGNC:17717]	processed_transcript,protein_coding	10.257	3.52089	6.70815	2.96651	1.39954	4.32232	0.686583	3.73619	3.98668	8.37084	2.43618	3.66349	1.83913	4.85315	9.48212	7.30195	7.9414	-1.50529	0.477832	-3.15026	0.00163128	0.0172064
ENSG00000171298	GAA	GAA	glucosidase alpha, acid [Source:HGNC Symbol;Acc:HGNC:4065]	nonsense_mediated_decay,processed_transcript,protein_coding,retained_intron	21.0269	3.96101	16.4655	8.1579	9.09703	4.9398	6.86583	3.26916	3.98668	5.23178	3.65427	4.27407	5.51739	4.85315	16.1754	14.6039	14.8101	-0.927859	0.294956	-3.14575	0.00165659	0.0174573
ENSG00000108479	GALK1	GALK1	galactokinase 1 [Source:HGNC Symbol;Acc:HGNC:4118]	nonsense_mediated_decay,protein_coding,retained_intron	7.17991	1.76045	7.92782	1.48325	2.79909	1.23495	0.686583	8.40642	3.10075	5.23178	3.04523	2.44233	2.45217	3.03322	4.46217	7.82352	6.56896	-1.83239	0.58262	-3.14509	0.00166038	0.0174812
ENSG00000111707	SUDS3	SUDS3	SDS3 homolog, SIN3A corepressor complex component [Source:HGNC Symbol;Acc:HGNC:29545]	processed_transcript,protein_coding	9.74416	11.4429	10.3671	5.93302	2.09931	2.4699	2.74633	12.6096	11.5171	9.94037	7.91759	7.32698	7.96956	6.67308	10.5977	8.34509	12.9679	-1.26038	0.40094	-3.14358	0.00166897	0.0175555
ENSG00000185477	GPRIN3	GPRIN3	GPRIN family member 3 [Source:HGNC Symbol;Acc:HGNC:27733]	protein_coding	16.9241	0	18.295	22.9904	23.0925	20.3767	25.4036	0	0	0	0	0	0	0	17.2909	19.298	20.8915	0.674285	0.214582	3.14232	0.00167616	0.0176151
ENSG00000131724	IL13RA1	IL13RA1	interleukin 13 receptor subunit alpha 1 [Source:HGNC Symbol;Acc:HGNC:5974]	processed_transcript,protein_coding	10.257	13.6435	9.14748	2.96651	6.99771	3.70485	1.37317	17.7469	14.6178	16.7417	10.3538	6.10582	10.4217	8.49302	10.0399	13.0392	15.6251	-1.18301	0.376787	-3.13974	0.00169097	0.0177544
ENSG00000049245	VAMP3	VAMP3	vesicle associated membrane protein 3 [Source:HGNC Symbol;Acc:HGNC:12644]	protein_coding,retained_intron	9.23131	19.3649	10.977	10.3828	11.8961	14.8194	14.4182	14.0107	17.7186	21.4503	24.3618	21.3704	15.9391	17.5927	7.8088	8.34509	24.8827	0.841622	0.268186	3.1382	0.00169986	0.0178315
ENSG00000091409	ITGA6	ITGA6	integrin subunit alpha 6 [Source:HGNC Symbol;Acc:HGNC:6142]	protein_coding,retained_intron	16.4112	35.6491	17.6851	19.2823	18.1941	20.3767	26.7767	35.0268	42.0816	30.3443	64.5588	56.1735	49.0435	56.4179	17.8487	16.1686	52.7622	0.6402	0.204038	3.13765	0.00170307	0.0178488
ENSG00000047230	CTPS2	CTPS2	CTP synthase 2 [Source:HGNC Symbol;Acc:HGNC:2520]	processed_transcript,protein_coding	5.64136	8.36212	3.04916	0.741627	0.699771	0	0	5.60428	3.98668	11.5099	6.09045	3.05291	6.13043	5.4598	4.46217	4.17255	6.60137	-3.35212	1.06906	-3.13559	0.0017151	0.0179584
ENSG00000038427	VCAN	VCAN	versican [Source:HGNC Symbol;Acc:HGNC:2464]	processed_transcript,protein_coding,retained_intron	66.6706	0	65.8619	44.4976	29.3904	32.7262	40.5084	0	0	0	0	1.22116	0.613043	0	66.3748	55.8078	49.212	-0.474773	0.151471	-3.13442	0.00172195	0.0180138
ENSG00000068912	ERLEC1	ERLEC1	endoplasmic reticulum lectin 1 [Source:HGNC Symbol;Acc:HGNC:25222]	processed_transcript,protein_coding	36.9252	14.5237	48.1767	26.6986	15.395	22.2291	24.0304	21.4831	15.0608	19.3576	12.79	10.3799	12.8739	10.9196	45.1795	34.9451	41.3225	-0.576394	0.183964	-3.13319	0.00172918	0.0180565
ENSG00000145241	CENPC	CENPC	centromere protein C [Source:HGNC Symbol;Acc:HGNC:1854]	nonsense_mediated_decay,protein_coding,retained_intron	3.58995	8.36212	1.8295	4.44976	4.19863	5.55727	7.55241	9.80749	7.08742	5.23178	5.48141	10.3799	4.90435	10.9196	2.23109	2.08627	9.74412	1.47282	0.470036	3.13342	0.00172784	0.0180565
ENSG00000009413	REV3L	REV3L	REV3 like, DNA directed polymerase zeta catalytic subunit [Source:HGNC Symbol;Acc:HGNC:9968]	nonsense_mediated_decay,processed_transcript,protein_coding,retained_intron	10.7699	36.9694	9.14748	17.0574	16.0947	11.732	21.2841	28.0214	33.2223	40.8078	32.2794	33.582	23.2956	33.9721	13.3865	15.647	38.1354	0.737614	0.23557	3.13119	0.00174099	0.0181474
ENSG00000108582	CPD	CPD	carboxypeptidase D [Source:HGNC Symbol;Acc:HGNC:2301]	nonsense_mediated_decay,processed_transcript,protein_coding,retained_intron	41.5409	27.727	31.1014	22.2488	13.2957	22.2291	21.9706	30.8235	27.9067	32.437	19.4894	24.4233	12.8739	16.986	36.2552	40.1607	45.0241	-0.584007	0.186513	-3.13118	0.00174105	0.0181474
ENSG00000248527	MTATP6P1	MTATP6P1	MT-ATP6 pseudogene 1 [Source:HGNC Symbol;Acc:HGNC:44575]	unprocessed_pseudogene	28.2068	11.883	40.2489	44.4976	34.9886	42.6057	33.6425	27.5544	15.5037	22.4966	28.0161	18.928	24.5217	15.1661	30.1197	31.8157	51.1179	0.583961	0.186605	3.12939	0.00175169	0.0182417
ENSG00000117899	MESD	MESD	mesoderm development LRP chaperone [Source:HGNC Symbol;Acc:HGNC:13520]	nonsense_mediated_decay,processed_transcript,protein_coding	29.7453	21.5655	43.2981	18.5407	22.3927	14.8194	16.478	14.9448	15.5037	23.0198	21.9256	15.2645	16.5522	14.5595	30.6774	35.4666	38.505	-0.625375	0.199872	-3.12887	0.00175477	0.0182573
ENSG00000178425	NT5DC1	NT5DC1	5'-nucleotidase domain containing 1 [Source:HGNC Symbol;Acc:HGNC:21556]	nonsense_mediated_decay,protein_coding,retained_intron	13.847	8.80224	7.92782	4.44976	4.19863	1.85242	4.1195	8.40642	10.1882	15.6953	4.87236	9.15873	3.67826	12.1329	11.1554	9.38823	13.2181	-1.24341	0.397487	-3.12819	0.00175888	0.0182835
ENSG00000059377	TBXAS1	TBXAS1	thromboxane A synthase 1 [Source:HGNC Symbol;Acc:HGNC:11609]	nonsense_mediated_decay,processed_transcript,protein_coding,retained_intron	2.0514	9.24235	5.48849	0	0	0.617475	0	7.00535	7.97335	15.6953	13.399	14.0434	9.19565	9.09966	1.67332	2.08627	8.99083	-3.40796	1.0902	-3.12599	0.00177209	0.0184041
ENSG00000136295	TTYH3	TTYH3	tweety family member 3 [Source:HGNC Symbol;Acc:HGNC:22222]	processed_transcript,protein_coding,retained_intron	15.8984	20.6853	17.6851	11.866	9.7968	7.40969	8.23899	15.8788	21.7052	23.0198	26.798	20.7598	20.8435	21.8392	26.2153	20.3412	29.5303	-0.793204	0.253858	-3.1246	0.00178047	0.0184244
ENSG00000166888	STAT6	STAT6	signal transducer and activator of transcription 6 [Source:HGNC Symbol;Acc:HGNC:11368]	nonsense_mediated_decay,protein_coding,retained_intron	9.23131	15.4039	9.14748	2.22488	4.19863	3.70485	2.05975	17.7469	14.6178	19.3576	9.13568	9.15873	11.6478	15.7727	12.8288	6.25882	15.9657	-1.27847	0.409161	-3.12461	0.00178039	0.0184244
ENSG00000168214	RBPJ	RBPJ	recombination signal binding protein for immunoglobulin kappa J region [Source:HGNC Symbol;Acc:HGNC:5724]	nonsense_mediated_decay,processed_transcript,protein_coding,retained_intron	10.257	34.3287	10.3671	17.0574	11.8961	9.26212	16.478	34.5597	39.8668	41.331	31.6704	44.5725	36.7826	41.8584	6.69326	11.4745	39.3116	0.797377	0.255163	3.12497	0.00177823	0.0184244
ENSG00000278637	HIST1H4A	HIST1H4A	histone cluster 1 H4 family member a [Source:HGNC Symbol;Acc:HGNC:4781]	protein_coding	4.61565	10.1226	3.65899	11.1244	6.29794	3.08737	8.23899	11.2086	15.5037	10.4636	15.8352	20.7598	16.5522	16.3794	3.9044	3.12941	16.2319	1.19642	0.382836	3.12515	0.00177712	0.0184244
ENSG00000243279	PRAF2	PRAF2	PRA1 domain family member 2 [Source:HGNC Symbol;Acc:HGNC:28911]	processed_transcript,protein_coding	8.71846	3.96101	7.31798	0.741627	4.8984	3.70485	1.37317	6.53833	3.54371	4.7086	1.82714	3.05291	2.45217	3.03322	10.5977	9.38823	8.14902	-1.40374	0.449623	-3.12203	0.00179608	0.0185692
ENSG00000105755	ETHE1	ETHE1	ETHE1, persulfide dioxygenase [Source:HGNC Symbol;Acc:HGNC:23287]	nonsense_mediated_decay,protein_coding,retained_intron	15.8984	3.08078	8.53765	2.22488	4.8984	2.4699	4.1195	5.60428	2.65778	2.61589	3.65427	1.22116	0.613043	4.24651	11.1554	7.30195	8.83415	-1.33156	0.426569	-3.12156	0.00179898	0.0185717
ENSG00000272288	AL451165.2		uncharacterized LOC101929243 [Source:NCBI gene;Acc:101929243]	antisense	1.0257	2.20056	0	5.19139	1.39954	1.23495	2.74633	2.33512	0.442964	1.04636	4.26332	3.05291	1.83913	1.81993	0	0	3.11977	3.55992	1.14047	3.12146	0.00179956	0.0185717
ENSG00000038219	BOD1L1	BOD1L1	biorientation of chromosomes in cell division 1 like 1 [Source:HGNC Symbol;Acc:HGNC:31792]	nonsense_mediated_decay,protein_coding,retained_intron	48.7208	28.1672	39.6391	48.9474	39.887	48.163	45.3145	34.5597	42.5245	47.086	37.1518	47.0148	35.5565	38.8252	40.7173	35.9882	71.7504	0.464108	0.148818	3.11863	0.00181696	0.0187176
ENSG00000184368	MAP7D2	MAP7D2	MAP7 domain containing 2 [Source:HGNC Symbol;Acc:HGNC:25899]	processed_transcript,protein_coding	3.0771	0.880224	2.43933	8.1579	3.49886	6.17475	4.80608	1.40107	0	0.523178	5.48141	3.05291	2.45217	3.63986	1.67332	2.60784	5.83822	1.51698	0.486391	3.11885	0.00181556	0.0187176
ENSG00000071564	TCF3	TCF3	transcription factor 3 [Source:HGNC Symbol;Acc:HGNC:11633]	nonsense_mediated_decay,protein_coding,retained_intron	15.3855	27.2869	12.8065	26.6986	13.9954	21.6116	8.92557	33.6257	28.3497	35.0529	46.2874	25.6444	36.1696	45.4983	13.9443	10.4314	40.7342	0.756223	0.242657	3.11643	0.00183055	0.0188407
ENSG00000117475	BLZF1	BLZF1	basic leucine zipper nuclear factor 1 [Source:HGNC Symbol;Acc:HGNC:1065]	protein_coding	1.53855	8.80224	3.65899	4.44976	4.8984	5.55727	8.92557	8.40642	6.64446	8.37084	3.65427	6.7164	8.58261	4.24651	3.9044	2.60784	9.64022	1.37378	0.441039	3.11486	0.00184032	0.0189074
ENSG00000204713	TRIM27	TRIM27	tripartite motif containing 27 [Source:HGNC Symbol;Acc:HGNC:9975]	processed_transcript,protein_coding,retained_intron	10.257	12.7632	11.5868	4.44976	4.19863	6.79222	4.1195	12.1426	19.0475	16.2185	15.2261	14.654	11.6478	21.2325	15.6176	13.5608	19.429	-1.0425	0.334678	-3.11492	0.00183992	0.0189074
ENSG00000065911	MTHFD2	MTHFD2	methylenetetrahydrofolate dehydrogenase (NADP+ dependent) 2, methenyltetrahydrofolate cyclohydrolase [Source:HGNC Symbol;Acc:HGNC:7434]	nonsense_mediated_decay,processed_transcript,protein_coding	49.2336	0	48.7866	33.3732	23.0925	18.5242	24.0304	0	0	0	0	0	0	0	41.8329	41.2039	34.0621	-0.562528	0.18062	-3.11442	0.00184305	0.0189185
ENSG00000113231	PDE8B	PDE8B	phosphodiesterase 8B [Source:HGNC Symbol;Acc:HGNC:8794]	protein_coding	8.71846	0	4.87866	0.741627	2.09931	2.4699	2.74633	0	0	0	0	0	0	0	8.36658	10.4314	4.76699	-1.67374	0.537503	-3.11392	0.00184621	0.0189203
ENSG00000157557	ETS2	ETS2	ETS proto-oncogene 2, transcription factor [Source:HGNC Symbol;Acc:HGNC:3489]	protein_coding	8.20561	17.1644	6.09832	10.3828	11.1963	9.87959	8.23899	17.7469	20.3763	23.543	23.1437	21.3704	19.6174	21.2325	6.69326	4.69411	23.1151	0.945165	0.303534	3.11387	0.00184653	0.0189203
ENSG00000131080	EDA2R	EDA2R	ectodysplasin A2 receptor [Source:HGNC Symbol;Acc:HGNC:17756]	protein_coding	6.66706	0	5.48849	11.1244	8.39726	8.64464	8.92557	0	0	0	0	0	0	0	3.34663	5.21568	7.50053	1.15107	0.369709	3.11346	0.00184908	0.0189295
ENSG00000104635	SLC39A14	SLC39A14	solute carrier family 39 member 14 [Source:HGNC Symbol;Acc:HGNC:20858]	protein_coding,retained_intron	23.0783	7.4819	25.6129	12.6077	18.1941	8.02717	11.6719	6.53833	11.0741	11.5099	3.04523	6.10582	3.67826	5.4598	30.1197	25.0353	23.5245	-0.729718	0.234486	-3.11198	0.00185836	0.0190076
ENSG00000277161	PIGW	PIGW	phosphatidylinositol glycan anchor biosynthesis class W [Source:HGNC Symbol;Acc:HGNC:23213]	protein_coding	2.56425	3.52089	0	3.70814	3.49886	4.9398	4.80608	1.40107	3.54371	2.09271	3.65427	6.7164	4.90435	1.81993	0.557772	2.60784	5.52956	1.8328	0.589047	3.11146	0.00186164	0.0190242
ENSG00000136930	PSMB7	PSMB7	proteasome subunit beta 7 [Source:HGNC Symbol;Acc:HGNC:9544]	processed_transcript,protein_coding	27.6939	51.053	17.6851	13.3493	10.4966	10.4971	13.0451	52.3066	55.3705	50.7482	43.8513	43.3513	45.9783	50.3515	25.6575	23.4706	52.4344	-0.690028	0.221827	-3.11066	0.00186669	0.0190589
ENSG00000132781	MUTYH	MUTYH	mutY DNA glycosylase [Source:HGNC Symbol;Acc:HGNC:7527]	nonsense_mediated_decay,protein_coding,retained_intron	4.61565	2.20056	4.26882	0.741627	0.699771	0.617475	0	6.07131	4.8726	2.61589	0.609045	0.610582	3.06522	0.606644	5.01995	4.69411	4.22366	-2.86042	0.919676	-3.11025	0.00186931	0.0190686
ENSG00000034510	TMSB10	TMSB10	thymosin beta 10 [Source:HGNC Symbol;Acc:HGNC:11879]	protein_coding	352.328	249.103	291.5	216.555	233.024	214.881	205.975	252.193	262.678	292.979	235.701	246.675	246.443	289.976	412.193	294.686	458.736	-0.311614	0.100215	-3.10944	0.00187441	0.0190867
ENSG00000116918	TSNAX	TSNAX	translin associated factor X [Source:HGNC Symbol;Acc:HGNC:12380]	processed_transcript,protein_coding,retained_intron	7.17991	12.3231	5.48849	0.741627	1.39954	2.4699	1.37317	9.34047	12.403	6.80131	3.65427	4.27407	2.45217	5.4598	7.25103	5.73725	8.77821	-1.74391	0.560814	-3.1096	0.00187343	0.0190867
ENSG00000013441	CLK1	CLK1	CDC like kinase 1 [Source:HGNC Symbol;Acc:HGNC:2068]	nonsense_mediated_decay,processed_transcript,protein_coding,retained_intron	6.66706	9.24235	6.70815	8.89953	10.4966	15.4369	12.3585	9.34047	14.1748	9.94037	17.6623	11.6011	12.2609	13.3462	12.271	6.25882	18.946	0.907918	0.292029	3.109	0.00187721	0.0190983
ENSG00000105605	CACNG7	CACNG7	calcium voltage-gated channel auxiliary subunit gamma 7 [Source:HGNC Symbol;Acc:HGNC:13626]	processed_transcript,protein_coding	11.2827	0	9.75731	2.22488	3.49886	5.55727	2.74633	0	0	0	0	0	0	0	11.1554	11.4745	6.86512	-1.29105	0.415397	-3.108	0.00188358	0.0191461
ENSG00000136986	DERL1	DERL1	derlin 1 [Source:HGNC Symbol;Acc:HGNC:28454]	protein_coding,retained_intron	12.3084	23.3259	11.5868	4.44976	6.29794	3.70485	5.49266	17.7469	29.2356	32.9602	17.0533	15.2645	16.5522	18.806	14.5021	11.9961	23.5976	-1.0235	0.329552	-3.10574	0.00189804	0.019276
ENSG00000108797	CNTNAP1	CNTNAP1	contactin associated protein 1 [Source:HGNC Symbol;Acc:HGNC:8011]	nonsense_mediated_decay,protein_coding,retained_intron	5.1285	7.04179	7.92782	1.48325	0	0.617475	2.74633	5.60428	5.31557	6.27813	3.65427	3.05291	1.22609	3.63986	5.01995	5.21568	6.46799	-1.94811	0.627495	-3.10457	0.00190554	0.019318
ENSG00000198121	LPAR1	LPAR1	lysophosphatidic acid receptor 1 [Source:HGNC Symbol;Acc:HGNC:3166]	protein_coding	12.3084	2.20056	7.92782	3.70814	2.09931	3.08737	1.37317	6.07131	6.64446	6.80131	2.43618	7.93756	2.45217	6.06644	4.46217	10.9529	9.0415	-1.48856	0.479443	-3.10476	0.00190431	0.019318
ENSG00000138821	SLC39A8	SLC39A8	solute carrier family 39 member 8 [Source:HGNC Symbol;Acc:HGNC:20862]	processed_transcript,protein_coding	9.74416	6.60168	9.14748	2.22488	2.09931	3.08737	2.74633	7.00535	6.64446	7.84766	9.13568	6.7164	7.35652	6.67308	7.25103	7.30195	10.3671	-1.38368	0.446091	-3.10178	0.0019236	0.0194839
ENSG00000115363	EVA1A	EVA1A	eva-1 homolog A, regulator of programmed cell death [Source:HGNC Symbol;Acc:HGNC:25816]	processed_transcript,protein_coding	0.51285	5.28134	1.8295	0	0	0	0	7.00535	8.41632	9.4172	1.82714	5.49524	7.35652	4.85315	3.9044	1.04314	5.24173	-3.5059	1.13071	-3.10061	0.00193125	0.0195441
ENSG00000125534	PPDPF	PPDPF	pancreatic progenitor cell differentiation and proliferation factor [Source:HGNC Symbol;Acc:HGNC:16142]	processed_transcript,protein_coding	20.514	0	28.0523	11.866	18.8938	6.79222	10.2987	0	0	0	0	0	0	0	30.1197	24.5137	18.2267	-0.797356	0.257356	-3.09826	0.00194658	0.0196473
ENSG00000198668	CALM1	CALM1	calmodulin 1 [Source:HGNC Symbol;Acc:HGNC:1442]	nonsense_mediated_decay,processed_transcript,protein_coding,retained_intron	70.2605	79.2201	59.7635	38.5646	40.5867	38.2834	41.8815	86.3993	95.6802	93.6488	73.6945	71.4381	68.6609	74.0106	72.5103	61.545	109.304	-0.40934	0.132113	-3.0984	0.00194567	0.0196473
ENSG00000206892	RNU6-42P	RNU6-42P	RNA, U6 small nuclear 42, pseudogene [Source:HGNC Symbol;Acc:HGNC:34286]	snRNA	2.56425	8.36212	1.8295	5.19139	2.79909	4.9398	6.86583	4.67023	4.8726	2.61589	4.87236	4.27407	7.35652	4.24651	2.23109	1.5647	7.43827	1.5927	0.514061	3.09827	0.00194651	0.0196473
ENSG00000166347	CYB5A	CYB5A	cytochrome b5 type A [Source:HGNC Symbol;Acc:HGNC:2570]	processed_transcript,protein_coding,retained_intron	9.23131	17.1644	6.70815	10.3828	9.7968	10.4971	14.4182	15.4118	13.7319	13.0794	14.6171	14.0434	17.1652	21.2325	8.36658	5.73725	21.0663	0.905232	0.292235	3.09762	0.00195082	0.0196555
ENSG00000207313	SNORA2B	SNORA2B	small nucleolar RNA, H/ACA box 2B [Source:HGNC Symbol;Acc:HGNC:32585]	snoRNA	309.762	165.482	259.179	306.292	316.996	277.864	291.111	222.77	177.629	169.51	174.187	166.078	185.139	146.201	334.105	261.306	423.498	0.354968	0.114586	3.09782	0.00194947	0.0196555
ENSG00000121060	TRIM25	TRIM25	tripartite motif containing 25 [Source:HGNC Symbol;Acc:HGNC:12932]	nonsense_mediated_decay,processed_transcript,protein_coding,retained_intron	15.8984	9.24235	11.5868	7.41627	2.79909	3.08737	5.49266	12.6096	15.5037	15.6953	4.26332	7.32698	7.35652	4.85315	7.25103	14.6039	14.9624	-1.10449	0.356809	-3.09547	0.00196503	0.0197647
ENSG00000130255	RPL36	RPL36	ribosomal protein L36 [Source:HGNC Symbol;Acc:HGNC:13631]	processed_transcript,protein_coding,retained_intron	54.3622	116.19	56.7144	69.713	56.6815	64.8348	54.9266	105.08	126.245	114.576	135.208	105.631	114.639	104.949	65.8171	57.3725	143.375	0.393742	0.127211	3.0952	0.00196683	0.0197647
ENSG00000184007	PTP4A2	PTP4A2	protein tyrosine phosphatase type IVA, member 2 [Source:HGNC Symbol;Acc:HGNC:9635]	nonsense_mediated_decay,processed_transcript,protein_coding,retained_intron	58.9778	57.6546	62.2029	34.8565	36.3881	32.1087	29.5231	67.2514	61.572	70.1058	61.5136	53.7312	53.9478	47.3182	55.2194	50.5921	86.3266	-0.449991	0.14538	-3.09528	0.0019663	0.0197647
ENSG00000181789	COPG1	COPG1	coatomer protein complex subunit gamma 1 [Source:HGNC Symbol;Acc:HGNC:2236]	nonsense_mediated_decay,protein_coding,retained_intron	22.5654	8.80224	22.5638	17.7991	11.8961	4.32232	6.17924	14.0107	14.6178	12.5563	12.1809	12.2116	9.80869	10.3129	18.4065	21.9059	23.5909	-0.805355	0.260323	-3.09367	0.00197696	0.0198491
ENSG00000153395	LPCAT1	LPCAT1	lysophosphatidylcholine acyltransferase 1 [Source:HGNC Symbol;Acc:HGNC:25718]	nonsense_mediated_decay,processed_transcript,protein_coding,retained_intron	10.7699	37.8496	10.3671	12.6077	18.8938	14.2019	10.2987	42.4991	43.8534	47.086	39.5879	31.1397	39.8478	34.5787	12.8288	7.30195	40.767	0.769178	0.248678	3.09307	0.00198098	0.0198721
ENSG00000095321	CRAT	CRAT	carnitine O-acetyltransferase [Source:HGNC Symbol;Acc:HGNC:2342]	nonsense_mediated_decay,processed_transcript,protein_coding	10.7699	12.3231	9.14748	2.96651	3.49886	3.70485	2.05975	7.00535	9.30224	10.4636	9.74472	9.15873	11.0348	4.24651	11.7132	6.25882	12.5311	-1.29841	0.420023	-3.09128	0.00199297	0.0199575
ENSG00000125398	SOX9	SOX9	SRY-box 9 [Source:HGNC Symbol;Acc:HGNC:11204]	protein_coding	11.7956	4.40112	15.8556	5.19139	4.8984	7.40969	3.43291	3.73619	4.8726	5.75495	4.26332	5.49524	4.90435	2.42658	15.0598	11.9961	12.2657	-1.04072	0.336642	-3.09149	0.00199156	0.0199575
ENSG00000102218	RP2	RP2	RP2, ARL3 GTPase activating protein [Source:HGNC Symbol;Acc:HGNC:10274]	protein_coding	0	3.96101	0.609832	2.22488	2.09931	2.4699	4.1195	2.80214	3.54371	3.13907	1.21809	3.05291	3.67826	4.24651	0.557772	1.04314	4.0853	2.63936	0.854536	3.08865	0.00201071	0.0201177
ENSG00000143106	PSMA5	PSMA5	proteasome subunit alpha 5 [Source:HGNC Symbol;Acc:HGNC:9534]	processed_transcript,protein_coding	16.4112	34.7688	20.1245	10.3828	7.69749	7.40969	6.17924	37.8289	45.1823	43.9469	31.6704	28.0868	23.2956	20.6259	14.5021	18.7765	35.8762	-0.824845	0.267084	-3.08833	0.00201282	0.0201212
ENSG00000100568	VTI1B	VTI1B	vesicle transport through interaction with t-SNAREs 1B [Source:HGNC Symbol;Acc:HGNC:17793]	nonsense_mediated_decay,protein_coding,retained_intron	10.257	13.2034	10.3671	2.96651	6.29794	3.08737	2.74633	20.549	17.2756	14.649	10.9628	12.8222	14.713	8.49302	10.0399	11.4745	16.9539	-1.16543	0.377421	-3.08787	0.002016	0.0201354
ENSG00000138772	ANXA3	ANXA3	annexin A3 [Source:HGNC Symbol;Acc:HGNC:541]	protein_coding,retained_intron	14.8727	0	14.0261	4.44976	4.8984	6.79222	6.17924	0	0	0	0	0	0	0	16.1754	13.0392	9.63457	-1.04464	0.338557	-3.08555	0.00203173	0.0202749
ENSG00000196935	SRGAP1	SRGAP1	SLIT-ROBO Rho GTPase activating protein 1 [Source:HGNC Symbol;Acc:HGNC:17382]	protein_coding,retained_intron	35.3867	24.2061	44.5177	22.2488	23.0925	12.967	19.2243	18.2139	33.2223	25.1125	22.5347	20.7598	17.7783	26.0857	36.2552	30.251	43.9637	-0.602633	0.195434	-3.08357	0.00204535	0.020393
ENSG00000008441	NFIX	NFIX	nuclear factor I X [Source:HGNC Symbol;Acc:HGNC:7788]	nonsense_mediated_decay,processed_transcript,protein_coding	5.1285	22.4457	7.92782	1.48325	2.09931	1.23495	2.05975	26.6203	27.0208	34.5297	31.6704	34.8032	20.8435	35.792	5.01995	7.82352	24.7384	-1.59276	0.516905	-3.08135	0.00206064	0.0205099
ENSG00000066933	MYO9A	MYO9A	myosin IXA [Source:HGNC Symbol;Acc:HGNC:7608]	nonsense_mediated_decay,processed_transcript,protein_coding,retained_intron	12.3084	15.4039	15.2458	21.5072	16.7945	14.2019	26.7767	21.4831	16.8326	18.3112	17.6623	19.5386	9.19565	12.7395	14.5021	18.2549	29.5642	0.707241	0.22952	3.08139	0.0020604	0.0205099
ENSG00000197971	MBP	MBP	myelin basic protein [Source:HGNC Symbol;Acc:HGNC:6925]	nonsense_mediated_decay,processed_transcript,protein_coding,retained_intron	15.3855	14.5237	14.0261	5.93302	4.8984	7.40969	6.17924	19.615	15.5037	23.543	6.6995	5.49524	9.19565	10.9196	13.9443	15.647	19.3823	-0.944029	0.306413	-3.0809	0.00206376	0.0205231
ENSG00000131653	TRAF7	TRAF7	TNF receptor associated factor 7 [Source:HGNC Symbol;Acc:HGNC:20456]	nonsense_mediated_decay,protein_coding,retained_intron	16.4112	14.9638	18.295	5.19139	11.1963	3.08737	6.86583	14.0107	11.0741	8.37084	7.91759	9.15873	7.35652	6.67308	16.7332	11.9961	17.9366	-0.95606	0.310442	-3.07967	0.0020723	0.0205902
ENSG00000106804	C5	C5	complement C5 [Source:HGNC Symbol;Acc:HGNC:1331]	processed_transcript,protein_coding,retained_intron	17.9498	0	14.636	16.3158	21.6929	20.3767	26.0901	0.934047	0.442964	0	1.21809	0.610582	1.83913	0	17.8487	14.6039	19.5865	0.70119	0.227959	3.07594	0.00209839	0.0208314
ENSG00000138107	ACTR1A	ACTR1A	ARP1 actin related protein 1 homolog A [Source:HGNC Symbol;Acc:HGNC:167]	nonsense_mediated_decay,processed_transcript,protein_coding	12.3084	8.36212	17.0753	5.19139	6.29794	6.17475	2.05975	14.0107	14.6178	15.6953	9.74472	6.7164	7.96956	7.27973	17.2909	6.25882	16.1624	-1.07994	0.351188	-3.0751	0.0021043	0.020872
ENSG00000188677	PARVB	PARVB	parvin beta [Source:HGNC Symbol;Acc:HGNC:14653]	processed_transcript,protein_coding	7.17991	14.0836	4.26882	0.741627	2.09931	1.23495	2.05975	17.7469	14.6178	19.8807	19.4894	12.2116	14.713	16.986	5.57772	7.30195	15.1851	-1.67771	0.545723	-3.07429	0.00211005	0.020911
ENSG00000130150	MOSPD2	MOSPD2	motile sperm domain containing 2 [Source:HGNC Symbol;Acc:HGNC:28381]	processed_transcript,protein_coding,retained_intron	3.58995	5.72145	6.70815	1.48325	2.79909	3.08737	1.37317	7.47238	9.74521	11.5099	6.09045	8.54815	6.13043	11.5262	10.5977	10.4314	10.6743	-1.49575	0.486609	-3.07382	0.00211336	0.0209135
ENSG00000177150	FAM210A	FAM210A	family with sequence similarity 210 member A [Source:HGNC Symbol;Acc:HGNC:28346]	processed_transcript,protein_coding	3.58995	6.60168	3.65899	10.3828	6.29794	4.9398	5.49266	7.9394	9.74521	9.94037	6.6995	6.7164	7.96956	6.67308	3.34663	3.65098	10.9279	1.22893	0.399815	3.07374	0.00211395	0.0209135
ENSG00000115977	AAK1	AAK1	AP2 associated kinase 1 [Source:HGNC Symbol;Acc:HGNC:19679]	processed_transcript,protein_coding,retained_intron	10.257	15.844	14.0261	5.19139	5.59817	2.4699	3.43291	17.2799	18.6045	21.4503	14.008	12.2116	15.9391	16.986	11.1554	8.86666	19.0976	-1.09747	0.357472	-3.07008	0.00213999	0.0211529
ENSG00000074695	LMAN1	LMAN1	lectin, mannose binding 1 [Source:HGNC Symbol;Acc:HGNC:6631]	processed_transcript,protein_coding,retained_intron	102.57	29.0474	73.7897	50.4307	62.2797	47.5455	43.2547	35.4938	42.0816	39.7615	31.6704	47.0148	22.6826	43.6784	87.0124	83.4509	93.3068	-0.452713	0.1475	-3.06924	0.00214607	0.0211855
ENSG00000105193	RPS16	RPS16	ribosomal protein S16 [Source:HGNC Symbol;Acc:HGNC:10396]	protein_coding,retained_intron	496.952	164.162	444.567	482.058	407.267	484.718	445.592	159.255	182.944	177.88	200.985	179.511	156.939	186.846	530.441	439.16	594.621	0.251628	0.0819903	3.069	0.00214776	0.0211855
ENSG00000125148	MT2A	MT2A	metallothionein 2A [Source:HGNC Symbol;Acc:HGNC:7406]	processed_transcript,protein_coding,retained_intron	42.0537	22.8858	43.9079	46.7225	42.6861	43.2232	42.5681	15.8788	20.3763	21.9735	45.0694	45.1831	49.0435	46.7116	36.2552	38.596	66.6804	0.445696	0.145232	3.06885	0.00214882	0.0211855
ENSG00000083168	KAT6A	KAT6A	lysine acetyltransferase 6A [Source:HGNC Symbol;Acc:HGNC:13013]	nonsense_mediated_decay,protein_coding,retained_intron	13.3341	9.68246	14.0261	19.2823	18.1941	15.4369	15.7914	9.80749	10.6311	10.9867	13.399	11.6011	12.2609	11.5262	13.9443	10.9529	23.5161	0.71514	0.23327	3.06572	0.0021715	0.0213907
ENSG00000158470	B4GALT5	B4GALT5	beta-1,4-galactosyltransferase 5 [Source:HGNC Symbol;Acc:HGNC:928]	protein_coding	15.3855	15.844	16.4655	18.5407	29.3904	17.9068	24.0304	17.2799	13.7319	14.649	18.2714	19.5386	15.9391	15.1661	23.4264	16.6902	32.3695	0.641821	0.209506	3.06351	0.0021876	0.0215308
ENSG00000120913	PDLIM2	PDLIM2	PDZ and LIM domain 2 [Source:HGNC Symbol;Acc:HGNC:13992]	nonsense_mediated_decay,protein_coding,retained_intron	8.20561	3.96101	8.53765	2.96651	2.79909	1.85242	2.74633	1.86809	3.54371	3.13907	1.82714	0	2.45217	0	10.5977	7.30195	6.81697	-1.42904	0.46679	-3.06143	0.00220281	0.0216619
ENSG00000207948	MIR328	MIR328	microRNA 328 [Source:HGNC Symbol;Acc:HGNC:31770]	miRNA	51.7979	7.92201	48.1767	28.1818	20.9931	33.3436	31.5828	7.00535	7.53039	8.89402	12.79	7.93756	3.67826	4.85315	56.8927	47.4627	44.2527	-0.511447	0.167204	-3.05882	0.00222209	0.0218328
ENSG00000166130	IKBIP	IKBIP	IKBKB interacting protein [Source:HGNC Symbol;Acc:HGNC:26430]	protein_coding	21.0269	18.4847	26.8326	14.8325	12.5959	5.55727	11.6719	13.0767	16.3897	22.4966	13.399	15.2645	10.4217	18.806	24.542	19.8196	27.9571	-0.742293	0.242742	-3.05795	0.0022286	0.021878
ENSG00000138613	APH1B	APH1B	aph-1 homolog B, gamma-secretase subunit [Source:HGNC Symbol;Acc:HGNC:24080]	nonsense_mediated_decay,processed_transcript,protein_coding,retained_intron	4.1028	1.32034	5.48849	0	0	0	1.37317	3.26916	0.442964	3.13907	1.82714	3.05291	0	0.606644	2.23109	6.25882	3.43751	-3.40281	1.11328	-3.05656	0.00223892	0.0219606
ENSG00000186575	NF2	NF2	neurofibromin 2 [Source:HGNC Symbol;Acc:HGNC:7773]	nonsense_mediated_decay,protein_coding	6.66706	37.8496	5.48849	4.44976	1.39954	3.08737	0	28.4884	33.6653	31.3907	28.6251	29.9185	28.2	26.0857	5.01995	11.9961	26.4346	-1.41135	0.461964	-3.05511	0.00224978	0.0220294
ENSG00000204186	ZDBF2	ZDBF2	zinc finger DBF-type containing 2 [Source:HGNC Symbol;Acc:HGNC:29313]	nonsense_mediated_decay,protein_coding	4.1028	0	7.31798	11.1244	7.69749	9.87959	9.61216	0	0	0	0	0	0	0	3.34663	7.30195	7.83264	1.12197	0.367236	3.05517	0.00224934	0.0220294
ENSG00000141424	SLC39A6	SLC39A6	solute carrier family 39 member 6 [Source:HGNC Symbol;Acc:HGNC:18607]	protein_coding	14.3598	7.92201	22.5638	5.93302	6.29794	9.87959	9.61216	5.60428	11.5171	9.94037	4.26332	8.54815	6.13043	10.9196	15.6176	21.3843	18.52	-0.878029	0.287484	-3.05418	0.00225675	0.0220788
ENSG00000272886	DCP1A	DCP1A	decapping mRNA 1A [Source:HGNC Symbol;Acc:HGNC:18714]	nonsense_mediated_decay,protein_coding,retained_intron	2.56425	15.4039	4.26882	8.89953	5.59817	9.26212	8.23899	11.2086	11.96	13.0794	14.008	14.654	9.80869	6.06644	5.01995	6.78039	15.1972	1.10592	0.362406	3.05162	0.00227613	0.0222494
ENSG00000070756	PABPC1	PABPC1	poly(A) binding protein cytoplasmic 1 [Source:HGNC Symbol;Acc:HGNC:8554]	nonsense_mediated_decay,processed_transcript,protein_coding,retained_intron	1355.98	1379.75	1644.72	1018.25	844.624	951.528	900.11	1310.93	1493.23	1473.79	1557.33	1552.1	1446.78	1637.33	1212.04	1354.51	2206.15	-0.263205	0.086291	-3.0502	0.00228692	0.0223171
ENSG00000200754	RF00019			misc_RNA	0.51285	9.24235	0.609832	1.48325	2.79909	3.70485	2.74633	8.87345	11.96	9.4172	14.008	15.2645	24.5217	18.1993	1.11554	0.521568	11.9211	2.31679	0.759556	3.05019	0.00228694	0.0223171
ENSG00000113161	HMGCR	HMGCR	3-hydroxy-3-methylglutaryl-CoA reductase [Source:HGNC Symbol;Acc:HGNC:5006]	protein_coding,retained_intron	7.17991	12.3231	6.09832	7.41627	13.2957	12.967	13.7317	7.9394	14.6178	9.94037	21.9256	21.3704	19.0043	22.4458	10.5977	8.86666	22.0125	0.862717	0.282919	3.04935	0.0022934	0.0223612
ENSG00000033800	PIAS1	PIAS1	protein inhibitor of activated STAT 1 [Source:HGNC Symbol;Acc:HGNC:2752]	nonsense_mediated_decay,processed_transcript,protein_coding,retained_intron	22.5654	14.9638	27.4424	34.1149	19.5936	27.1689	34.3291	17.2799	17.2756	19.3576	14.6171	13.4328	12.8739	13.9528	20.0798	27.1215	38.0437	0.564906	0.185501	3.0453	0.00232445	0.0226447
ENSG00000141002	TCF25	TCF25	transcription factor 25 [Source:HGNC Symbol;Acc:HGNC:29181]	nonsense_mediated_decay,processed_transcript,protein_coding,retained_intron	19.4883	14.9638	26.2228	18.5407	9.09703	10.4971	12.3585	17.7469	16.3897	18.3112	14.6171	4.88465	7.35652	12.7395	31.2352	26.0784	28.0722	-0.717086	0.235511	-3.04481	0.00232828	0.0226627
ENSG00000142634	EFHD2	EFHD2	EF-hand domain family member D2 [Source:HGNC Symbol;Acc:HGNC:28670]	protein_coding	6.66706	21.1254	11.5868	17.0574	10.4966	12.967	10.9853	21.4831	23.9201	17.788	34.7156	22.5915	32.4913	24.8724	8.92435	9.38823	29.2367	0.822899	0.270419	3.04305	0.00234197	0.02274
ENSG00000163738	MTHFD2L	MTHFD2L	methylenetetrahydrofolate dehydrogenase (NADP+ dependent) 2 like [Source:HGNC Symbol;Acc:HGNC:31865]	nonsense_mediated_decay,processed_transcript,protein_coding,retained_intron	1.53855	5.72145	5.48849	4.44976	6.29794	8.64464	4.80608	3.73619	5.75853	2.61589	1.82714	2.44233	6.13043	4.85315	2.23109	2.60784	7.72319	1.40278	0.460964	3.04314	0.00234121	0.02274
ENSG00000182022	CHST15	CHST15	carbohydrate sulfotransferase 15 [Source:HGNC Symbol;Acc:HGNC:18137]	processed_transcript,protein_coding	5.64136	13.6435	4.26882	0.741627	0	1.85242	4.1195	17.2799	18.1615	17.788	17.0533	23.2021	14.1	19.4126	6.69326	8.86666	16.4046	-1.59	0.522506	-3.04302	0.00234216	0.02274
ENSG00000182979	MTA1	MTA1	metastasis associated 1 [Source:HGNC Symbol;Acc:HGNC:7410]	nonsense_mediated_decay,processed_transcript,protein_coding,retained_intron	25.6425	12.7632	17.6851	15.5742	9.7968	10.4971	6.86583	14.4777	14.6178	10.4636	14.008	17.0963	13.487	11.5262	18.9642	26.6	25.688	-0.756242	0.248611	-3.04187	0.00235115	0.0228079
ENSG00000031698	SARS	SARS	seryl-tRNA synthetase [Source:HGNC Symbol;Acc:HGNC:10537]	processed_transcript,protein_coding	19.4883	25.5265	25.6129	11.866	11.1963	9.87959	12.3585	26.6203	21.2623	28.2516	14.008	15.8751	16.5522	20.6259	22.8686	24.5137	31.7671	-0.708401	0.232923	-3.04136	0.00235515	0.0228275
ENSG00000165156	ZHX1	ZHX1	zinc fingers and homeoboxes 1 [Source:HGNC Symbol;Acc:HGNC:12871]	processed_transcript,protein_coding	5.1285	15.4039	4.26882	12.6077	7.69749	3.70485	6.17924	12.6096	15.5037	18.8344	15.2261	13.4328	14.1	20.6259	2.78886	4.69411	17.3151	1.1185	0.367833	3.04077	0.00235972	0.0228505
ENSG00000231683	AL033397.1		uncharacterized LOC101927136 [Source:NCBI gene;Acc:101927136]	lincRNA	4.61565	3.96101	4.26882	0.741627	0.699771	0	0.686583	4.67023	6.2015	3.13907	9.13568	7.32698	6.13043	7.88637	5.01995	3.12941	6.56678	-2.72717	0.896935	-3.04054	0.00236152	0.0228505
ENSG00000074527	NTN4	NTN4	netrin 4 [Source:HGNC Symbol;Acc:HGNC:13658]	processed_transcript,protein_coding	24.6168	10.5627	32.3211	8.1579	16.0947	11.1145	15.1048	9.34047	14.1748	13.0794	12.1809	7.32698	12.8739	12.7395	20.0798	26.6	26.943	-0.707659	0.232785	-3.03997	0.00236601	0.0228748
ENSG00000241058	NSUN6	NSUN6	NOP2/Sun RNA methyltransferase family member 6 [Source:HGNC Symbol;Acc:HGNC:23529]	nonsense_mediated_decay,processed_transcript,protein_coding,retained_intron	2.56425	8.80224	1.21966	5.93302	11.8961	6.79222	2.74633	7.9394	5.75853	11.5099	14.6171	10.3799	9.80869	6.67308	5.57772	4.69411	12.1722	1.26618	0.416639	3.03904	0.0023733	0.0229259
ENSG00000154144	TBRG1	TBRG1	transforming growth factor beta regulator 1 [Source:HGNC Symbol;Acc:HGNC:29551]	nonsense_mediated_decay,processed_transcript,protein_coding,retained_intron	5.64136	13.2034	2.43933	7.41627	12.5959	5.55727	10.2987	11.2086	9.74521	17.2649	11.5719	13.4328	10.4217	13.3462	7.25103	6.25882	16.3829	1.02576	0.337836	3.03627	0.00239528	0.0231182
ENSG00000159377	PSMB4	PSMB4	proteasome subunit beta 4 [Source:HGNC Symbol;Acc:HGNC:9541]	protein_coding,retained_intron	37.9509	46.2117	35.9801	13.3493	20.9931	16.0543	18.5377	45.3013	51.8268	44.9933	36.5427	42.7407	40.4609	43.0717	34.0241	22.4274	55.7185	-0.590458	0.194484	-3.03602	0.00239724	0.0231182
ENSG00000125733	TRIP10	TRIP10	thyroid hormone receptor interactor 10 [Source:HGNC Symbol;Acc:HGNC:12304]	nonsense_mediated_decay,processed_transcript,protein_coding,retained_intron	3.58995	9.68246	6.70815	8.1579	9.09703	9.87959	9.61216	7.9394	14.1748	17.2649	17.0533	14.654	11.0348	11.5262	6.69326	6.25882	16.9526	0.999884	0.329973	3.0302	0.00244392	0.0235289
ENSG00000261652	C15orf65	C15orf65	chromosome 15 open reading frame 65 [Source:HGNC Symbol;Acc:HGNC:44654]	processed_transcript,protein_coding	7.69276	0.440112	8.53765	1.48325	1.39954	0.617475	2.05975	0.467023	1.32889	0	0.609045	0	0.613043	0	3.9044	5.73725	3.98551	-1.91372	0.631512	-3.03038	0.0024425	0.0235289
ENSG00000147251	DOCK11	DOCK11	dedicator of cytokinesis 11 [Source:HGNC Symbol;Acc:HGNC:23483]	protein_coding	5.64136	3.52089	8.53765	3.70814	2.09931	0.617475	1.37317	3.73619	3.54371	3.66224	1.82714	3.05291	2.45217	0	7.8088	6.78039	6.24958	-1.60081	0.528492	-3.02901	0.00245354	0.0236017
ENSG00000110696	C11orf58	C11orf58	chromosome 11 open reading frame 58 [Source:HGNC Symbol;Acc:HGNC:16990]	processed_transcript,protein_coding,retained_intron	20.514	27.727	31.7113	11.866	9.7968	11.1145	12.3585	30.3565	33.6653	34.0065	25.5799	26.8656	20.2304	22.4458	18.4065	21.9059	36.3923	-0.702831	0.232074	-3.02848	0.00245785	0.0236233
ENSG00000112308	C6orf62	C6orf62	chromosome 6 open reading frame 62 [Source:HGNC Symbol;Acc:HGNC:20998]	protein_coding	15.8984	29.0474	15.8556	5.19139	9.7968	6.17475	7.55241	25.6863	35.8801	36.6224	18.2714	13.4328	17.1652	20.0193	20.0798	13.0392	28.6844	-0.849682	0.28069	-3.02712	0.00246895	0.0236904
ENSG00000148834	GSTO1	GSTO1	glutathione S-transferase omega 1 [Source:HGNC Symbol;Acc:HGNC:13312]	processed_transcript,protein_coding	27.6939	23.766	18.295	6.67465	9.09703	11.1145	10.2987	29.4225	32.7793	27.7284	18.2714	14.654	19.6174	23.0525	16.1754	17.7333	31.0644	-0.774996	0.256007	-3.02725	0.00246794	0.0236904
ENSG00000074800	ENO1	ENO1	enolase 1 [Source:HGNC Symbol;Acc:HGNC:3350]	nonsense_mediated_decay,processed_transcript,protein_coding,retained_intron	112.314	349.009	117.088	120.144	114.763	119.173	100.241	347.932	358.358	376.165	386.135	375.508	340.239	394.925	137.77	93.3607	377.64	0.306383	0.101262	3.02564	0.00248105	0.0237667
ENSG00000165929	TC2N	TC2N	tandem C2 domains, nuclear [Source:HGNC Symbol;Acc:HGNC:19859]	processed_transcript,protein_coding,retained_intron	5.1285	0.440112	3.04916	8.1579	2.79909	10.4971	6.17924	0	0	0	0	0	0	0	1.11554	3.12941	5.30527	1.47229	0.486599	3.02568	0.00248073	0.0237667
ENSG00000162924	REL	REL	REL proto-oncogene, NF-kB subunit [Source:HGNC Symbol;Acc:HGNC:9954]	nonsense_mediated_decay,protein_coding	4.1028	1.76045	2.43933	7.41627	4.8984	9.26212	4.80608	3.73619	5.31557	4.7086	3.65427	3.66349	2.45217	4.85315	2.78886	4.17255	7.8856	1.28199	0.424086	3.02294	0.00250333	0.0239602
ENSG00000161642	ZNF385A	ZNF385A	zinc finger protein 385A [Source:HGNC Symbol;Acc:HGNC:17521]	nonsense_mediated_decay,processed_transcript,protein_coding	10.7699	0	5.48849	4.44976	0.699771	2.4699	0.686583	0	0.442964	0	0	0	0	0	7.25103	8.34509	4.7569	-1.6446	0.544208	-3.022	0.00251108	0.0240143
ENSG00000130958	SLC35D2	SLC35D2	solute carrier family 35 member D2 [Source:HGNC Symbol;Acc:HGNC:20799]	nonsense_mediated_decay,processed_transcript,protein_coding	7.69276	12.3231	10.3671	3.70814	3.49886	3.08737	2.74633	10.2745	10.6311	8.89402	7.30854	13.4328	9.19565	9.09966	8.92435	10.9529	13.382	-1.22103	0.404121	-3.02144	0.00251572	0.0240387
ENSG00000277972	CISD3	CISD3	CDGSH iron sulfur domain 3 [Source:HGNC Symbol;Acc:HGNC:27578]	processed_transcript,protein_coding,retained_intron	7.69276	16.2841	9.75731	5.19139	1.39954	3.08737	3.43291	11.6756	10.1882	11.5099	15.2261	14.654	7.35652	7.27973	12.271	8.86666	14.5975	-1.24213	0.411182	-3.02087	0.00252047	0.024064
ENSG00000049656	CLPTM1L	CLPTM1L	CLPTM1 like [Source:HGNC Symbol;Acc:HGNC:24308]	processed_transcript,protein_coding,retained_intron	19.4883	25.0864	28.6621	9.64116	11.1963	11.1145	13.7317	30.3565	30.5645	31.3907	28.0161	27.4762	30.0391	29.7256	22.3109	22.4274	37.6612	-0.688674	0.228118	-3.01894	0.00253664	0.024138
ENSG00000104872	PIH1D1	PIH1D1	PIH1 domain containing 1 [Source:HGNC Symbol;Acc:HGNC:26075]	nonsense_mediated_decay,processed_transcript,protein_coding,retained_intron	10.7699	8.80224	10.3671	5.19139	3.49886	6.17475	1.37317	9.34047	11.0741	10.4636	6.09045	9.76931	4.90435	9.09966	14.5021	8.86666	13.4468	-1.11644	0.369778	-3.01921	0.00253433	0.024138
ENSG00000116661	FBXO2	FBXO2	F-box protein 2 [Source:HGNC Symbol;Acc:HGNC:13581]	nonsense_mediated_decay,processed_transcript,protein_coding,retained_intron	4.61565	0	4.87866	0	0.699771	0.617475	0.686583	0	0	0.523178	0	0	0	0	3.34663	6.25882	2.46882	-2.90369	0.961741	-3.0192	0.00253445	0.024138
ENSG00000208027	MIR485	MIR485	microRNA 485 [Source:HGNC Symbol;Acc:HGNC:32067]	miRNA	10.257	0	9.75731	3.70814	2.09931	3.70485	4.80608	0	0	0	0	0	0	0	11.1554	11.4745	6.7806	-1.25144	0.414514	-3.01905	0.00253572	0.024138
ENSG00000169905	TOR1AIP2	TOR1AIP2	torsin 1A interacting protein 2 [Source:HGNC Symbol;Acc:HGNC:24055]	processed_transcript,protein_coding	13.847	21.5655	23.1736	24.4737	24.492	20.9941	15.1048	23.8182	27.0208	24.5893	24.3618	20.1492	20.8435	29.1189	12.8288	18.7765	36.7111	0.637642	0.211285	3.01793	0.0025451	0.0241985
ENSG00000198900	TOP1	TOP1	DNA topoisomerase I [Source:HGNC Symbol;Acc:HGNC:11986]	protein_coding	51.285	64.2563	48.7866	31.89	34.2888	27.7864	29.5231	64.4492	54.9275	63.8277	56.0322	51.2889	48.4304	46.105	57.4505	53.2	81.1221	-0.454533	0.150637	-3.0174	0.00254949	0.0242202
ENSG00000162105	SHANK2	SHANK2	SH3 and multiple ankyrin repeat domains 2 [Source:HGNC Symbol;Acc:HGNC:14295]	nonsense_mediated_decay,processed_transcript,protein_coding,retained_intron	16.9241	7.4819	12.1966	5.93302	6.99771	8.02717	4.1195	6.07131	3.54371	4.7086	8.52663	3.66349	6.13043	3.03322	19.522	13.0392	14.3069	-0.968721	0.321133	-3.01657	0.00255653	0.0242669
ENSG00000207067	SNORA72	SNORA72	small nucleolar RNA, H/ACA box 72 [Source:HGNC Symbol;Acc:HGNC:10234]	snoRNA	2671.44	2704.05	2885.11	3177.13	2550.67	3042.91	2952.99	2716.68	2324.23	2018.42	2237.63	1743.82	2243.74	1851.48	2999.14	2706.42	4505.72	0.379218	0.125805	3.01434	0.00257535	0.0244254
ENSG00000214113	LYRM4	LYRM4	LYR motif containing 4 [Source:HGNC Symbol;Acc:HGNC:21365]	nonsense_mediated_decay,processed_transcript,protein_coding	3.0771	13.2034	9.75731	1.48325	0.699771	2.4699	0.686583	6.53833	9.30224	9.94037	5.48141	7.32698	3.67826	4.85315	4.46217	6.78039	8.82998	-1.79884	0.597506	-3.01058	0.00260751	0.02471
ENSG00000223749	MIR503HG	MIR503HG	MIR503 host gene [Source:HGNC Symbol;Acc:HGNC:28258]	lincRNA	1.53855	0	1.8295	5.19139	3.49886	5.55727	6.17924	0	0	0	0	0	0	0	3.9044	0.521568	3.72768	1.73401	0.576097	3.00993	0.00261312	0.0247427
ENSG00000078618	NRDC	NRDC	nardilysin convertase [Source:HGNC Symbol;Acc:HGNC:7995]	processed_transcript,protein_coding	43.0794	46.2117	44.5177	25.957	20.2934	18.5242	21.2841	66.7844	74.4179	70.629	54.205	44.5725	49.0435	42.4651	34.5818	34.4235	69.5284	-0.547844	0.182087	-3.0087	0.00262372	0.0247818
ENSG00000140873	ADAMTS18	ADAMTS18	ADAM metallopeptidase with thrombospondin type 1 motif 18 [Source:HGNC Symbol;Acc:HGNC:17110]	nonsense_mediated_decay,processed_transcript,protein_coding,retained_intron	0	2.20056	0	0.741627	2.09931	1.85242	5.49266	0.467023	2.65778	1.04636	3.65427	0.610582	0	2.42658	0.557772	0.521568	2.71399	3.54399	1.17782	3.00893	0.00262168	0.0247818
ENSG00000201302	SNORA65	SNORA65	small nucleolar RNA, H/ACA box 65 [Source:HGNC Symbol;Acc:HGNC:10222]	snoRNA	746.71	1041.74	812.296	796.508	859.319	934.239	641.955	1218	877.512	1210.63	1175.46	1039.21	1160.49	785.604	643.111	790.697	1552.14	0.432732	0.14381	3.00906	0.00262057	0.0247818
ENSG00000161013	MGAT4B	MGAT4B	alpha-1,3-mannosyl-glycoprotein 4-beta-N-acetylglucosaminyltransferase B [Source:HGNC Symbol;Acc:HGNC:7048]	nonsense_mediated_decay,processed_transcript,protein_coding,retained_intron	28.7196	47.5321	23.1736	13.3493	13.2957	14.2019	10.9853	52.7737	56.6994	48.6555	62.7317	76.9333	63.7565	73.4039	23.4264	25.5568	61.9886	-0.641264	0.21322	-3.00753	0.00263383	0.0248436
ENSG00000165113	GKAP1	GKAP1	G kinase anchoring protein 1 [Source:HGNC Symbol;Acc:HGNC:17496]	nonsense_mediated_decay,processed_transcript,protein_coding	5.1285	3.08078	6.09832	8.89953	9.09703	6.79222	10.9853	5.13726	6.64446	6.80131	4.87236	3.05291	2.45217	5.4598	6.69326	3.65098	10.7289	1.05591	0.351098	3.00744	0.0026346	0.0248436
ENSG00000197892	KIF13B	KIF13B	kinesin family member 13B [Source:HGNC Symbol;Acc:HGNC:14405]	nonsense_mediated_decay,protein_coding,retained_intron	12.8213	6.16157	7.92782	2.96651	3.49886	5.55727	4.80608	5.60428	7.08742	7.32449	1.82714	8.54815	3.06522	5.4598	12.271	13.0392	11.5452	-1.12126	0.372889	-3.00696	0.00263876	0.0248625
ENSG00000143515	ATP8B2	ATP8B2	ATPase phospholipid transporting 8B2 [Source:HGNC Symbol;Acc:HGNC:13534]	processed_transcript,protein_coding,retained_intron	7.17991	1.32034	7.92782	2.22488	1.39954	1.85242	2.05975	2.33512	2.65778	4.7086	0.609045	1.22116	3.67826	3.03322	7.8088	5.73725	5.99502	-1.60237	0.533043	-3.00608	0.00264642	0.0249141
ENSG00000063046	EIF4B	EIF4B	eukaryotic translation initiation factor 4B [Source:HGNC Symbol;Acc:HGNC:3285]	nonsense_mediated_decay,processed_transcript,protein_coding,retained_intron	30.2582	24.6463	40.2489	20.0239	16.0947	17.9068	19.2243	29.8895	28.3497	35.0529	30.4523	29.3079	25.1348	28.5123	24.542	42.247	46.3267	-0.585337	0.194767	-3.00532	0.00265298	0.0249554
ENSG00000112541	PDE10A	PDE10A	phosphodiesterase 10A [Source:HGNC Symbol;Acc:HGNC:8772]	nonsense_mediated_decay,processed_transcript,protein_coding	2.0514	3.08078	5.48849	4.44976	6.99771	6.17475	15.1048	0.934047	0.442964	1.04636	3.65427	1.22116	0.613043	1.21329	5.01995	4.17255	7.56929	1.31069	0.436528	3.00253	0.00267746	0.0251651
ENSG00000229043	AC091729.3		uncharacterized LOC101927021 [Source:NCBI gene;Acc:101927021]	antisense	1.0257	4.84123	1.21966	5.93302	5.59817	4.32232	2.05975	3.26916	1.77186	3.13907	5.48141	4.88465	3.06522	3.03322	2.78886	2.08627	5.95377	1.64234	0.547138	3.0017	0.00268479	0.0252133
ENSG00000104870	FCGRT	FCGRT	Fc fragment of IgG receptor and transporter [Source:HGNC Symbol;Acc:HGNC:3621]	nonsense_mediated_decay,processed_transcript,protein_coding,retained_intron	10.7699	0.440112	12.8065	2.22488	8.39726	0.617475	2.05975	1.86809	1.77186	0.523178	0.609045	1.83175	0.613043	1.21329	12.8288	6.25882	7.41945	-1.37686	0.458832	-3.0008	0.00269269	0.0252462
ENSG00000140525	FANCI	FANCI	FA complementation group I [Source:HGNC Symbol;Acc:HGNC:25568]	nonsense_mediated_decay,processed_transcript,protein_coding,retained_intron	2.0514	9.68246	3.65899	3.70814	7.69749	4.9398	10.2987	12.6096	15.5037	15.6953	12.79	16.4857	12.8739	16.986	4.46217	4.69411	15.4783	1.17105	0.390236	3.00087	0.00269211	0.0252462
ENSG00000141934	PLPP2	PLPP2	phospholipid phosphatase 2 [Source:HGNC Symbol;Acc:HGNC:9230]	protein_coding,retained_intron	13.847	10.5627	17.6851	8.89953	6.29794	5.55727	8.23899	7.00535	8.85928	13.0794	6.09045	12.2116	16.5522	10.3129	17.8487	17.2117	19.1243	-0.886243	0.295384	-3.00031	0.00269707	0.0252666
ENSG00000170312	CDK1	CDK1	cyclin dependent kinase 1 [Source:HGNC Symbol;Acc:HGNC:1722]	processed_transcript,protein_coding,retained_intron	2.0514	45.7716	3.65899	8.89953	2.09931	6.79222	6.86583	38.7629	59.3572	47.086	54.8141	56.1735	51.4956	54.598	3.34663	4.69411	41.593	1.16642	0.388821	2.99988	0.00270087	0.0252816
ENSG00000124783	SSR1	SSR1	signal sequence receptor subunit 1 [Source:HGNC Symbol;Acc:HGNC:11323]	processed_transcript,protein_coding	48.2079	53.6936	50.0062	30.4067	32.1895	25.9339	28.8365	45.7683	48.2831	53.3641	45.6784	48.236	57.013	53.3847	45.1795	58.4156	75.4485	-0.46728	0.15586	-2.99807	0.00271692	0.025411
ENSG00000144357	UBR3	UBR3	ubiquitin protein ligase E3 component n-recognin 3 [Source:HGNC Symbol;Acc:HGNC:30467]	nonsense_mediated_decay,processed_transcript,protein_coding,retained_intron	2.0514	18.4847	3.04916	4.44976	8.39726	4.9398	6.17924	17.7469	16.8326	24.0662	10.9628	17.0963	24.5217	18.806	4.46217	3.12941	18.106	1.24632	0.415805	2.99735	0.00272333	0.0254503
ENSG00000160688	FLAD1	FLAD1	flavin adenine dinucleotide synthetase 1 [Source:HGNC Symbol;Acc:HGNC:24671]	processed_transcript,protein_coding	9.74416	7.4819	6.09832	2.96651	0.699771	1.85242	1.37317	8.40642	9.30224	5.75495	6.6995	4.27407	4.90435	4.85315	6.69326	3.65098	8.51393	-1.61854	0.540184	-2.99627	0.00273301	0.02552
ENSG00000122884	P4HA1	P4HA1	prolyl 4-hydroxylase subunit alpha 1 [Source:HGNC Symbol;Acc:HGNC:8546]	protein_coding,retained_intron	12.8213	21.5655	23.1736	17.7991	15.395	27.7864	16.478	19.615	31.0075	35.0529	20.7075	23.8127	28.2	26.6923	11.7132	13.0392	36.1084	0.704676	0.235264	2.99526	0.00274209	0.0255839
ENSG00000103091	WDR59	WDR59	WD repeat domain 59 [Source:HGNC Symbol;Acc:HGNC:25706]	nonsense_mediated_decay,processed_transcript,protein_coding,retained_intron	3.58995	3.52089	1.8295	7.41627	9.09703	5.55727	7.55241	4.67023	1.32889	1.56953	6.09045	5.49524	3.67826	3.63986	6.69326	3.65098	8.62599	1.21519	0.406032	2.99285	0.00276386	0.0257661
ENSG00000146414	SHPRH	SHPRH	SNF2 histone linker PHD RING helicase [Source:HGNC Symbol;Acc:HGNC:19336]	nonsense_mediated_decay,protein_coding,retained_intron	7.69276	12.7632	4.26882	8.89953	7.69749	8.64464	8.92557	14.9448	14.6178	17.2649	16.4442	11.6011	14.1	11.5262	5.57772	3.65098	17.2786	1.00128	0.334654	2.992	0.00277157	0.025796
ENSG00000233493	TMEM238	TMEM238	transmembrane protein 238 [Source:HGNC Symbol;Acc:HGNC:40042]	protein_coding	1.53855	0	6.09832	1.48325	0	0.617475	0.686583	1.86809	0.885928	1.04636	0.609045	1.83175	1.83913	0.606644	7.25103	5.21568	3.42296	-2.54233	0.849696	-2.99204	0.00277121	0.025796
ENSG00000171488	LRRC8C	LRRC8C	leucine rich repeat containing 8 VRAC subunit C [Source:HGNC Symbol;Acc:HGNC:25075]	nonsense_mediated_decay,processed_transcript,protein_coding	1.0257	3.52089	0.609832	0	0	0	0	1.40107	3.10075	2.09271	1.82714	2.44233	3.06522	2.42658	1.67332	3.65098	2.57437	-3.49246	1.16755	-2.99127	0.00277817	0.0258156
ENSG00000200225	RNA5SP382	RNA5SP382	RNA, 5S ribosomal pseudogene 382 [Source:HGNC Symbol;Acc:HGNC:43282]	rRNA_pseudogene	3.58995	3.52089	3.04916	8.1579	6.29794	6.79222	8.92557	1.86809	3.54371	4.7086	6.09045	4.88465	4.90435	3.63986	5.57772	4.69411	9.08312	1.14811	0.383814	2.99133	0.00277768	0.0258156
ENSG00000166562	SEC11C	SEC11C	SEC11 homolog C, signal peptidase complex subunit [Source:HGNC Symbol;Acc:HGNC:23400]	nonsense_mediated_decay,processed_transcript,protein_coding,retained_intron	15.3855	6.16157	6.09832	3.70814	6.99771	5.55727	2.74633	6.07131	2.65778	5.23178	3.65427	6.10582	6.13043	7.27973	15.0598	14.0823	12.2428	-1.09664	0.36666	-2.99089	0.00278169	0.0258274
ENSG00000184557	SOCS3	SOCS3	suppressor of cytokine signaling 3 [Source:HGNC Symbol;Acc:HGNC:19391]	protein_coding	14.3598	24.2061	9.14748	11.866	14.6952	14.2019	13.0451	20.082	21.2623	18.8344	21.9256	26.255	25.1348	26.6923	6.69326	8.86666	28.5317	0.776674	0.260219	2.9847	0.0028386	0.0263345
ENSG00000149084	HSD17B12	HSD17B12	hydroxysteroid 17-beta dehydrogenase 12 [Source:HGNC Symbol;Acc:HGNC:18646]	nonsense_mediated_decay,processed_transcript,protein_coding,retained_intron	17.4369	23.3259	15.2458	16.3158	18.8938	20.3767	23.3438	22.4171	30.5645	38.192	38.9789	47.0148	30.6522	40.0385	16.7332	14.0823	42.4317	0.640624	0.214735	2.98332	0.00285136	0.0264315
ENSG00000070814	TCOF1	TCOF1	treacle ribosome biogenesis factor 1 [Source:HGNC Symbol;Acc:HGNC:11654]	nonsense_mediated_decay,processed_transcript,protein_coding,retained_intron	8.20561	26.4067	5.48849	10.3828	12.5959	9.87959	10.9853	25.6863	24.806	17.788	27.407	23.2021	38.6217	24.8724	8.36658	7.30195	28.3245	0.888786	0.298266	2.97985	0.00288393	0.0267119
ENSG00000153363	LINC00467	LINC00467	long intergenic non-protein coding RNA 467 [Source:HGNC Symbol;Acc:HGNC:28227]	lincRNA	4.1028	5.28134	3.04916	8.1579	6.29794	5.55727	12.3585	3.26916	6.2015	7.84766	5.48141	7.32698	4.2913	9.09966	6.69326	4.69411	10.9439	1.11238	0.373629	2.97725	0.00290851	0.0269178
ENSG00000119705	SLIRP	SLIRP	SRA stem-loop interacting RNA binding protein [Source:HGNC Symbol;Acc:HGNC:20495]	nonsense_mediated_decay,protein_coding,retained_intron	33.3353	55.014	23.1736	16.3158	17.4943	14.2019	15.1048	49.5045	65.5587	46.5628	40.197	30.5291	40.4609	38.8252	35.6974	27.6431	55.0505	-0.612813	0.20591	-2.97612	0.00291916	0.0269946
ENSG00000198780	FAM169A	FAM169A	family with sequence similarity 169 member A [Source:HGNC Symbol;Acc:HGNC:29138]	nonsense_mediated_decay,protein_coding	4.1028	2.20056	3.04916	0.741627	0.699771	0	0	0.934047	2.21482	1.56953	1.21809	0.610582	0.613043	1.21329	5.01995	4.17255	2.96717	-3.25985	1.09562	-2.97536	0.00292645	0.0270402
ENSG00000090530	P3H2	P3H2	prolyl 3-hydroxylase 2 [Source:HGNC Symbol;Acc:HGNC:19317]	protein_coding,retained_intron	10.7699	8.80224	7.31798	8.1579	15.395	11.732	7.55241	6.53833	6.2015	8.37084	14.008	4.27407	5.51739	9.09966	5.01995	3.65098	14.6093	1.00425	0.337707	2.97375	0.00294187	0.0271446
ENSG00000107897	ACBD5	ACBD5	acyl-CoA binding domain containing 5 [Source:HGNC Symbol;Acc:HGNC:23338]	nonsense_mediated_decay,protein_coding	11.2827	8.80224	9.14748	3.70814	4.19863	3.08737	2.74633	8.87345	6.64446	8.37084	3.65427	6.10582	1.83913	9.09966	11.1554	7.82352	11.085	-1.20507	0.405246	-2.97368	0.00294248	0.0271446
ENSG00000116584	ARHGEF2	ARHGEF2	Rho/Rac guanine nucleotide exchange factor 2 [Source:HGNC Symbol;Acc:HGNC:682]	nonsense_mediated_decay,processed_transcript,protein_coding,retained_intron	13.847	5.28134	14.636	8.89953	4.19863	2.4699	3.43291	5.13726	8.41632	5.23178	3.04523	6.7164	4.90435	3.63986	10.0399	10.4314	11.9073	-1.07708	0.362264	-2.97318	0.00294729	0.0271671
ENSG00000100201	DDX17	DDX17	DEAD-box helicase 17 [Source:HGNC Symbol;Acc:HGNC:2740]	nonsense_mediated_decay,processed_transcript,protein_coding,retained_intron	38.9766	48.4123	38.4194	22.2488	20.9931	20.3767	24.0304	56.0428	67.3305	69.0594	48.7236	51.8995	42.913	41.8584	37.3707	41.2039	67.7353	-0.513141	0.172621	-2.97265	0.00295244	0.0271928
ENSG00000112245	PTP4A1	PTP4A1	protein tyrosine phosphatase type IVA, member 1 [Source:HGNC Symbol;Acc:HGNC:9634]	processed_transcript,protein_coding	38.4638	18.4847	41.4686	40.0479	54.5822	43.2232	35.7023	8.40642	12.846	19.3576	16.4442	20.1492	15.9391	19.4126	40.1596	36.5098	53.5613	0.473272	0.159237	2.97212	0.00295749	0.0272174
ENSG00000167105	TMEM92	TMEM92	transmembrane protein 92 [Source:HGNC Symbol;Acc:HGNC:26579]	processed_transcript,protein_coding	7.17991	3.96101	6.09832	1.48325	0.699771	1.23495	2.74633	3.73619	3.54371	4.7086	1.82714	3.05291	1.83913	0.606644	8.36658	3.65098	5.75849	-1.71253	0.576659	-2.96974	0.00298053	0.0274075
ENSG00000167363	FN3K	FN3K	fructosamine 3 kinase [Source:HGNC Symbol;Acc:HGNC:24822]	processed_transcript,protein_coding,retained_intron	6.66706	6.16157	6.09832	1.48325	1.39954	1.23495	2.05975	7.00535	7.97335	4.18542	3.65427	5.49524	2.45217	7.88637	6.13549	5.73725	7.63549	-1.67983	0.565934	-2.96825	0.00299501	0.0275186
ENSG00000105699	LSR	LSR	lipolysis stimulated lipoprotein receptor [Source:HGNC Symbol;Acc:HGNC:29572]	processed_transcript,protein_coding,retained_intron	7.17991	3.08078	5.48849	0.741627	2.79909	2.4699	1.37317	3.26916	1.77186	6.27813	1.21809	2.44233	4.2913	1.21329	10.0399	5.73725	6.31846	-1.60031	0.540132	-2.96282	0.00304836	0.0279864
ENSG00000085063	CD59	CD59	CD59 molecule (CD59 blood group) [Source:HGNC Symbol;Acc:HGNC:1689]	protein_coding,retained_intron	20.0012	45.7716	12.8065	28.1818	15.395	20.3767	22.6572	42.0321	42.5245	49.7019	32.8884	39.0772	34.9435	30.3322	21.1953	16.6902	48.3806	0.599039	0.202247	2.96191	0.00305737	0.0280467
ENSG00000174953	DHX36	DHX36	DEAH-box helicase 36 [Source:HGNC Symbol;Acc:HGNC:14410]	nonsense_mediated_decay,protein_coding,retained_intron	28.2068	25.0864	15.8556	31.89	27.9909	27.7864	29.5231	21.9501	23.9201	24.0662	19.4894	25.0339	21.4565	23.6591	27.3308	28.6862	44.1586	0.532812	0.17994	2.96106	0.00306579	0.028079
ENSG00000201882	RF00493			snoRNA	181.036	105.187	150.628	203.948	237.223	212.411	205.288	83.1302	81.5054	61.735	82.8302	141.044	122.609	117.082	169.563	212.8	272.272	0.586154	0.197946	2.96119	0.00306454	0.028079
ENSG00000170515	PA2G4	PA2G4	proliferation-associated 2G4 [Source:HGNC Symbol;Acc:HGNC:8550]	protein_coding,retained_intron	26.1554	54.1337	37.8096	18.5407	13.2957	15.4369	19.2243	57.4439	58.9142	59.6422	61.5136	43.9619	43.5261	50.9581	28.4464	31.8157	61.6751	-0.575633	0.194457	-2.96021	0.00307428	0.0281119
ENSG00000184863	RBM33	RBM33	RNA binding motif protein 33 [Source:HGNC Symbol;Acc:HGNC:27223]	nonsense_mediated_decay,processed_transcript,protein_coding	10.7699	14.5237	12.1966	14.0909	10.4966	12.967	14.4182	18.2139	17.7186	14.649	14.6171	10.3799	13.487	10.3129	6.69326	7.82352	21.6752	0.799882	0.270197	2.96036	0.00307276	0.0281119
ENSG00000168297	PXK	PXK	PX domain containing serine/threonine kinase like [Source:HGNC Symbol;Acc:HGNC:23326]	nonsense_mediated_decay,protein_coding	2.0514	6.60168	2.43933	5.93302	4.19863	1.85242	4.80608	7.47238	5.75853	4.7086	5.48141	9.76931	9.80869	4.24651	1.67332	0.521568	7.96806	1.64425	0.55555	2.95968	0.00307958	0.028138
ENSG00000112715	VEGFA	VEGFA	vascular endothelial growth factor A [Source:HGNC Symbol;Acc:HGNC:12680]	protein_coding,retained_intron	10.257	44.0112	12.8065	12.6077	10.4966	21.6116	20.5975	39.697	41.6386	61.2118	35.3246	38.4667	32.4913	35.792	17.8487	10.4314	44.1853	0.696517	0.235359	2.95937	0.00308265	0.0281435
ENSG00000118785	SPP1	SPP1	secreted phosphoprotein 1 [Source:HGNC Symbol;Acc:HGNC:11255]	processed_transcript,protein_coding,retained_intron	23.0783	41.3705	18.9048	28.1818	26.5913	27.7864	21.2841	42.9662	39.4238	53.3641	34.7156	51.8995	50.2696	39.4319	24.542	21.3843	56.0814	0.558856	0.189033	2.9564	0.00311256	0.0283715
ENSG00000120896	SORBS3	SORBS3	sorbin and SH3 domain containing 3 [Source:HGNC Symbol;Acc:HGNC:30907]	nonsense_mediated_decay,processed_transcript,protein_coding,retained_intron	8.71846	2.20056	8.53765	3.70814	3.49886	3.08737	0.686583	3.26916	3.98668	4.7086	2.43618	1.22116	1.83913	4.85315	9.48212	7.82352	7.56643	-1.33651	0.452044	-2.9566	0.00311055	0.0283715
ENSG00000123178	SPRYD7	SPRYD7	SPRY domain containing 7 [Source:HGNC Symbol;Acc:HGNC:14297]	processed_transcript,protein_coding	2.0514	3.52089	3.04916	5.19139	6.99771	4.32232	6.86583	3.26916	4.8726	5.23178	4.26332	8.54815	1.83913	4.85315	3.9044	2.60784	7.8143	1.3361	0.452008	2.95592	0.00311741	0.0283932
ENSG00000166747	AP1G1	AP1G1	adaptor related protein complex 1 subunit gamma 1 [Source:HGNC Symbol;Acc:HGNC:555]	nonsense_mediated_decay,processed_transcript,protein_coding,retained_intron	11.2827	10.5627	18.9048	4.44976	5.59817	5.55727	8.23899	11.6756	12.403	7.84766	10.9628	4.88465	6.74348	4.24651	15.0598	13.0392	16.0803	-0.950976	0.321884	-2.9544	0.00313274	0.0285102
ENSG00000206996	RNU6-842P	RNU6-842P	RNA, U6 small nuclear 842, pseudogene [Source:HGNC Symbol;Acc:HGNC:47805]	snRNA	1.53855	6.60168	2.43933	5.93302	5.59817	3.70485	4.1195	11.6756	7.97335	2.61589	5.48141	5.49524	5.51739	3.63986	3.34663	1.04314	8.07023	1.54094	0.52192	2.95245	0.0031526	0.0286681
ENSG00000146278	PNRC1	PNRC1	proline rich nuclear receptor coactivator 1 [Source:HGNC Symbol;Acc:HGNC:17278]	protein_coding	36.4124	23.3259	42.6882	43.756	39.1872	36.431	43.2547	23.8182	28.3497	31.3907	25.5799	21.3704	27.587	23.0525	36.2552	33.9019	57.7259	0.446615	0.151312	2.95161	0.0031612	0.0287009
ENSG00000175471	MCTP1	MCTP1	multiple C2 and transmembrane domain containing 1 [Source:HGNC Symbol;Acc:HGNC:26183]	processed_transcript,protein_coding,retained_intron	6.15421	5.72145	9.14748	0.741627	1.39954	0.617475	3.43291	9.34047	8.85928	12.5563	7.91759	8.54815	6.74348	7.27973	4.46217	4.69411	9.56373	-1.65255	0.559861	-2.95172	0.00316014	0.0287009
ENSG00000001461	NIPAL3	NIPAL3	NIPA like domain containing 3 [Source:HGNC Symbol;Acc:HGNC:25233]	processed_transcript,protein_coding	2.56425	3.08078	2.43933	7.41627	6.29794	3.70485	6.17924	4.67023	3.98668	3.66224	2.43618	3.05291	1.22609	2.42658	1.67332	4.69411	6.75424	1.34257	0.454929	2.95116	0.00316578	0.0287197
ENSG00000126934	MAP2K2	MAP2K2	mitogen-activated protein kinase kinase 2 [Source:HGNC Symbol;Acc:HGNC:6842]	processed_transcript,protein_coding,retained_intron	28.2068	28.6073	28.6621	19.2823	16.7945	15.4369	11.6719	28.9555	32.3364	37.1456	35.3246	34.1926	45.3652	30.3322	34.0241	28.1647	46.612	-0.596855	0.202314	-2.95014	0.00317625	0.0287886
[truncated: 57,036 more rows]

## Sheet: smRNA
ensembl_gene_id	external_gene_name	hgnc_symbol	description	transcript_biotype	N10_3_a549_sicr3_S3_local_human	N1_10_JHH6_sicr2_S10_local_human	N11_4_a549_sicr4_S4_local_human	N12_5_a549_siape1_S5_local_human	N13_6_a549_siape2_S6_local_human	N14_7_a549_siape3_S7_local_human	N15_8_a549_siape4_S8_local_human	N16_9_JHH6_sicr1_S9_local_human	N2_11_JHH6_sicr3_S11_local_human	N3_12_JHH6_sicr4_S12_local_human	N4_13_jhh6_ape1_S13_local_human	N5_14_jhh6_ape2_S14_local_human	N6_15_jhh6_ape3_S15_local_human	N7_16_jhh6_ape4_S16_local_human	N8_1_a549_sicr1_S1_local_human	N9_2_a549_sicr2_S2_local_human	baseMean	log2FoldChange	lfcSE	stat	pvalue	padj
[truncated: 336 more rows]
