# Supplementary material for: APE1 controls DICER1 expression in NSCLC through miR-33a and miR-130b
Source: Cell Mol Life Sci. 2022 Jul 25;79(8):446. doi: 10.1007/s00018-022-04443-7 (PMC9314295; doi:10.1007/s00018-022-04443-7)
Supplement: Supplementary file 4 — Supplementary file4 (XLSX 75 KB) [file 18_2022_4443_MOESM4_ESM.xlsx]

## Sheet: KEGG_PathwayConnector_all
Pathway Connector - Creating Complementary Pathway Networks
ID	Description	Overlap	pvalue	p.adjust	Z.score	Combined.Score	geneID	Count
hsa05200	Pathways - in - cancer - Homo - sapiens	177/397	6.808607E-17	1.994922E-14	1.74841	65.0858	RB1,FGF2,ETS1,CRKL,IGF1R,EDNRA,TFG,FGF9,CCND1,CDH1,MYC,AKT2,RASSF5,AKT3,EP300,SKP2,RALBP1,DAPK1,TPM3,DAPK3,WNT5A,PRKCA,MITF,RUNX1,MSH6,AR,ADCY9,MSH2,SMO,CCNE2,COL4A1,CCNE1,RAF1,TP53,CTBP2,CTBP1,LPAR1,PIK3R3,PIK3R2,PIK3R1,PLD1,STK4,HIF1A,FOXO1,HSP90B1,RASGRP3,TPR,ABL1,DVL3,PLCG1,FADD,FZD1,SMAD2,STAT5B,CREBBP,JUN,SMAD4,TGFB1,SMAD3,FZD5,FZD4,PTCH1,FZD6,FN1,BRAF,GNG12,NFKB1,PTK2,NFKBIA,BMP4,CXCL12,CD…	177
hsa05205	Proteoglycans - in - cancer - Homo - sapiens	102/203	2.758209E-14	4.040776E-12	1.97044	61.5204	FGF2,ACTB,ACTG1,IGF1R,PPP1CB,PPP1CC,CCND1,MYC,AKT2,AKT3,KDR,RPS6,WNT5A,FRS2,PRKCA,ANK3,HSPG2,SMO,EZR,RAF1,TP53,DDX5,SDC4,SDC2,PXN,ITPR1,PIK3R3,PIK3R2,PIK3R1,IQGAP1,HIF1A,PLCG1,FZD1,SMAD2,TGFB1,FZD5,FZD4,CAV2,PTCH1,CAV1,FZD6,RDX,IGF2,FN1,MSN,BRAF,ESR1,PTK2,MDM2,SDC1,FGFR1,ITGB1,CDKN1A,ITGB5,PIK3CB,CASP3,TIMP3,ITGAV,RAC1,ARHGEF12,PPP1R12A,PDPK1,MMP2,ITGA2,GAB1,MMP9,RHOA,VAV2,CTTN,HCLS1,ITGA5,SOS1,P…	102
hsa04520	Adherens - junction - Homo - sapiens	50/74	3.334372E-14	3.25657E-12	2.64971	82.2255	CTNND1,PTPRJ,WASL,PTPRF,ACTB,ACTG1,IGF1R,CDH1,EP300,RAC1,MAP3K7,CSNK2A1,ACTN1,CSNK2A2,LMO7,ACTN4,RHOA,TGFBR1,TGFBR2,PARD3,MET,SSX2IP,VCL,SRC,LEF1,IQGAP1,NLK,EGFR,CTNNA1,MAPK1,FYN,WASF1,WASF2,SMAD2,PTPN1,TCF7L2,CREBBP,TCF7L1,SMAD4,YES1,SMAD3,BAIAP2,TJP1,FER,SNAI2,CTNNB1,PVRL4,PVRL2,PVRL1,FGFR1	50
hsa05203	Viral - carcinogenesis - Homo - sapiens	101/205	1.816442E-13	1.330544E-11	1.93209	56.6812	RB1,ATF2,GTF2B,UBE3A,RBPJ,CCND3,CCND2,CCND1,CREB3L1,CHEK1,CREB3L2,EP300,SKP2,ACTN1,HLA-C,ACTN4,HLA-A,HLA-E,CCNE2,CCNE1,MAPKAPK2,TBPL1,HIST1H2BE,HIST1H2BG,ATP6V0D1,IL6ST,TP53,HIST1H2BD,HIST1H2BC,PXN,UBR4,PIK3R3,PIK3R2,PIK3R1,GTF2E1,PMAIP1,STAT5B,CREBBP,JUN,EIF2AK2,NFKB1,NFKBIA,DLG1,HIST1H4B,HNRNPK,CDK6,CDK4,CDK2,REL,MDM2,CDK1,HIST1H4J,HIST1H4C,HIST1H4E,CDKN1A,CDKN1B,DDX3X,YWHAB,CHD4,PIK3CB,CASP3,R…	101
hsa05161	Hepatitis - B - Homo - sapiens	78/146	4.928662E-13	2.888196E-11	2.09509	59.3716	RB1,ATF2,CDKN1A,DDX3X,CDKN1B,YWHAB,PTEN,PIK3CB,IFIH1,TBK1,CCND1,CREB3L1,MYC,AKT2,CASP3,CREB3L2,AKT3,EP300,JAK1,MAP2K4,ATP6AP1,CHUK,DDX58,PRKCA,FOS,HSPG2,MMP9,YWHAZ,TGFBR1,DDB2,CCNA2,CCNE2,IRF3,CCNE1,IRF7,BIRC5,RAF1,TP53,IFNAR1,CREB5,TLR2,PCNA,ATF6B,SRC,PIK3R3,PIK3R2,PIK3R1,RELA,NRAS,MAPK8,E2F1,STAT4,E2F2,MAPK1,STAT6,E2F3,FADD,STAT5B,CREBBP,SMAD4,JUN,TGFB1,SMAD3,STAT1,STAT2,STAT3,NFATC3,NFATC2,NFK…	78
hsa05220	Chronic - myeloid - leukemia - Homo - sapiens	47/73	2.86898E-12	1.401018E-10	2.52485	67.103	RB1,CDKN1A,CDKN1B,CTBP2,SHC1,CTBP1,PIK3R3,PIK3R2,PIK3CB,PIK3R1,CBL,RELA,CRKL,NRAS,MECOM,CCND1,MYC,AKT2,AKT3,E2F1,ABL1,E2F2,MAPK1,E2F3,STAT5B,SMAD4,TGFB1,SMAD3,CHUK,CDKN2A,PTPN11,BRAF,GAB2,TGFBR1,NFKB1,RUNX1,TGFBR2,NFKBIA,CDK6,CDK4,MDM2,KRAS,RAF1,SOS1,TP53,CRK,BCL2L1	47
hsa04115	p53 - signaling - pathway - Homo - sapiens	45/69	4.272114E-12	1.788185E-10	2.55755	66.9537	STEAP3,CDKN1A,EI24,SERPINE1,PTEN,RCHY1,CCND3,CCNB1,CCND2,CCND1,SESN3,ZMAT3,CASP3,SESN1,PERP,CHEK1,SESN2,PMAIP1,GTSE1,RPRM,RRM2,GADD45B,CDKN2A,GADD45A,IGFBP3,SIAH1,TSC2,TNFRSF10B,DDB2,CDK6,TP53I3,CCNE2,CCNE1,CDK4,RFWD2,CCNG2,CDK2,CCNG1,CDK1,MDM2,BAX,ATM,MDM4,TP53,ATR	45
hsa04110	Cell - cycle - Homo - sapiens	67/124	1.077731E-11	3.947188E-10	2.11891	53.5101	RB1,GSK3B,CDKN1A,CDKN1B,MCM7,YWHAB,BUB1B,CCND3,CDC23,CCND2,CCND1,MYC,CHEK1,CDC27,EP300,SKP2,YWHAG,SKP1,YWHAH,CDC25C,SMC1A,YWHAZ,CDC25A,CDC25B,CCNA2,RBL1,DBF4,CCNE2,TFDP2,ESPL1,CCNE1,MCM3,MCM4,MCM5,TP53,ANAPC2,ANAPC13,PCNA,PRKDC,CCNB1,ORC6,RAD21,ABL1,E2F1,E2F2,E2F3,E2F4,BUB1,SMAD2,CREBBP,SMAD4,TGFB1,SMAD3,GADD45B,GADD45A,CDKN2A,PLK1,CDC6,STAG1,WEE1,CDK6,CDK4,CDK2,MDM2,CDK1,ATM,ATR	67
hsa04390	Hippo - signaling - pathway - Homo - sapiens	77/153	3.494039E-11	1.137504E-9	1.9736	47.5191	GSK3B,BMPR2,YWHAB,WWC1,SERPINE1,ITGB2,PPP2R2A,ACTB,CTGF,ACTG1,GLI2,PPP1CB,SOX2,PPP1CC,CCND3,CCND2,CCND1,PPP2R1B,PPP2R1A,CDH1,MYC,BTRC,TEAD1,YWHAG,TEAD2,YWHAH,TEAD4,PRKCI,FBXW11,WNT5A,AXIN1,CSNK1D,YWHAZ,TGFBR1,TGFBR2,LATS1,FRMD6,LATS2,PARD3,BIRC5,AJUBA,LLGL1,YAP1,LEF1,PRKCZ,NKD1,PPP2CA,PPP2CB,PARD6B,CTNNA1,DVL3,FZD1,SMAD2,WWTR1,TCF7L2,SMAD4,TCF7L1,TGFB1,SMAD3,FZD5,FZD4,FZD6,MPP5,BMP7,BMP6,SMAD7,MO…	77
hsa04144	Endocytosis - Homo - sapiens	114/259	5.936881E-11	1.739506E-9	1.7261	40.6448	ZFYVE9,WIPF2,IGF1R,ZFYVE27,KIF5C,KIF5B,KDR,VPS35,AP2M1,SH3GL1,PRKCI,HLA-C,HLA-A,HLA-E,RNF41,ZFYVE16,PARD3,CHMP4B,VPS25,RAB5B,RAB5C,TSG101,NEDD4L,VPS26A,ADRB1,VPS26B,AGAP3,PLD1,PRKCZ,SNX4,SNX1,RAB11FIP1,SNX2,PIP5K1C,RAB11FIP2,RAB11FIP3,SNX5,RAB11FIP5,SMAD2,HSPA8,RAB4A,TGFB1,SMAD3,SMURF2,SMURF1,CAV2,VTA1,CAV1,ARPC4,ARPC5,IGF2R,EHD2,ARPC2,CHMP2B,MDM2,RAB5A,FGFR3,ARF3,ARF1,FLT1,SH3KBP1,ARPC1B,ARPC1A,…	114
hsa05215	Prostate - cancer - Homo - sapiens	51/89	1.826092E-10	4.864046E-9	2.24719	50.3903	RB1,GSK3B,CDKN1A,CDKN1B,PTEN,PIK3CB,IGF1R,CCND1,CREB3L1,AKT2,CREB3L2,AKT3,EP300,HSP90AA1,CHUK,PDPK1,AR,CCNE2,CCNE1,RAF1,SOS1,TP53,CREB5,GSTP1,LEF1,PIK3R3,PIK3R2,PIK3R1,RELA,EGFR,FOXO1,HSP90B1,NRAS,PDGFC,E2F1,E2F2,MAPK1,E2F3,TCF7L2,CREBBP,TCF7L1,BRAF,NFKB1,MTOR,NFKBIA,CDK2,BCL2,MDM2,CTNNB1,KRAS,FGFR1	51
hsa05169	Epstein-Barr - virus - infection - Homo - sapiens	93/202	1.873669E-10	4.574876E-9	1.80547	40.4389	RB1,ATF2,GSK3B,CDKN1A,CDKN1B,YWHAB,GTF2B,TNFAIP3,PIK3CB,RBPJ,PSMD7,TBK1,XPO1,MYC,AKT2,PSMD2,AKT3,PSMD3,PSMD1,EP300,SKP2,MAP3K7,YWHAG,HLA-DPA1,JAK1,YWHAH,NUP214,MAP2K3,MAP2K4,TBP,CSNK2A1,CHUK,DDX58,CSNK2A2,HLA-C,HLA-A,TYK2,YWHAZ,HLA-E,NCOR2,CCNA2,IRF3,IFNG,TRAF3,TRAF6,POLR1D,TBPL1,TP53,CD44,HDAC4,PSMD12,PSMD11,PIK3R3,PIK3R2,PIK3R1,GTF2E1,RELA,MAPK8,IRAK1,POLR2A,POLR2B,POLR2D,POLR2E,PLCG1,MAP2K7,MA…	93
hsa04141	Protein - processing - in - endoplasmic - reticulum - Homo - sapiens	81/169	2.462097E-10	5.549188E-9	1.87957	41.5851	TRAM1,UBE2D4,UBE2D3,UBE2D1,ERO1L,HERPUD1,SEC61A1,SEC61G,CAPN2,MAN1A1,CAPN1,MAP3K5,SKP1,HSP90AA1,SSR2,DNAJB12,UBE2E2,YOD1,UBE4B,PDIA6,RAD23B,CKAP4,DDOST,PDIA4,DNAJC3,DNAJC5,CANX,ATF6,PPP1R15A,VCP,SEC23A,SAR1A,RPN2,ATF6B,SAR1B,HSPA4L,RPN1,SEL1L,DERL1,DERL2,RRBP1,HSP90B1,UBE2J1,DNAJB2,ATXN3,LMAN1,MAPK8,HSPH1,BAG2,UBQLN1,SSR1,MAP2K7,UGGT2,SEC31A,UBQLN2,EDEM3,HSPA8,XBP1,SEC24B,SEC24A,EDEM1,AMFR,EIF2AK…	81
hsa05100	Bacterial - invasion - of - epithelial - cells - Homo - sapiens	45/78	1.575669E-9	3.29765E-8	2.26244	45.8565	ITGB1,ARHGEF26,SHC1,SRC,ARPC1B,ARPC1A,CLTC,PXN,CLTA,PIK3R3,PIK3R2,PIK3CB,WASL,PIK3R1,CBL,ACTB,CRKL,ACTG1,CDH1,CTNNA1,RAC1,WASF1,WASF2,SEPT11,CAV2,CAV1,GAB1,FN1,ARPC4,ARPC5,RHOA,SEPT2,PTK2,DNM2,CD2AP,CTTN,ARPC2,ELMO2,HCLS1,CTNNB1,ITGA5,MET,CRK,VCL,BCAR1	45
hsa04071	Sphingolipid - signaling - pathway - Homo - sapiens	61/120	2.235189E-9	4.366069E-8	1.99346	39.7077	PTEN,PPP2R2A,PIK3CB,PPP2R1B,SPTLC2,PPP2R1A,PPP2R5E,AKT2,AKT3,BDKRB2,RAC1,CTSD,MAP3K5,ABCC1,CERS6,SPHK2,PDPK1,PRKCE,PPP2R5A,PRKCA,PPP2R5D,GAB2,PPP2R5C,RHOA,PLCB4,RAF1,TP53,NSMAF,CERS2,ROCK2,GNAI3,PIK3R3,PIK3R2,PIK3R1,SGMS2,PLD1,PRKCZ,RELA,GNAI1,GNAI2,PPP2CA,GNA13,PPP2CB,SGPL1,NRAS,MAPK8,GNA12,S1PR1,MAPK1,FYN,NOS3,PPP2R3A,MAPK14,NFKB1,ACER2,GNAQ,PPP2R2D,BCL2,BAX,DEGS1,KRAS	61
hsa05210	Colorectal - cancer - Homo - sapiens	38/62	2.754502E-9	5.044181E-8	2.40354	47.3739	GSK3B,LEF1,PIK3R3,PIK3R2,PIK3CB,PIK3R1,MAPK8,CCND1,MYC,AKT2,CASP3,AKT3,MAPK1,RAC1,APPL1,SMAD2,TCF7L2,JUN,TCF7L1,SMAD4,TGFB1,SMAD3,AXIN1,BRAF,FOS,RHOA,TGFBR1,TGFBR2,MSH6,MSH2,APC,BCL2,BIRC5,BAX,CTNNB1,KRAS,RAF1,TP53	38
hsa04810	Regulation - of - actin - cytoskeleton - Homo - sapiens	94/214	3.142688E-9	5.416515E-8	1.72256	33.7246	ITGB1,CYFIP1,NCKAP1,MYLK2,ITGB5,ARPC1B,ARPC1A,ITGB2,BRK1,WASL,PIK3CB,FGF2,ACTB,ARHGAP35,CRKL,ACTG1,PPP1CB,PPP1CC,FGF9,CFL2,CFL1,BDKRB2,PIP4K2A,ITGB8,PIP4K2B,ITGAV,RAC1,GIT1,ARHGEF12,PPP1R12A,ACTN1,ITGA2,ACTN4,RHOA,VAV2,MYH9,ITGA6,ITGA5,PFN1,EZR,ARHGEF7,RAF1,SOS1,PPP1R12C,CRK,VCL,PFN2,ROCK2,SRC,PXN,PIK3R3,PIK3R2,PIK3R1,IQGAP1,IQGAP2,FGD1,EGFR,MYL12B,GNA13,NRAS,PAK1,PDGFC,GNA12,MYH14,MAPK1,PIP5K1C,…	94
hsa05131	Shigellosis - Homo - sapiens	39/65	4.084522E-9	6.648695E-8	2.35294	45.4496	ITGB1,ROCK2,SRC,ARPC1B,ARPC1A,U2AF1,WASL,ACTB,RELA,CRKL,ACTG1,U2AF1L4,MAPK8,ABL1,MAPK1,RAC1,BTRC,WASF1,WASF2,ATG5,CHUK,FBXW11,RIPK2,ARPC4,ARPC5,MAPK14,NFKB1,NFKBIA,DIAPH1,CTTN,ARPC2,ELMO2,HCLS1,ITGA5,PFN1,CRK,CD44,VCL,PFN2	39
hsa04068	FoxO - signaling - pathway - Homo - sapiens	65/133	5.288436E-9	8.155324E-8	1.91656	36.5252	CDKN1A,CDKN1B,IRS1,SETD7,IRS4,PTEN,PRKAG1,IRS2,PIK3CB,IGF1R,CCND2,CCND1,AKT2,AKT3,EP300,SKP2,RAG1,PRKAB2,CHUK,PDPK1,SIRT1,ATG12,TGFBR1,TGFBR2,CAT,SGK3,RAF1,SOS1,PRKAA1,PIK3R3,PIK3R2,PIK3R1,FOXO3,NLK,STK4,FOXO1,EGFR,CCNB1,NRAS,MAPK8,BCL2L11,S1PR1,MAPK1,PCK2,SMAD2,CREBBP,SMAD4,TGFB1,SMAD3,GADD45B,GADD45A,PLK2,BNIP3,PLK1,STAT3,BRAF,FBXO32,MAPK14,SOD2,KLF2,CCNG2,CDK2,MDM2,ATM,KRAS	65
hsa05212	Pancreatic - cancer - Homo - sapiens	39/66	7.529398E-9	1.103057E-7	2.31729	43.3436	RB1,RALA,PIK3R3,PIK3R2,PIK3CB,PIK3R1,PLD1,RELA,EGFR,MAPK8,CCND1,AKT2,AKT3,E2F1,E2F2,MAPK1,E2F3,RAC1,JAK1,SMAD2,RALBP1,SMAD4,TGFB1,SMAD3,CHUK,STAT1,CDKN2A,STAT3,BRAF,TGFBR1,NFKB1,TGFBR2,VEGFA,CDK6,CDK4,KRAS,RAF1,TP53,BCL2L1	39
hsa05168	Herpes - simplex - infection - Homo - sapiens	83/185	7.829998E-9	1.092471E-7	1.75941	32.8399	IFIT1,PPP1CB,IFIH1,PPP1CC,TBK1,CASP3,EP300,SKP2,JAK2,MAP3K7,SKP1,HLA-DPA1,JAK1,IFNAR2,TBP,CSNK2A1,CHUK,DDX58,CSNK2A2,MED8,HLA-C,HLA-A,TYK2,FOS,HCFC2,HCFC1,HLA-E,UBE2R2,IRF3,IFNG,TRAF3,EEF1D,TRAF6,OAS3,SRSF2,IRF7,TBPL1,SRSF4,SRSF6,SRSF7,TP53,CLOCK,SRSF9,IFNAR1,TLR2,SP100,SRSF1,TAF5L,RELA,NXF1,MAPK8,HLA-DMB,POLR2A,CCL2,TNFRSF14,FADD,CD74,CREBBP,JUN,STAT1,STAT2,TAF10,EIF2AK3,EIF2AK2,PTPN11,EIF2AK4,N…	83
hsa04211	Longevity - regulating - pathway - - - mammal - Homo - sapiens	50/94	8.7321E-9	1.162957E-7	2.08594	38.7073	ATF2,IRS1,IRS4,PRKAG1,IRS2,PIK3CB,IGF1R,SESN3,CREB3L1,AKT2,RB1CC1,SESN1,CREB3L2,AKT3,SESN2,APPL1,PRKAB2,TSC2,TSC1,SIRT1,ATG13,ADCY9,CAT,ULK2,ULK1,PPARG,EIF4E2,TP53,CREB5,PRKAA1,ATF6B,PIK3R3,ADCY3,PIK3R2,PIK3R1,ADIPOR1,FOXO3,ADIPOR2,ADCY7,RELA,FOXO1,NRAS,ATG101,ATG5,SOD2,NFKB1,MTOR,RPS6KB1,BAX,KRAS	50
hsa05166	HTLV-I - infection - Homo - sapiens	107/258	1.271772E-8	1.620127E-7	1.62639	29.5682	RB1,ATF2,CRTC2,CRTC3,BUB1B,ETS1,ETS2,ELK4,CCND3,ZFP36,CDC23,CCND2,CCND1,MYC,AKT2,CHEK1,AKT3,CDC27,EP300,MAP2K4,IL1R1,WNT5A,HLA-C,HLA-A,HLA-E,ADCY9,TBPL1,TLN1,TP53,ANAPC2,PIK3R3,PIK3R2,PIK3R1,PPP3R1,DVL3,FZD1,SMAD2,STAT5B,EGR1,FDPS,XBP1,CREBBP,JUN,SMAD4,TGFB1,SMAD3,FZD5,FZD4,FZD6,NFATC3,NFATC2,NFKB1,FOSL1,NFKBIA,DLG1,CDK4,HLA-DRA,ATM,CALR,TCF3,MAP3K14,ATR,BCL2L1,NRP1,GSK3B,CDKN1A,ITGB2,PIK3CB,PPP3…	107
hsa04510	Focal - adhesion - Homo - sapiens	88/202	1.591245E-8	1.942645E-7	1.70841	30.6764	ITGB1,MYLK2,GSK3B,FLT1,ITGB5,TNC,PTEN,PIK3CB,LAMC1,ACTB,ARHGAP35,CRKL,ACTG1,IGF1R,PPP1CB,PPP1CC,CCND3,CCND2,CCND1,AKT2,AKT3,KDR,CAPN2,ITGB8,ITGAV,RAC1,PPP1R12A,PDPK1,ACTN1,ITGA2,PRKCA,ACTN4,RHOA,VAV2,COL4A1,COL6A3,ITGA6,ITGA5,TLN1,RAF1,SOS1,PPP1R12C,MET,CRK,VCL,BIRC3,LAMA5,SHC1,ROCK2,SRC,LAMA4,PXN,PIK3R3,XIAP,PIK3R2,PIK3R1,EGFR,MYL12B,RAP1B,PAK1,MAPK8,RELN,RAP1A,PDGFC,FLNA,MAPK1,FLNB,FYN,PIP5K1C,…	88
hsa04933	AGE-RAGE - signaling - pathway - in - diabetic - complications - Homo - sapiens	52/101	1.914211E-8	2.243455E-7	2.01903	35.8809	CDKN1B,SERPINE1,PIK3CB,CCND1,AKT2,CASP3,AKT3,PIM1,RAC1,JAK2,EDN1,PRKCE,MMP2,PRKCA,TGFBR1,TGFBR2,IL1A,PLCB4,COL4A1,PIK3R3,PIK3R2,PIK3R1,PRKCZ,FOXO1,RELA,NRAS,MAPK8,CCL2,MAPK1,PLCG1,SMAD2,STAT5B,EGR1,SMAD4,JUN,TGFB1,SMAD3,STAT1,NOS3,STAT3,FN1,VEGFC,MAPK14,NFKB1,VEGFA,COL1A1,DIAPH1,COL1A2,CDK4,BCL2,BAX,KRAS	52
hsa04722	Neurotrophin - signaling - pathway - Homo - sapiens	59/120	2.000626E-8	2.254551E-7	1.9281	34.1799	GSK3B,IRS1,PIK3CB,CRKL,RPS6KA3,RPS6KA5,AKT2,ARHGDIA,AKT3,RAC1,MAP3K5,RIPK2,PDPK1,GAB1,FRS2,RHOA,TRAF6,MAPKAPK2,RAF1,SOS1,TP53,CRK,MAGED1,SHC1,PIK3R3,PIK3R2,PIK3R1,PSEN1,FOXO3,RELA,RAP1B,NRAS,MAPK8,RAP1A,MAPK7,IRAK1,IRAK2,ABL1,MAPK1,PLCG1,MAP2K7,SH2B3,SH2B1,MAP3K3,NTRK2,JUN,BDNF,SORT1,KIDINS220,BRAF,PTPN11,MAPK14,NFKB1,NFKBIA,BCL2,BAX,KRAS,CALM1,CALM2	59
hsa05219	Bladder - cancer - Homo - sapiens	27/41	6.285052E-8	6.820445E-7	2.5825	42.8243	RB1,CDKN1A,SRC,EGFR,NRAS,RPS6KA5,CCND1,CDH1,MYC,E2F1,E2F2,MAPK1,E2F3,CDKN2A,MMP1,DAPK1,MMP2,DAPK3,BRAF,MMP9,VEGFA,CDK4,MDM2,KRAS,RAF1,FGFR3,TP53	27
hsa04152	AMPK - signaling - pathway - Homo - sapiens	59/124	8.901112E-8	9.314378E-7	1.86591	30.2921	CRTC2,IRS1,IRS4,PRKAG1,IRS2,PPP2R2A,PIK3CB,ELAVL1,IGF1R,CCND1,PPP2R1B,PPP2R1A,PPP2R5E,CREB3L1,AKT2,CREB3L2,AKT3,LEPR,MAP3K7,SREBF1,PRKAB2,CPT1A,PDPK1,STRADB,TSC2,PPP2R5A,TSC1,PPP2R5D,PPP2R5C,SIRT1,CCNA2,ULK1,PPARG,CREB5,PFKFB4,PRKAA1,PFKFB3,CAB39,PIK3R3,PIK3R2,PIK3R1,HMGCR,FOXO3,ADIPOR1,ADIPOR2,FOXO1,ACACA,PPP2CA,PPP2CB,PCK2,PPP2R3A,EEF2,MTOR,PFKL,RPS6KB1,RAB14,SCD,FASN,PPP2R2D	59
hsa04360	Axon - guidance - Homo - sapiens	60/127	9.556914E-8	9.655779E-7	1.85271	29.9461	SEMA5A,ITGB1,ROBO2,GSK3B,NRP1,ROBO1,PPP3CA,DPYSL5,DPYSL2,CFL2,CFL1,NCK2,PLXNC1,RAC1,EPHB2,EPHB4,EPHA5,SEMA6B,EPHA4,EPHA7,SEMA6A,ARHGEF12,UNC5B,RHOA,RASA1,MET,EPHA2,SEMA7A,ROCK2,NTN4,GNAI3,SEMA3F,EFNA5,NTN1,GNAI1,GNAI2,EFNB2,PPP3R1,NRAS,PAK1,ABL1,PLXNA1,MAPK1,FYN,SLIT2,SRGAP1,PAK2,PAK4,NTNG1,SEMA4A,SEMA4D,LIMK2,LIMK1,NFATC3,NFATC2,PTK2,EFNA1,CXCL12,PLXNB1,KRAS	60
hsa05162	Measles - Homo - sapiens	63/136	1.146696E-7	1.11994E-6	1.81661	29.0316	GSK3B,CDKN1B,TNFAIP3,ADAR,PIK3CB,IFIH1,CCND3,CCND2,TBK1,CCND1,AKT2,AKT3,JAK2,MAP3K7,JAK1,IFNAR2,CSNK2A1,CHUK,DDX58,CSNK2A2,TYK2,DOK1,IL1A,CCNE2,IRF3,IFNG,CCNE1,TRAF6,OAS3,IRF7,CD46,TP53,IFNAR1,TLR2,PIK3R3,PIK3R2,PIK3R1,RCHY1,RELA,IRAK1,FYN,STAT5B,HSPA8,STAT1,STAT2,STAT3,EIF2AK3,TNFRSF10B,MSN,EIF2AK2,EIF2AK4,NFKB1,GNB2L1,NFKBIA,MAVS,CDK6,CD209,CDK4,CDK2,EIF3H,TAB2,MYD88,HSPA1A	63
hsa04210	Apoptosis - Homo - sapiens	64/140	1.673812E-7	1.582022E-6	1.79272	27.9718	HRK,CTSZ,PIK3CB,ACTB,LMNB2,CTSS,ACTG1,LMNB1,TUBA1C,CASP7,TUBA1B,TUBA1A,AKT2,CASP3,AKT3,CAPN2,CASP2,CTSH,CAPN1,CTSF,CTSD,SPTAN1,MAP3K5,CTSB,PARP4,CHUK,PARP1,PDPK1,FOS,BIRC5,RAF1,TP53,BIRC3,BCL2A1,DIABLO,ITPR1,PIK3R3,XIAP,PIK3R2,PIK3R1,RELA,NRAS,MAPK8,BCL2L11,LMNA,PMAIP1,MAPK1,FADD,MCL1,JUN,GADD45B,GADD45A,EIF2AK3,TNFRSF10B,CFLAR,PTPN13,NFKB1,NFKBIA,BCL2,BAX,ATM,KRAS,MAP3K14,BCL2L1	64
hsa03013	RNA - transport - Homo - sapiens	75/172	1.694558E-7	1.55158E-6	1.70999	26.6598	EIF4A2,CYFIP1,EIF4A1,POP7,POP1,GEMIN2,FMR1,EIF4A3,PHAX,XPO1,SUMO3,NUP62,XPO5,PABPC4L,EIF2B1,NUP214,NDC1,EIF5B,UPF1,PRMT5,NUP210,NCBP2,PABPC4,TRNT1,THOC5,SENP2,NUP93,EEF1A1,DDX39B,EEF1A2,GEMIN7,PABPC1,EIF4E2,KPNB1,POM121,SEH1L,RBM8A,NMD3,AAAS,NUP160,FXR1,NXF1,TGS1,TPR,EIF4EBP2,SAP18,NUP43,RPP14,EIF4B,EIF2B5,RANBP2,UBE2I,NUP155,RPP40,NUP153,EIF2S2,EIF1,EIF2S3,EIF5,XPOT,EIF3I,EIF3J,TACC3,EIF3H,ACIN1…	75
hsa04919	Thyroid - hormone - signaling - pathway - Homo - sapiens	56/118	2.089448E-7	1.855177E-6	1.86108	28.6257	GSK3B,ATP2A2,PIK3CB,MED16,ACTB,ACTG1,MED17,MED14,MED13,CCND1,SIN3A,MYC,AKT2,AKT3,EP300,ITGAV,NCOA1,MED1,NCOA2,PDPK1,NCOA3,TSC2,ATP1B3,PRKCA,ATP1B1,KAT2B,MED24,NCOR1,PLCB4,RAF1,TP53,MYH6,NOTCH2,NOTCH3,NOTCH1,SRC,PIK3R3,PIK3R2,PIK3R1,ATP1A1,HIF1A,FOXO1,NRAS,RXRA,MAPK1,PLCG1,CREBBP,STAT1,SLC16A10,ESR1,MTOR,MED13L,BMP4,MDM2,CTNNB1,KRAS	56
hsa03015	mRNA - surveillance - pathway - Homo - sapiens	46/91	2.508055E-7	2.161353E-6	1.98233	30.1286	HBS1L,DAZAP1,SMG1,RBM8A,RNMT,CSTF3,EIF4A3,CSTF2T,PPP2R2A,MSI2,SMG7,GSPT1,PPP1CB,PPP2CA,PPP1CC,NXF1,PPP2CB,PPP2R1B,PABPN1,PPP2R5E,PPP2R1A,PAPOLG,PAPOLA,PABPC4L,CSTF1,SAP18,SYMPK,UPF1,CPSF6,CPSF1,NCBP2,PABPC4,SSU72,PPP2R5A,PPP2R5D,PPP2R5C,PPP2R3A,WDR33,NUDT21,DDX39B,WDR82,PPP2R2D,ACIN1,ETF1,RNPS1,PABPC1	46
hsa04151	PI3K-Akt - signaling - pathway - Homo - sapiens	129/341	2.832556E-7	2.371254E-6	1.48353	22.367	ATF2,CRTC2,IRS1,TNC,PPP2R2A,FGF2,IGF1R,CCND3,CCND2,PPP2R1B,CCND1,FGF9,PPP2R1A,CREB3L1,MYC,AKT2,CREB3L2,AKT3,KDR,IFNAR2,RPS6,TSC2,PRKCA,TSC1,PRLR,CCNE2,COL4A1,CCNE1,DDIT4,RAF1,TP53,EPHA2,IFNAR1,LPAR1,PIK3R3,PIK3R2,PIK3R1,FOXO3,EFNA5,HSP90B1,BCL2L11,PDGFC,PCK2,MCL1,FN1,GNG12,PTK2,NFKB1,COL1A1,EFNA1,COL1A2,CDK6,LPAR6,CDK4,ITGA11,GNB1,CDK2,GNB4,MDM2,BCL2,FGFR3,FGF11,BCL2L1,FGFR1,ITGB1,GSK3B,CDKN1A,CD…	129
hsa05222	Small - cell - lung - cancer - Homo - sapiens	44/86	2.923373E-7	2.379301E-6	2.00638	30.1868	RB1,ITGB1,LAMA5,CDKN1B,LAMA4,PTEN,PIK3R3,XIAP,PIK3R2,PIK3CB,LAMC1,PIK3R1,PTGS2,RELA,RXRA,CCND1,MYC,AKT2,AKT3,E2F1,E2F2,ITGAV,E2F3,SKP2,CHUK,ITGA2,FN1,NFKB1,PTK2,NFKBIA,CDK6,TRAF4,CCNE2,TRAF3,COL4A1,CCNE1,CDK4,TRAF6,CDK2,BCL2,ITGA6,TP53,BIRC3,BCL2L1	44
hsa05202	Transcriptional - misregulation - in - cancer - Homo - sapiens	76/180	6.707194E-7	5.311373E-6	1.65577	23.5367	CDKN1A,FLT1,CDKN1B,CCNT1,JMJD1C,BMI1,AFF1,IGF1R,HOXA10,ELK4,LYL1,HOXA9,CCND2,SIX4,SIN3A,MYC,NFKBIZ,WHSC1,MEN1,KDM6A,SS18,IGFBP3,LMO2,GOLPH3L,ETV1,MMP9,RUNX2,DUSP6,RUNX1,TGFBR2,MYCN,HIST2H3A,ZEB1,NCOR1,BMP2K,RARA,PPARG,TP53,HIST2H3C,MET,BIRC3,DDX5,CEBPB,SLC45A3,KMT2A,BCL2A1,PRCC,DOT1L,FOXO1,RELA,FUT8,RXRA,HIST1H3G,HIST1H3H,HIST1H3B,GRIA3,TAF15,H3F3B,FUS,H3F3C,HMGA2,KLF3,NFKB1,FLI1,PBX1,PTK2,PML,PE…	76
hsa04010	MAPK - signaling - pathway - Homo - sapiens	100/255	9.065065E-7	6.989642E-6	1.53787	21.3974	ATF2,ZAK,FGF2,CRKL,ELK4,RPS6KA4,RPS6KA3,RPS6KA5,FGF9,MYC,AKT2,AKT3,MAP3K6,MAP3K7,MAP3K5,MAP2K3,MAP2K4,IL1R1,PRKCA,CDC25B,MAPKAPK2,RAF1,TP53,CACNA1D,CACNA1C,NLK,STK4,RASGRP3,RAP1B,PPP3R1,RAP1A,MAP2K7,MAP2K6,HSPA8,JUN,TGFB1,GADD45B,GADD45A,BDNF,NFATC3,BRAF,GNG12,NFKB1,PPP5C,NF1,TAB2,TAB1,MAP3K13,MAP3K14,FGFR3,MAP3K11,FGF11,FGFR1,DUSP16,PPP3CA,MECOM,CASP3,RAC1,DUSP4,DUSP5,DUSP3,CHUK,DUSP1,FOS,DUSP8,…	100
hsa04120	Ubiquitin - mediated - proteolysis - Homo - sapiens	61/137	9.844877E-7	7.39628E-6	1.7461	24.1506	UBE2D4,UBE3C,UBE2D3,UBE2D1,UBE3A,BRCA1,UBE2Z,CDC23,UBE2Q1,UBE2Q2,CDC27,BTRC,SKP2,SKP1,PIAS4,FBXW7,FBXW11,UBE4A,UBE2E2,UBE4B,MID1,DDB2,UBE2R2,TRAF6,BIRC6,ANAPC2,BIRC3,ANAPC13,CUL7,UBA6,CUL3,NEDD4L,XIAP,RCHY1,CBL,UBE2J1,UBR5,TCEB1,VHL,UBE2H,UBE2I,SMURF2,UBE2C,SMURF1,SIAH1,HUWE1,SYVN1,UBE2G1,UBE2A,UBE2G2,PML,CUL4A,UBE2W,ITCH,RFWD2,MDM2,UBE2O,TRIP12,SAE1,UBE2K,CUL4B	61
hsa04668	TNF - signaling - pathway - Homo - sapiens	51/110	1.724806E-6	1.3E-5	1.81818	24.128	ATF2,TNFAIP3,PIK3CB,CXCL5,RPS6KA4,CASP7,RPS6KA5,CREB3L1,AKT2,CASP3,CREB3L2,AKT3,DNM1L,MAP3K7,MAP3K5,MAP2K3,MAP2K4,EDN1,CHUK,FOS,MMP9,MMP14,TRAF3,CREB5,BIRC3,CEBPB,ATF6B,PIK3R3,PIK3R2,PIK3R1,PTGS2,RELA,MAPK8,CCL2,MAPK1,FADD,MAP2K7,MAP2K6,JUN,JAG1,VEGFC,CFLAR,MAPK14,NFKB1,NFKBIA,ITCH,BCL3,TAB3,TAB2,TAB1,MAP3K14	51
hsa05221	Acute - myeloid - leukemia - Homo - sapiens	31/57	3.077796E-6	2.2E-5	2.13278	27.0678	LEF1,PIK3R3,PIK3R2,PIK3CB,PIK3R1,RELA,NRAS,CCND1,MYC,AKT2,AKT3,PIM1,MAPK1,PIM2,STAT5B,TCF7L2,TCF7L1,CHUK,STAT3,BRAF,PML,NFKB1,MTOR,RUNX1,RPS6KB1,KIT,RARA,KRAS,RAF1,SOS1,PPARD	31
hsa04666	Fc - gamma - R-mediated - phagocytosis - Homo - sapiens	44/93	4.479868E-6	3.1E-5	1.85537	22.8505	ARPC1B,ARPC1A,INPPL1,PIK3R3,PIK3R2,ASAP1,PIK3CB,WASL,ASAP2,PIK3R1,PLD1,CRKL,PAK1,CFL2,AKT2,AKT3,CFL1,MAPK1,RAC1,PLCG1,PIP5K1C,WASF1,WASF2,VASP,MARCKSL1,GSN,MYO10,SPHK2,PRKCE,LIMK2,LIMK1,PRKCA,ARPC4,GAB2,ARPC5,VAV2,DNM2,MARCKS,RPS6KB1,ARPC2,PPAP2A,RAF1,CRK,ARF6	44
hsa05211	Renal - cell - carcinoma - Homo - sapiens	34/66	5.230302E-6	3.6E-5	2.0202	24.5678	PIK3R3,PIK3R2,PIK3CB,PIK3R1,ETS1,HIF1A,CRKL,RAP1B,NRAS,PAK1,RAP1A,AKT2,AKT3,EP300,MAPK1,TCEB1,RAC1,VHL,PAK2,PAK4,EGLN1,JUN,CREBBP,TGFB1,GAB1,ARNT,PTPN11,BRAF,VEGFA,KRAS,RAF1,SOS1,MET,CRK	34
hsa05216	Thyroid - cancer - Homo - sapiens	19/29	6.595085E-6	4.4E-5	2.5693	30.6497	TCF7L2,TCF7L1,TPM3,LEF1,NCOA4,BRAF,NRAS,RXRA,CCND1,TFG,CDH1,MYC,TPR,CCDC6,MAPK1,CTNNB1,PPARG,KRAS,TP53	19
hsa05223	Non-small - cell - lung - cancer - Homo - sapiens	30/56	6.66142E-6	4.3E-5	2.10084	25.0403	RB1,PIK3R3,PIK3R2,PIK3CB,PIK3R1,FOXO3,STK4,EGFR,NRAS,RXRA,CCND1,AKT2,RASSF5,AKT3,E2F1,E2F2,MAPK1,E2F3,PLCG1,PDPK1,CDKN2A,PRKCA,BRAF,EML4,CDK6,CDK4,KRAS,RAF1,SOS1,TP53	30
hsa04066	HIF-1 - signaling - pathway - Homo - sapiens	47/103	7.406194E-6	4.7E-5	1.78945	21.1392	CDKN1A,PFKFB3,FLT1,CDKN1B,SERPINE1,PIK3R3,PIK3R2,PIK3R1,PIK3CB,PDHB,HIF1A,HK2,RELA,EGFR,IGF1R,LDHA,AKT2,AKT3,MKNK2,PGK1,EP300,HMOX1,MAPK1,TCEB1,PLCG1,TIMP1,VHL,PDK1,EGLN1,CREBBP,EDN1,PDHA1,NOS3,RPS6,STAT3,ARNT,PRKCA,NFKB1,MTOR,VEGFA,PFKL,IFNG,RPS6KB1,BCL2,EIF4E2,ALDOA,GAPDH	47
hsa05230	Central - carbon - metabolism - in - cancer - Homo - sapiens	34/67	8.027886E-6	5.0E-5	1.99005	23.3484	PTEN,PIK3R3,PIK3R2,PIK3CB,PDHB,SLC1A5,PIK3R1,HIF1A,HK2,EGFR,GLS,NRAS,LDHA,MYC,AKT2,AKT3,MAPK1,SLC16A3,PDK1,G6PD,PDHA1,SIRT6,MTOR,SLC7A5,C12ORF5,PFKL,PKM,KIT,KRAS,RAF1,TP53,MET,FGFR3,FGFR1	34
hsa05160	Hepatitis - C - Homo - sapiens	57/133	9.245852E-6	5.6E-5	1.68067	19.4812	SCARB1,GSK3B,CDKN1A,CD81,PPP2R2A,PIK3CB,IFIT1,TBK1,PPP2R1B,PPP2R1A,AKT2,AKT3,JAK1,IFNAR2,CHUK,DDX58,PDPK1,TYK2,CLDN11,IRF3,TRAF3,PSME3,TRAF6,IRF1,OAS3,IRF7,RAF1,SOS1,PPARA,TP53,IFNAR1,PIK3R3,PIK3R2,PIK3R1,RELA,EGFR,PPP2CA,PPP2CB,NRAS,MAPK8,RXRA,MAPK1,LDLR,STAT1,STAT2,STAT3,EIF2AK3,EIF2AK2,BRAF,EIF2AK4,MAPK14,NFKB1,NFKBIA,MAVS,PPP2R2D,KRAS,EIF3E	57
hsa04310	Wnt - signaling - pathway - Homo - sapiens	60/142	9.326538E-6	5.6E-5	1.657	19.1925	GSK3B,CHD8,PPP3CA,CCND3,CCND2,CCND1,MYC,EP300,RAC1,SOST,BTRC,MAP3K7,SKP1,CSNK2A1,FBXW11,WNT5A,CSNK2A2,AXIN1,PRKCA,SENP2,DKK1,RHOA,SFRP2,PLCB4,TBL1XR1,TP53,PPARD,CTBP2,CTBP1,ROCK2,LEF1,PRICKLE2,PSEN1,NLK,NKD1,LRP6,PPP3R1,MAPK8,DVL3,FZD1,TCF7L2,CREBBP,SMAD4,JUN,TCF7L1,SMAD3,FZD5,FZD4,CSNK1A1,SIAH1,FZD6,NFATC3,NFATC2,VANGL1,FOSL1,VANGL2,APC,BAMBI,CTNNB1,NOTUM	60
hsa04350	TGF-beta - signaling - pathway - Homo - sapiens	40/84	9.85725E-6	5.8E-5	1.86741	21.5262	BMPR2,ZFYVE9,ACVR1B,LTBP1,PPP2CA,PPP2CB,PPP2R1B,PPP2R1A,MYC,EP300,MAPK1,E2F4,SKP1,ACVR1,SMAD2,CREBBP,SMAD4,TGIF2,TGFB1,SMAD3,SMURF2,SMURF1,INHBA,BMP7,ACVR2B,SMAD5,RHOA,TGFBR1,BMP6,TGFBR2,SMAD7,BMP4,RBL1,ZFYVE16,IFNG,RPS6KB1,SP1,BAMBI,ID2,BMPR1A	40
hsa04012	ErbB - signaling - pathway - Homo - sapiens	41/87	1.1E-5	6.1E-5	1.8481	21.1757	GSK3B,CDKN1A,CDKN1B,SHC1,SRC,PIK3R3,PIK3R2,PIK3CB,PIK3R1,CBL,EGFR,CRKL,NRAS,PAK1,MAPK8,ERBB3,ERBB4,MYC,AKT2,AKT3,NCK2,ABL1,ABL2,MAPK1,PLCG1,MAP2K7,PAK2,PAK4,MAP2K4,STAT5B,JUN,GAB1,PRKCA,BRAF,MTOR,PTK2,RPS6KB1,KRAS,RAF1,SOS1,CRK	41
hsa05213	Endometrial - cancer - Homo - sapiens	28/52	1.2E-5	6.7E-5	2.11161	23.9577	GSK3B,LEF1,PTEN,PIK3R3,PIK3R2,PIK3CB,PIK3R1,FOXO3,EGFR,NRAS,CCND1,CDH1,MYC,AKT2,AKT3,CTNNA1,MAPK1,TCF7L2,TCF7L1,PDPK1,AXIN1,BRAF,APC,CTNNB1,KRAS,RAF1,SOS1,TP53	28
hsa04931	Insulin - resistance - Homo - sapiens	48/109	1.9E-5	0.000107	1.72693	18.7462	GSK3B,PYGB,CRTC2,PRKAA1,IRS1,PTEN,PRKAG1,PIK3R3,IRS2,PIK3R2,PIK3R1,PIK3CB,PRKCZ,FOXO1,PTPRF,RELA,PPP1CB,PPP1CC,RPS6KA3,MAPK8,PPP2R4,CREB3L1,AKT2,CREB3L2,AKT3,PPARGC1B,PCK2,MLXIP,SREBF1,PTPN1,PRKAB2,CPT1A,PDPK1,NOS3,PRKCE,GFPT2,GFPT1,STAT3,PTPN11,NFKB1,MTOR,NFKBIA,RPS6KB1,PPP1R3D,TRIB3,PPARA,OGT,CREB5	48
hsa05132	Salmonella - infection - Homo - sapiens	40/86	2.0E-5	0.000108	1.82398	19.7481	ROCK2,PKN3,ARPC1B,ARPC1A,WASL,KLC1,ACTB,RELA,ACTG1,MAPK8,KLC2,CASP1,MYH14,FLNA,MAPK1,FLNB,RAC1,FLNC,WASF1,WASF2,DYNC2H1,DYNC1H1,JUN,ARPC4,FOS,ARPC5,MAPK14,NFKB1,TJP1,IL1A,DYNC1LI2,IFNG,ARPC2,MYH9,PKN2,PKN1,PFN1,MYD88,PFN2,RAB7A	40
hsa04550	Signaling - pathways - regulating - pluripotency - of - stem - cells - Homo - sapiens	59/142	2.0E-5	0.000108	1.62938	17.6069	GSK3B,BMPR2,RIF1,PIK3CB,BMI1,FGF2,IGF1R,SOX2,MYC,AKT2,AKT3,SMARCAD1,JARID2,JAK2,JAK1,ACVR1,WNT5A,AXIN1,LIFR,KAT6A,HAND1,IL6ST,RAF1,PIK3R3,PIK3R2,PIK3R1,ACVR1B,NRAS,DVL3,MAPK1,SKIL,FZD1,SMAD2,SMAD4,ZFHX3,PCGF6,SMAD3,FZD5,FZD4,PCGF5,PCGF2,FZD6,PCGF3,STAT3,INHBA,MAPK14,KLF4,SMAD5,ACVR2B,BMP4,REST,APC,ID2,CTNNB1,KRAS,TCF3,FGFR3,FGFR1,BMPR1A	59
hsa05214	Glioma - Homo - sapiens	32/65	3.2E-5	0.000169	1.93062	19.9587	RB1,CDKN1A,SHC1,PTEN,PIK3R3,PIK3R2,PIK3CB,PIK3R1,EGFR,IGF1R,NRAS,CCND1,AKT2,AKT3,E2F1,E2F2,MAPK1,E2F3,PLCG1,CDKN2A,PRKCA,BRAF,MTOR,CDK6,CDK4,MDM2,KRAS,RAF1,SOS1,CALM1,TP53,CALM2	32
hsa04015	Rap1 - signaling - pathway - Homo - sapiens	80/211	4.4E-5	0.000225	1.48685	14.9259	ITGB1,DOCK4,FLT1,CTNND1,ITGB2,PIK3CB,SIPA1L3,FGF2,ACTB,CRKL,ACTG1,IGF1R,FGF9,CDH1,AKT2,RASSF5,AKT3,KDR,RAC1,MAP2K3,PRKCI,MAGI2,PRKCA,RHOA,VAV2,ADCY9,PLCB4,PRKD3,PARD3,KIT,RAPGEF2,TLN1,PFN1,RAPGEF5,RAF1,MET,CRK,RAPGEF3,EPHA2,PFN2,RALA,SRC,LPAR1,GNAI3,PIK3R3,ADCY3,PIK3R2,PIK3R1,EFNA5,PRKCZ,ADCY7,GNAI1,EGFR,GNAI2,RASGRP3,RAP1B,NRAS,PARD6B,RAP1A,PDGFC,KRIT1,MAPK1,PLCG1,MAP2K6,VASP,VEGFC,BRAF,MAPK14,V…	80
hsa03018	RNA - degradation - Homo - sapiens	36/77	4.4E-5	0.000223	1.83346	18.3834	BTG3,ZCCHC7,DDX6,BTG2,BTG1,TOB2,TOB1,EDC3,HSPD1,EXOSC6,EXOSC8,PABPC4L,EXOSC3,DCPS,HSPA9,TTC37,PABPC4,LSM3,CNOT4,PAN2,CNOT6,PFKL,LSM7,CNOT7,PAN3,XRN1,PAPD7,CNOT1,PAPD5,CNOT2,XRN2,RQCD1,SKIV2L,PABPC1,DCP1A,DCP2	36
hsa05145	Toxoplasmosis - Homo - sapiens	50/118	4.6E-5	0.000227	1.66168	16.6073	ITGB1,PIK3CB,LAMC1,AKT2,CASP3,AKT3,JAK2,MAP3K7,HLA-DPA1,JAK1,MAP2K3,CHUK,PDPK1,TYK2,IFNG,TRAF6,ITGA6,BIRC3,TLR2,LAMA5,LAMA4,GNAI3,PIK3R3,XIAP,PIK3R2,PIK3R1,RELA,GNAI1,GNAI2,MAPK8,HLA-DMB,IRAK1,MAPK1,LDLR,MAP2K6,HSPA8,TGFB1,IL10RB,STAT1,STAT3,MAPK14,NFKB1,NFKBIA,BCL2,HLA-DRA,TAB2,TAB1,MYD88,BCL2L1,HSPA1A	50
hsa05130	Pathogenic - Escherichia - coli - infection - Homo - sapiens	28/55	4.6E-5	0.000225	1.99643	19.9337	ITGB1,ROCK2,ARPC1B,ARPC1A,WASL,ACTB,ACTG1,TUBA1C,TUBA1B,TUBA1A,CDH1,NCK2,ABL1,FYN,TUBB,PRKCA,ARPC4,ARPC5,TUBB4B,YWHAZ,TUBB4A,RHOA,CTTN,ARPC2,NCL,HCLS1,CTNNB1,EZR	28
hsa05164	Influenza - A - Homo - sapiens	68/175	6.6E-5	0.000316	1.52381	14.6713	ATF2,GSK3B,ADAR,PIK3CB,ACTB,ACTG1,IFIH1,TBK1,XPO1,AKT2,AKT3,CASP1,EP300,TRIM25,KPNA2,JAK2,KPNA1,AGFG1,HLA-DPA1,JAK1,MAP2K3,IFNAR2,MAP2K4,RSAD2,DDX58,PRKCA,TYK2,DNAJC3,IL1A,DDX39B,HNRNPUL1,IRF3,IFNG,OAS3,IRF7,RAF1,IFNAR1,PIK3R3,PIK3R2,FURIN,PIK3R1,RELA,NXF1,MAPK8,HLA-DMB,PABPN1,CCL2,MAPK1,MAP2K7,MAP2K6,FDPS,HSPA8,CREBBP,JUN,STAT1,STAT2,EIF2AK3,TNFRSF10B,EIF2AK2,EIF2AK4,MAPK14,NFKB1,PML,NFKBIA,MAVS…	68
hsa04915	Estrogen - signaling - pathway - Homo - sapiens	43/99	7.6E-5	0.000359	1.70331	16.1574	ATF2,ATF6B,SHC1,SRC,ITPR1,GNAI3,PIK3R3,ADCY3,PIK3R2,PIK3R1,PIK3CB,ADCY7,EGFR,GNAI1,HSP90B1,GNAI2,NRAS,CREB3L1,AKT2,CREB3L2,AKT3,MAPK1,HSPA8,JUN,HSP90AA1,NOS3,MMP2,FOS,ESR1,MMP9,ADCY9,PLCB4,SP1,GNAQ,GNAS,KRAS,FKBP4,RAF1,CALM1,SOS1,CALM2,CREB5,HSPA1A	43
hsa05218	Melanoma - Homo - sapiens	33/71	0.000104	0.000486	1.8227	16.7075	RB1,CDKN1A,PTEN,PIK3R3,PIK3R2,PIK3CB,PIK3R1,FGF2,EGFR,IGF1R,NRAS,CCND1,FGF9,CDH1,AKT2,AKT3,PDGFC,E2F1,E2F2,MAPK1,E2F3,CDKN2A,MITF,BRAF,CDK6,CDK4,MDM2,KRAS,RAF1,TP53,MET,FGF11,FGFR1	33
hsa04150	mTOR - signaling - pathway - Homo - sapiens	29/60	0.000114	0.000522	1.89542	17.2094	PRKAA1,CAB39,IRS1,PTEN,PIK3R3,PIK3R2,PIK3CB,PIK3R1,HIF1A,RPS6KA3,AKT2,AKT3,MAPK1,RICTOR,EIF4B,PDPK1,RPS6,TSC2,TSC1,PRKCA,BRAF,MTOR,VEGFA,RPS6KB1,RRAGD,DDIT4,ULK2,ULK1,EIF4E2	29
hsa03040	Spliceosome - Homo - sapiens	54/134	0.000118	0.000532	1.58033	14.2922	TCERG1,RBM25,EIF4A3,HNRNPU,EFTUD2,SNRPD1,SNRNP70,DHX15,SNRPD3,BCAS2,NCBP2,BUD31,PRPF40A,PRPF4,DDX39B,NHP2L1,SRSF2,SNRNP27,SRSF4,SNRPE,SRSF6,SRSF7,SNRPB,SRSF9,SF3B4,DDX5,SF3B3,DHX8,RBM8A,SRSF1,U2AF1,PRPF8,U2AF1L4,PUF60,PCBP1,TRA2A,SNRPB2,HNRNPA1,SRSF10,HSPA8,SF3A1,HNRNPA3,SF3A2,CDC5L,CWC15,LSM3,U2SURP,CHERP,HNRNPM,LSM7,HNRNPK,ACIN1,HNRNPC,HSPA1A	54
hsa05142	Chagas - disease - (American - trypanosomiasis) - Homo - sapiens	44/104	0.000132	0.000588	1.65912	14.8144	SERPINE1,GNAI3,PIK3R3,PPP2R2A,PIK3R2,PIK3R1,PIK3CB,RELA,GNAI1,GNAI2,PPP2CA,PPP2CB,MAPK8,PPP2R1B,IRAK1,PPP2R1A,AKT2,AKT3,BDKRB2,CCL2,MAPK1,FADD,SMAD2,MAP2K4,JUN,TGFB1,SMAD3,CHUK,FOS,CFLAR,MAPK14,NFKB1,TGFBR1,TGFBR2,NFKBIA,PLCB4,IFNG,GNAQ,TRAF6,PPP2R2D,GNAS,CALR,MYD88,TLR2	44
hsa04917	Prolactin - signaling - pathway - Homo - sapiens	33/72	0.000146	0.000639	1.79739	15.8736	GSK3B,SHC1,SRC,PIK3R3,PIK3R2,PIK3CB,PIK3R1,FOXO3,RELA,NRAS,MAPK8,CCND2,CCND1,AKT2,AKT3,MAPK1,JAK2,SOCS6,SOCS7,SOCS4,STAT5B,CISH,STAT1,STAT3,FOS,MAPK14,PRLR,ESR1,NFKB1,IRF1,KRAS,RAF1,SOS1	33
hsa04213	Longevity - regulating - pathway - - - multiple - species - Homo - sapiens	30/64	0.000176	0.000757	1.83824	15.8948	PRKAA1,IRS1,IRS4,PRKAG1,PIK3R3,ADCY3,IRS2,PIK3R2,PIK3CB,PIK3R1,FOXO3,ADCY7,FOXO1,IGF1R,NRAS,AKT2,AKT3,EIF4EBP2,ATG5,HSPA8,PRKAB2,SOD2,SIRT1,MTOR,SOD1,ADCY9,RPS6KB1,CAT,KRAS,HSPA1A	30
hsa04910	Insulin - signaling - pathway - Homo - sapiens	55/139	0.000181	0.000769	1.5517	13.3692	GSK3B,PYGB,IRS1,INPPL1,IRS4,PRKAG1,IRS2,PIK3CB,PTPRF,HK2,CRKL,PPP1CB,PPP1CC,AKT2,AKT3,FLOT1,SREBF1,PRKAB2,PRKCI,EXOC7,PDPK1,RPS6,TSC2,TSC1,PRKAR1B,PRKAR1A,PPP1R3D,RAF1,EIF4E2,SOS1,CRK,PRKAA1,SHC1,PIK3R3,PIK3R2,PIK3R1,CBL,PRKCZ,FOXO1,ACACA,NRAS,MAPK8,PRKAR2A,MKNK2,MAPK1,SOCS4,PCK2,PTPN1,BRAF,MTOR,RPS6KB1,FASN,KRAS,CALM1,CALM2	55
hsa04070	Phosphatidylinositol - signaling - system - Homo - sapiens	41/98	0.000294	0.001231	1.64066	13.3414	CDS1,TMEM55A,PI4K2B,MTMR1,TMEM55B,DGKE,MTMR3,INPPL1,ITPR1,PTEN,PIK3R3,PIK3R2,PIK3R1,PIK3CB,MTMR4,PIK3C2A,MTMR6,PIK3C2B,PPIP5K2,PIP4K2A,PIP4K2B,PLCG1,PIP5K1C,IP6K1,IPMK,ITPK1,OCRL,PRKCA,DGKZ,ITPKB,INPP4B,PIKFYVE,PLCB4,SYNJ1,IMPAD1,PI4KA,CALM1,CALM2,PI4K2A,DGKH,CDS2	41
hsa04114	Oocyte - meiosis - Homo - sapiens	49/123	0.000329	0.001356	1.56225	12.5302	YWHAB,IGF1R,PPP1CB,PPP1CC,RPS6KA3,PPP3CA,SLK,CDC23,PPP2R1B,PPP2R1A,PPP2R5E,CDC27,FBXO5,BTRC,YWHAG,SKP1,YWHAH,FBXW11,PPP2R5A,PPP2R5D,PPP2R5C,CDC25C,SMC1A,YWHAZ,AR,ADCY9,CCNE2,ESPL1,CCNE1,ANAPC2,ANAPC13,ITPR1,ADCY3,ADCY7,AURKA,PPP2CA,PPP2CB,PPP3R1,CCNB1,MAPK1,BUB1,PLK1,CDK2,CDK1,CPEB3,CALM1,CPEB2,CALM2,CPEB4	49
hsa05206	MicroRNAs - in - cancer - Homo - sapiens	102/297	0.000392	0.001597	1.3468	10.5633	IRS1,TNC,IRS2,GLS,CRKL,RPS6KA5,CCND2,CCND1,MYC,PIM1,EP300,SOX4,TP63,PRKCE,TPM1,PRKCA,DICER1,CDC25C,CDC25A,CDC25B,FOXP1,CCNE2,CCNE1,DDIT4,ZFPM2,EZR,RAF1,TP53,NOTCH2,NOTCH3,DNMT1,SLC45A3,NOTCH1,SHC1,PIK3R2,BCL2L11,ABL1,HMOX1,PLCG1,MCL1,CREBBP,UBE2I,RDX,HMGA2,NFKB1,HNRNPK,CDK6,MDM2,BCL2,ATM,MDM4,FGFR3,BCL2L2,TRIM71,CDKN1A,CDKN1B,BMPR2,PTEN,BRCA1,BMI1,CASP3,TIMP3,ABCC1,DNMT3A,KIF23,SIRT1,MMP9,RHOA,ZE…	102
hsa04611	Platelet - activation - Homo - sapiens	48/122	0.000525	0.002106	1.54291	11.6529	ITGB1,MYLK2,ROCK2,SRC,SNAP23,ITPR1,GNAI3,PIK3R3,ADCY3,PIK3R2,PIK3R1,PIK3CB,PRKCZ,ADCY7,ARHGAP35,ACTB,GNAI1,ACTG1,MYL12B,GNAI2,PPP1CB,RAP1B,GNA13,PPP1CC,RAP1A,AKT2,AKT3,MAPK1,FYN,PRKG1,GUCY1A3,VASP,PRKCI,ARHGEF12,PPP1R12A,NOS3,ITGA2,MAPK14,RHOA,COL1A1,ADCY9,COL1A2,PLCB4,STIM1,GNAQ,BTK,GNAS,TLN1	48
hsa04932	Non-alcoholic - fatty - liver - disease - (NAFLD) - Homo - sapiens	57/151	0.000579	0.002294	1.48033	11.0335	GSK3B,IRS1,PRKAG1,IRS2,PIK3CB,COX6A1,COX7C,CASP7,AKT2,CASP3,AKT3,LEPR,UQCRFS1,RAC1,MAP3K5,COX8A,SREBF1,PRKAB2,SDHC,SDHB,IL1A,COX7A2L,NDUFS5,UQCRC1,NDUFS2,NDUFS1,UQCRC2,PPARA,PRKAA1,PIK3R3,COX7A2,PIK3R2,PIK3R1,UQCR10,ADIPOR1,COX5B,ADIPOR2,RELA,MAPK8,BCL2L11,RXRA,NDUFV2,MLXIP,XBP1,JUN,NDUFA7,TGFB1,NDUFA6,NDUFA5,NDUFA4,NDUFA2,EIF2AK3,NFKB1,ITCH,UQCRQ,BAX,MAP3K11	57
hsa04380	Osteoclast - differentiation - Homo - sapiens	51/132	0.000591	0.002308	1.51515	11.2638	FHL2,PIK3CB,PPP3CA,AKT2,AKT3,SIRPA,RAC1,MAP3K7,JAK1,IFNAR2,CHUK,IL1R1,MITF,GAB2,TYK2,FOS,TGFBR1,TGFBR2,IL1A,IFNG,TRAF6,BTK,PPARG,SQSTM1,IFNAR1,PIK3R3,PIK3R2,TNFRSF11B,PIK3R1,RELA,PPP3R1,MAPK8,MAPK1,FYN,MAP2K7,MAP2K6,JUN,TGFB1,STAT1,STAT2,NFATC2,MAPK14,NFKB1,FOSL2,FOSL1,NFKBIA,CYLD,FOSB,TAB2,TAB1,MAP3K14	51
hsa00510	N-Glycan - biosynthesis - Homo - sapiens	23/49	0.00095	0.003662	1.84074	12.8101	DPAGT1,B4GALT2,ALG8,ST6GAL1,B4GALT1,RPN2,ALG5,RPN1,ALG2,ALG13,ALG12,ALG1,DDOST,DPM2,FUT8,MAN2A1,MGAT5,MGAT4A,MGAT3,STT3A,MAN1A1,STT3B,ALG10B	23
hsa04014	Ras - signaling - pathway - Homo - sapiens	79/227	0.001085	0.004129	1.36478	9.31598	FLT1,PIK3CB,FGF2,ETS1,ETS2,IGF1R,TBK1,FGF9,AKT2,RASSF5,AKT3,KDR,RAC1,RALBP1,KSR1,CHUK,GAB1,PRKCA,GAB2,RHOA,PLA2G16,RASA4,RASA1,KIT,RASA2,RAPGEF5,RAF1,SOS1,MET,EPHA2,PLA1A,ARF6,RAB5B,RALA,RAB5C,SHC1,PIK3R3,PIK3R2,PIK3R1,EFNA5,PLD1,STK4,RELA,EGFR,RASGRP3,RAP1B,NRAS,PAK1,MAPK8,RAP1A,GNG5,PDGFC,ABL1,ABL2,MAPK1,SHOC2,PLCG1,PAK2,PAK4,VEGFC,PTPN11,GNG12,NFKB1,VEGFA,EFNA1,GNB1,REL,GNB4,NF1,KRAS,CALM1,RGL…	79
hsa04540	Gap - junction - Homo - sapiens	36/88	0.001094	0.004109	1.60428	10.9381	SRC,ITPR1,GNAI3,LPAR1,ADCY3,ADRB1,ADCY7,EGFR,GNAI1,GNAI2,TUBA1C,GJA1,TUBA1B,NRAS,TUBA1A,MAPK7,PDGFC,MAPK1,PRKG1,GUCY1A3,MAP3K2,TUBB,CSNK1D,PRKCA,TUBB4B,TUBB4A,GJD2,TJP1,ADCY9,PLCB4,GNAQ,CDK1,GNAS,KRAS,RAF1,SOS1	36
hsa04530	Tight - junction - Homo - sapiens	52/139	0.001244	0.004615	1.46706	9.81348	RAB3B,ZAK,PTEN,PPP2R2A,YBX3,ACTB,ACTG1,PPP2R1B,PPP2R1A,AKT2,AKT3,SPTAN1,PRKCI,CSNK2A1,ACTN1,PRKCE,MAGI2,CSNK2A2,SHROOM2,CASK,PRKCA,ACTN4,ASH1L,RHOA,CLDN11,CTTN,PARD3,MYH9,HCLS1,LLGL1,MYH6,SRC,GNAI3,PRKCZ,GNAI1,MYL12B,GNAI2,PPP2CA,PPP2CB,NRAS,PARD6B,CTNNA1,MYH14,SYMPK,YES1,MPP5,TJP1,CDK4,PPP2R2D,CTNNB1,KRAS,AMOTL1	52
hsa05120	Epithelial - cell - signaling - in - Helicobacter - pylori - infection - Homo - sapiens	29/68	0.001502	0.005502	1.67243	10.8721	ATP6V1A,SRC,RELA,EGFR,PAK1,MAPK8,CASP3,ATP6V1H,CSK,RAC1,PLCG1,GIT1,ATP6V1C1,MAP2K4,JUN,ATP6V0E1,ATP6AP1,CHUK,ADAM10,PTPN11,MAPK14,NFKB1,NFKBIA,TJP1,ADAM17,ATP6V1B2,ATP6V0D1,MET,MAP3K14	29
hsa05016	Huntington's - disease - Homo - sapiens	68/193	0.001619	0.005855	1.38169	8.87894	HIP1,CLTC,CLTA,COX6A1,ATP5G2,COX7C,AP2A2,DNALI1,SIN3A,CREB3L1,CASP3,CREB3L2,EP300,UQCRFS1,AP2M1,TGM2,COX8A,TBP,SDHC,ATP5F1,SDHB,COX7A2L,PLCB4,NDUFS5,UQCRC1,TBPL1,NDUFS2,PPARG,NDUFS1,UQCRC2,SLC25A5,TP53,CREB5,DNAH3,DCTN4,ATP5A1,ITPR1,HTT,COX7A2,UQCR10,COX5B,ATP5B,POLR2A,POLR2B,ATP5E,ATP5D,POLR2D,AP2S1,POLR2E,NDUFV2,CREBBP,NDUFA7,NDUFA6,NDUFA5,BDNF,NDUFA4,NDUFA2,AP2B1,SOD2,SOD1,REST,UQCRQ,SP1,GNAQ,…	68
hsa04330	Notch - signaling - pathway - Homo - sapiens	22/48	0.001792	0.006402	1.79739	11.3677	NOTCH2,NOTCH3,CREBBP,NOTCH1,JAG1,CTBP2,MAML2,CTBP1,MAML1,DTX2,DTX3,PSEN1,RBPJ,DLL1,APH1A,NCOR2,KAT2B,NCSTN,ADAM17,NUMB,EP300,DVL3	22
hsa04261	Adrenergic - signaling - in - cardiomyocytes - Homo - sapiens	54/148	0.001951	0.006887	1.43084	8.92769	ATF2,ATP2A2,PPP2R2A,PIK3CB,PPP1CB,PPP1CC,RPS6KA5,PPP2R1B,PPP2R1A,PPP2R5E,CREB3L1,AKT2,CREB3L2,AKT3,TPM4,TPM3,TPM1,PPP2R5A,ATP1B3,PRKCA,PPP2R5D,PPP2R5C,ATP1B1,ADCY9,PLCB4,RAPGEF3,MYH6,CREB5,ATF6B,GNAI3,PIK3R3,ADCY3,CACNA1D,ADRB1,PIK3R2,PIK3R1,CACNA1C,ATP1A1,ADCY7,GNAI1,GNAI2,PPP2CA,PPP2CB,MAPK1,ATP2B4,PPP2R3A,ATP2B1,MAPK14,GNAQ,PPP2R2D,GNAS,BCL2,CALM1,CALM2	54
hsa05152	Tuberculosis - Homo - sapiens	63/178	0.002071	0.007222	1.38797	8.57756	ITGB2,CTSS,EEA1,MRC2,PPP3CA,AKT2,CASP3,LAMP2,AKT3,EP300,JAK2,CTSD,HLA-DPA1,JAK1,ARHGEF12,ATP6AP1,KSR1,SPHK2,RIPK2,RHOA,IL1A,IFNG,TRAF6,RFX5,RAF1,ATP6V0D1,TLR2,RAB7A,RAB5B,CEBPB,RAB5C,SRC,CEBPG,RELA,HSPD1,PPP3R1,MAPK8,HLA-DMB,IRAK1,IRAK2,ATP6V1H,MAPK1,FADD,HSPA9,CD74,CREBBP,TGFB1,NFYA,IL10RB,STAT1,NFYB,NFYC,MAPK14,NFKB1,CD209,RFXAP,BCL2,HLA-DRA,BAX,CALM1,CALM2,RAB5A,MYD88	63
hsa04142	Lysosome - Homo - sapiens	46/123	0.002314	0.007975	1.4666	8.90071	CD63,CTSZ,CLTC,CLTA,ABCB9,LIPA,GNS,LITAF,CTSS,GGA2,AP3M1,LAPTM4A,GGA3,AP1G2,AP1G1,HYAL1,LAMP2,PSAP,AP1S2,SLC17A5,ATP6V1H,IDS,CTSH,AP3S2,AP1S3,ARSG,CTSF,CTSD,AP1M2,CTSB,CD164,HGSNAT,ATP6AP1,ENTPD4,SORT1,GAA,SLC11A2,AP1B1,CTNS,IGF2R,NPC1,NPC2,TPP1,DNASE2,ATP6V0D1,GLA	46
hsa04660	T - cell - receptor - signaling - pathway - Homo - sapiens	40/104	0.002402	0.008182	1.5083	9.0975	GSK3B,PIK3R3,PIK3R2,PIK3R1,PIK3CB,CBL,RELA,PPP3CA,PPP3R1,NRAS,PAK1,AKT2,AKT3,NCK2,MAPK1,FYN,PLCG1,MAP2K7,MAP3K7,PAK2,PAK4,JUN,CHUK,PDPK1,NFATC3,NFATC2,FOS,MAPK14,NFKB1,RHOA,VAV2,NFKBIA,DLG1,IFNG,CDK4,KRAS,RAF1,SOS1,MAP3K14,CARD11	40
hsa05231	Choline - metabolism - in - cancer - Homo - sapiens	39/101	0.002487	0.008376	1.51427	9.08047	SLC44A5,DGKE,SLC44A1,PIK3R3,PIK3R2,PIK3R1,PIK3CB,WASL,PLD1,HIF1A,EGFR,NRAS,MAPK8,AKT2,AKT3,PDGFC,MAPK1,PLCG1,PIP5K1C,RAC1,WASF1,WASF2,JUN,CHKB,PCYT1A,PDPK1,TSC2,TSC1,PRKCA,FOS,DGKZ,MTOR,RPS6KB1,SP1,PPAP2A,KRAS,RAF1,SOS1,DGKH	39
hsa05134	Legionellosis - Homo - sapiens	24/55	0.002574	0.008569	1.71123	10.2032	HBS1L,RAB1A,HSPA8,ARF1,VCP,SAR1A,SAR1B,RAB1B,BNIP3,ITGB2,RELA,NFKB1,HSPD1,EEF1A1,EEF1G,CLK1,NFKBIA,CASP7,CASP3,EEF1A2,CASP1,MYD88,TLR2,HSPA1A	24
hsa04370	VEGF - signaling - pathway - Homo - sapiens	26/61	0.002602	0.008566	1.67149	9.94779	SRC,PXN,PIK3R3,PIK3R2,PIK3CB,PIK3R1,PTGS2,PPP3CA,NRAS,PPP3R1,AKT2,AKT3,KDR,MAPK1,RAC1,PLCG1,SPHK2,NOS3,NFATC2,PRKCA,MAPK14,PTK2,VEGFA,MAPKAPK2,KRAS,RAF1	26
hsa04022	cGMP-PKG - signaling - pathway - Homo - sapiens	59/167	0.002942	0.009578	1.38546	8.07532	ATF2,MYLK2,IRS1,IRS4,ATP2A2,IRS2,PIK3CB,PPP1CB,PPP1CC,PPP3CA,EDNRA,CREB3L1,AKT2,CREB3L2,AKT3,BDKRB2,PRKG1,GUCY1A3,PPP1R12A,PRKCE,ATP1B3,ATP1B1,RHOA,ADCY9,PLCB4,KCNMA1,RAF1,SLC25A5,CREB5,ATF6B,ROCK2,ITPR1,GNAI3,PIK3R3,ADCY3,CACNA1D,ADRB1,PIK3R2,PIK3R1,CACNA1C,ATP1A1,ADCY7,GNAI1,GNAI2,GNA13,PPP3R1,GNA12,MAPK1,MEF2D,VASP,NOS3,NFATC3,ATP2B4,NFATC2,ATP2B1,GNAQ,PDE3A,CALM1,CALM2	59
hsa04962	Vasopressin-regulated - water - reabsorption - Homo - sapiens	20/44	0.003213	0.010346	1.78253	10.2325	DCTN6,DYNC2H1,NSF,DCTN5,DYNC1H1,RAB5B,RAB5C,DCTN4,ADCY3,AQP3,DYNLL2,DYNC1LI2,ADCY9,CREB3L1,ARHGDIA,CREB3L2,GNAS,RAB5A,VAMP2,CREB5	20
hsa04710	Circadian - rhythm - Homo - sapiens	15/30	0.003361	0.010703	1.96078	11.1679	PRKAA1,PRKAB2,FBXW11,PRKAG1,RORA,CSNK1D,RORB,PER2,PER1,BHLHE40,CRY2,FBXL3,BTRC,CLOCK,SKP1	15
hsa04064	NF-kappa - B - signaling - pathway - Homo - sapiens	36/93	0.003397	0.010702	1.51803	8.62976	BCL2A1,TNFAIP3,XIAP,PTGS2,RELA,IRAK1,TRIM25,ERC1,PLCG1,MAP3K7,PIAS4,UBE2I,CSNK2A1,CHUK,PARP1,GADD45B,IL1R1,DDX58,CSNK2A2,CFLAR,NFKB1,NFKBIA,CXCL12,TRAF3,TRAF6,BTK,BCL2,TAB3,ATM,TAB2,TAB1,MAP3K14,CARD11,MYD88,BIRC3,BCL2L1	36
hsa05133	Pertussis - Homo - sapiens	30/75	0.004073	0.012696	1.56863	8.63266	ITGB1,CXCL6,ITGB2,GNAI3,CXCL5,RELA,GNAI1,GNAI2,CASP7,MAPK8,IRAK1,CFL2,CASP3,CFL1,CASP1,MAPK1,JUN,FOS,MAPK14,RHOA,NFKB1,IL1A,IRF3,IRF1,TRAF6,IRF8,ITGA5,CALM1,CALM2,MYD88	30
hsa04914	Progesterone-mediated - oocyte - maturation - Homo - sapiens	37/98	0.0049	0.015113	1.48059	7.87452	ANAPC13,GNAI3,PIK3R3,ADCY3,PIK3R2,PIK3R1,PIK3CB,ADCY7,GNAI1,IGF1R,GNAI2,RPS6KA3,CCNB1,MAPK8,CDC23,AKT2,AKT3,CDC27,MAPK1,BUB1,HSP90AA1,PLK1,BRAF,CDC25C,MAPK14,CDC25A,CDC25B,CCNA2,ADCY9,CDK2,CDK1,KRAS,RAF1,CPEB3,CPEB2,ANAPC2,CPEB4	37
hsa00750	Vitamin - B6 - metabolism - Homo - sapiens	5/6	0.005088	0.015529	3.26797	17.2577	PDXK,PHOSPHO2,PNPO,AOX1,PDXP	5
hsa04662	B - cell - receptor - signaling - pathway - Homo - sapiens	29/73	0.005263	0.015899	1.55788	8.17417	GSK3B,CD81,INPPL1,PIK3R3,PIK3R2,PIK3CB,PIK3R1,RELA,RASGRP3,PPP3CA,NRAS,PPP3R1,AKT2,AKT3,MAPK1,RAC1,JUN,CHUK,NFATC3,NFATC2,FOS,NFKB1,VAV2,NFKBIA,BTK,KRAS,RAF1,SOS1,CARD11	29
hsa03008	Ribosome - biogenesis - in - eukaryotes - Homo - sapiens	34/89	0.005515	0.016487	1.49813	7.7908	POP7,POP1,WDR3,HEATR1,FCF1,NAT10,NMD3,PWP2,SPATA5,RRP7A,FBL,NXF1,XPO1,TCOF1,DROSHA,RIOK2,UTP14C,WDR36,REXO1,CSNK2A1,CSNK2A2,RPP40,WDR75,REXO2,GTPBP4,GNL3L,XRN1,NHP2L1,DKC1,XRN2,SBDS,NHP2,RAN,NOP10	34
hsa05010	Alzheimer's - disease - Homo - sapiens	58/168	0.005593	0.016553	1.35387	7.02153	GSK3B,ATP2A2,COX6A1,ATP5G2,COX7C,PPP3CA,CASP7,CASP3,CAPN2,UQCRFS1,CAPN1,COX8A,MME,ADAM10,SDHC,ATP5F1,SDHB,COX7A2L,ADAM17,PLCB4,NDUFS5,UQCRC1,NDUFS2,NDUFS1,UQCRC2,ATF6,GAPDH,ATP5A1,ITPR1,LPL,CACNA1D,COX7A2,CACNA1C,PSEN1,UQCR10,COX5B,APH1A,ATP5B,NCSTN,PPP3R1,ATP5E,ATP5D,MAPK1,FADD,NAE1,APBB1,NDUFV2,NDUFA7,NDUFA6,NDUFA5,NDUFA4,NDUFA2,EIF2AK3,UQCRQ,GNAQ,CALM1,CALM2,CDK5R1	58
hsa05412	Arrhythmogenic - right - ventricular - cardiomyopathy - (ARVC) - Homo - sapiens	29/74	0.006582	0.019287	1.53683	7.72003	ITGB1,ITGB5,LEF1,ATP2A2,CACNA1D,CACNA1C,ACTB,ACTG1,GJA1,SGCB,LMNA,DAG1,CTNNA1,ITGB8,ITGAV,DMD,EMD,DSP,TCF7L2,TCF7L1,ACTN1,ITGA2,ACTN4,ITGA11,CTNNB1,DSG2,ITGA6,ITGA5,DSC2	29
hsa05416	Viral - myocarditis - Homo - sapiens	24/59	0.007537	0.021866	1.59521	7.79724	CXADR,CAV1,ITGB2,HLA-C,HLA-A,ACTB,ACTG1,HLA-E,HLA-DMB,CCND1,SGCB,CASP3,DAG1,ABL1,ABL2,HLA-DRA,DMD,FYN,RAC1,EIF4G3,MYH6,EIF4G2,HLA-DPA1,EIF4G1	24
hsa04072	Phospholipase - D - signaling - pathway - Homo - sapiens	50/144	0.008474	0.024342	1.36166	6.4961	DGKE,ARF1,PIK3CB,AKT2,AKT3,GAB1,TSC2,TSC1,PRKCA,GAB2,DGKZ,RHOA,DNM2,ADCY9,PLCB4,KIT,PPAP2A,RAF1,SOS1,RAPGEF3,DGKH,ARF6,AGPAT5,PTGFR,RALA,SHC1,LPAR1,PIK3R3,ADCY3,PIK3R2,PIK3R1,PLD1,AGPAT1,ADCY7,EGFR,AGPAT3,CYTH3,GNA13,NRAS,PDGFC,GNA12,MAPK1,FYN,PLCG1,PIP5K1C,PTPN11,MTOR,LPAR6,GNAS,KRAS	50
hsa04320	Dorso-ventral - axis - formation - Homo - sapiens	13/27	0.009223	0.026235	1.88816	8.84813	NOTCH2,NOTCH3,NOTCH1,ETS1,EGFR,ETS2,MAPK1,SPIRE1,KRAS,CPEB3,SOS1,CPEB2,CPEB4	13
hsa05034	Alcoholism - Homo - sapiens	60/179	0.009865	0.027792	1.31449	6.07136	ATF2,HIST2H2AA4,PPP1CB,PPP1CC,CREB3L1,CREB3L2,HIST1H2AC,HIST1H2AM,HIST1H2AI,H2AFX,H2AFV,HIST2H2BE,HIST2H3A,HAT1,HIST1H2BE,HIST1H2BG,RAF1,SOS1,SLC29A1,HIST2H3C,HIST1H2BD,HIST1H2BC,CREB5,HIST1H2BN,HDAC4,HIST1H2BO,ATF6B,HIST1H2BJ,SHC1,GNAI3,HDAC8,GNAI1,HDAC7,GNAI2,NRAS,HIST2H4B,GNG5,HIST1H3G,MAPK1,HIST1H3H,HIST1H3B,NTRK2,H3F3B,H3F3C,BDNF,BRAF,GNG12,HIST1H4B,HIST3H2A,PKIA,GNB1,GNAS,GNB4,FOSB,KRAS,HIS…	60
hsa05110	Vibrio - cholerae - infection - Homo - sapiens	21/51	0.010248	0.028596	1.61476	7.39673	ATP6V1A,ARF1,ATP6V0E1,ATP6AP1,ADCY3,PRKCA,ACTB,ACTG1,ERO1L,PDIA4,TJP1,SEC61A1,ADCY9,SEC61G,ATP6V1B2,GNAS,ATP6V1H,KDELR2,PLCG1,ATP6V0D1,ATP6V1C1	21
hsa04728	Dopaminergic - synapse - Homo - sapiens	45/129	0.010998	0.0304	1.36799	6.1697	ATF2,GSK3B,ATF6B,ITPR1,GNAI3,PPP2R2A,CACNA1D,CACNA1C,GNAI1,GNAI2,PPP1CB,PPP2CA,PPP1CC,PPP3CA,PPP2CB,MAPK8,PPP2R1B,GNG5,PPP2R1A,KIF5C,PPP2R5E,CREB3L1,KIF5B,AKT2,CREB3L2,AKT3,GRIA3,PPP2R5A,PRKCA,PPP2R5D,PPP2R5C,FOS,PPP2R3A,GNG12,MAPK14,PLCB4,GNAQ,GNB1,PPP2R2D,GNAS,GNB4,CALM1,CLOCK,CALM2,CREB5	45
hsa00900	Terpenoid - backbone - biosynthesis - Homo - sapiens	11/22	0.011598	0.031759	1.96078	8.73907	FDPS,IDI1,ICMT,HMGCS1,GGPS1,FNTB,PDSS2,MVD,HMGCR,RCE1,PCYOX1	11
hsa04922	Glucagon - signaling - pathway - Homo - sapiens	36/101	0.014995	0.04068	1.39779	5.87079	ATF2,PYGB,CRTC2,PRKAA1,SMEK1,SMEK2,ITPR1,PRKAG1,PDHB,FOXO1,ACACA,PPP3CA,PPP3R1,LDHA,CREB3L1,AKT2,CREB3L2,AKT3,EP300,PCK2,PRKAB2,CPT1A,CREBBP,PDHA1,SIRT1,PFKL,PKM,PLCB4,GNAQ,GNAS,SIK1,SIK2,CALM1,PPARA,CALM2,CREB5	36
hsa04670	Leukocyte - transendothelial - migration - Homo - sapiens	41/118	0.015764	0.042374	1.36258	5.65476	ITGB1,ROCK2,CTNND1,PXN,ITGB2,GNAI3,PIK3R3,PIK3R2,PIK3R1,PIK3CB,ARHGAP35,ACTB,GNAI1,ACTG1,MYL12B,GNAI2,RAP1B,RAP1A,RASSF5,CTNNA1,PLCG1,RAC1,VASP,ACTN1,MMP2,MSN,PRKCA,PTPN11,ACTN4,MAPK14,MMP9,PTK2,RHOA,VAV2,CLDN11,CXCL12,CTNNB1,EZR,VCL,RAPGEF3,BCAR1	41
hsa00670	One - carbon - pool - by - folate - Homo - sapiens	10/20	0.015918	0.0424	1.96078	8.11824	MTFMT,MTHFD1L,MTHFD1,SHMT2,MTHFD2,SHMT1,MTHFR,MTR,TYMS,GART	10
hsa04730	Long-term - depression - Homo - sapiens	23/60	0.019276	0.050882	1.50327	5.93623	GUCY1A3,ITPR1,GNAI3,PRKCA,BRAF,GNAI1,IGF1R,GNAI2,PPP2CA,GNA13,PPP2CB,NRAS,PLCB4,PPP2R1B,PPP2R1A,GNAQ,GNA12,GNAS,MAPK1,KRAS,RAF1,PRKG1,GRIA3	23
hsa00533	Glycosaminoglycan - biosynthesis - - - keratan - sulfate - Homo - sapiens	8/15	0.019457	0.050901	2.0915	8.23956	B4GALT2,FUT8,B4GALT1,CHST1,B3GNT2,B3GNT1,B4GALT4,ST3GAL2	8
hsa05140	Leishmaniasis - Homo - sapiens	27/73	0.019683	0.051036	1.45044	5.69736	ITGB1,ITGB2,PTGS2,RELA,HLA-DMB,IRAK1,MAPK1,JAK2,MAP3K7,HLA-DPA1,JAK1,JUN,MARCKSL1,TGFB1,STAT1,FOS,MAPK14,NFKB1,NFKBIA,IL1A,IFNG,TRAF6,HLA-DRA,TAB2,TAB1,MYD88,TLR2	27
hsa04145	Phagosome - Homo - sapiens	51/154	0.020595	0.052934	1.2987	5.04245	ITGB1,SCARB1,ITGB5,ITGB2,ACTB,CTSS,ACTG1,EEA1,MRC2,TUBA1C,SEC61A1,TUBA1B,TUBA1A,SEC61G,LAMP2,OLR1,ITGAV,RAC1,HLA-DPA1,DYNC2H1,ATP6V0E1,ATP6AP1,TUBB,ITGA2,STX7,HLA-C,HLA-A,HLA-E,DYNC1LI2,CANX,ATP6V1B2,ITGA5,ATP6V0D1,VAMP3,TLR2,RAB7A,ATP6V1A,STX12,RAB5B,RAB5C,HLA-DMB,ATP6V1H,ATP6V1C1,DYNC1H1,TUBB4B,TUBB4A,PIKFYVE,CD209,HLA-DRA,CALR,RAB5A	51
hsa04920	Adipocytokine - signaling - pathway - Homo - sapiens	26/70	0.020627	0.052555	1.45658	5.6532	PRKAA1,IRS1,IRS4,PRKAG1,IRS2,ADIPOR1,ADIPOR2,RELA,MAPK8,RXRA,AKT2,AKT3,LEPR,JAK2,PCK2,PRKAB2,CPT1A,CHUK,STAT3,ACSL4,PTPN11,ACSL3,NFKB1,MTOR,NFKBIA,PPARA	26
hsa04921	Oxytocin - signaling - pathway - Homo - sapiens	52/158	0.022027	0.055638	1.29064	4.92442	MYLK2,CDKN1A,PRKAG1,PIK3CB,ACTB,ACTG1,PPP1CB,PPP1CC,PPP3CA,CCND1,GUCY1A3,PRKAB2,PPP1R12A,CAMK1D,PRKCA,FOS,RHOA,MYL6,ADCY9,PLCB4,RAF1,PPP1R12C,PRKAA1,ROCK2,SRC,ITPR1,GNAI3,PIK3R3,ADCY3,CACNA1D,PIK3R2,PIK3R1,CACNA1C,PTGS2,ADCY7,EGFR,GNAI1,GNAI2,PPP3R1,NRAS,MAPK7,MAPK1,JUN,NOS3,NFATC3,NFATC2,EEF2,GNAQ,GNAS,KRAS,CALM1,CALM2	52
hsa00562	Inositol - phosphate - metabolism - Homo - sapiens	26/71	0.024839	0.062203	1.43607	5.30677	PI4K2B,MTMR1,MTMR3,INPPL1,PTEN,PIK3CB,PIK3C2A,MTMR4,MTMR6,PIK3C2B,PIP4K2A,PIP4K2B,PLCG1,PIP5K1C,IPMK,ITPK1,OCRL,ITPKB,INPP4B,ALDH6A1,PIKFYVE,PLCB4,SYNJ1,IMPAD1,PI4KA,PI4K2A	26
hsa04912	GnRH - signaling - pathway - Homo - sapiens	32/91	0.025499	0.063316	1.37901	5.05975	SRC,ITPR1,ADCY3,CACNA1D,CACNA1C,PLD1,ADCY7,EGFR,NRAS,MAPK8,MAPK7,MAPK1,MAP2K7,MAP2K6,MAP2K3,MAP3K2,MAP2K4,MAP3K3,JUN,MMP2,PRKCA,MAPK14,MMP14,ADCY9,PLCB4,GNAQ,GNAS,KRAS,RAF1,SOS1,CALM1,CALM2	32
hsa04664	Fc - epsilon - RI - signaling - pathway - Homo - sapiens	25/68	0.026091	0.064242	1.44175	5.25685	PIK3R3,PIK3R2,PIK3CB,PIK3R1,NRAS,MAPK8,AKT2,AKT3,MAPK1,FYN,RAC1,PLCG1,MAP2K7,MAP2K6,MAP2K3,MAP2K4,PDPK1,PRKCA,GAB2,MAPK14,VAV2,BTK,KRAS,RAF1,SOS1	25
hsa00310	Lysine - degradation - Homo - sapiens	20/52	0.026889	0.065653	1.5083	5.45407	KMT2E,KMT2D,SETD2,SETD8,KMT2A,KMT2C,SETD1B,SETD7,DOT1L,KMT2B,PLOD2,ASH1L,SUV420H1,ALDH3A2,NSD1,OGDH,WHSC1,COLGALT1,WHSC1L1,ALDH9A1	20
hsa04923	Regulation - of - lipolysis - in - adipocytes - Homo - sapiens	21/56	0.031607	0.076535	1.47059	5.07998	IRS1,IRS4,GNAI3,PIK3R3,ADCY3,IRS2,ADRB1,PIK3R2,PIK3CB,ABHD5,PIK3R1,PTGS2,ADCY7,GNAI1,GNAI2,PLA2G16,ADCY9,AKT2,AKT3,GNAS,PRKG1	21
hsa04620	Toll-like - receptor - signaling - pathway - Homo - sapiens	36/106	0.031911	0.076639	1.33185	4.58796	PIK3R3,PIK3R2,PIK3R1,PIK3CB,RELA,MAPK8,TBK1,IRAK1,AKT2,AKT3,MAPK1,FADD,RAC1,MAP2K7,MAP3K7,MAP2K6,MAP2K3,IFNAR2,MAP2K4,JUN,CHUK,STAT1,FOS,MAPK14,NFKB1,NFKBIA,IRF3,TRAF3,TRAF6,IRF7,TAB2,IRF5,TAB1,MYD88,IFNAR1,TLR2	36
hsa04130	SNARE - interactions - in - vesicular - transport - Homo - sapiens	14/34	0.032891	0.078351	1.61476	5.51368	STX17,STX16,GOSR2,GOSR1,SNAP23,STX7,STX6,VTI1A,BNIP1,STX3,YKT6,VAMP2,VTI1B,VAMP3	14
hsa04916	Melanogenesis - Homo - sapiens	34/100	0.035701	0.084357	1.33333	4.44345	GSK3B,LEF1,GNAI3,ADCY3,ADCY7,GNAI1,GNAI2,NRAS,CREB3L1,CREB3L2,EP300,DVL3,MAPK1,FZD1,TCF7L2,CREBBP,EDN1,TCF7L1,FZD5,FZD4,WNT5A,FZD6,MITF,PRKCA,ADCY9,PLCB4,GNAQ,KIT,GNAS,CTNNB1,KRAS,RAF1,CALM1,CALM2	34
hsa00600	Sphingolipid - metabolism - Homo - sapiens	18/47	0.036183	0.084812	1.50188	4.98499	GAL3ST1,CERS6,CERK,SPHK2,SGMS2,GBA2,ACER2,UGCG,UGT8,SGPL1,SPTLC2,ACER3,PPAP2A,DEGS1,KDSR,B4GALT6,GLA,CERS2	18
hsa04961	Endocrine - and - other - factor-regulated - calcium - reabsorption - Homo - sapiens	18/47	0.036183	0.084139	1.50188	4.98499	CLTC,CLTA,ATP1B3,PRKCA,ATP1A1,AP2B1,ATP2B1,ATP1B1,AP2A2,ESR1,DNM2,PLCB4,ADCY9,GNAQ,AP2S1,BDKRB2,GNAS,AP2M1	18
hsa04622	RIG-I-like - receptor - signaling - pathway - Homo - sapiens	25/70	0.037166	0.085746	1.40056	4.61113	OTUD5,DDX3X,RELA,IFIH1,MAPK8,TBK1,TRIM25,FADD,MAP3K7,ATG5,CHUK,DDX58,ISG15,MAPK14,ATG12,NFKB1,NFKBIA,CYLD,SIKE1,MAVS,IRF3,TRAF3,TRAF6,IRF7,TBKBP1	25
hsa04621	NOD-like - receptor - signaling - pathway - Homo - sapiens	21/57	0.038346	0.087775	1.44479	4.71162	HSP90AA1,CHUK,RIPK2,CARD8,TNFAIP3,MAPK14,RELA,NFKB1,HSP90B1,ERBB2IP,NFKBIA,MAPK8,TRAF6,CASP1,CCL2,MAPK1,TAB3,TAB2,TAB1,MAP3K7,BIRC3	21
hsa00450	Selenocompound - metabolism - Homo - sapiens	8/17	0.044803	0.101762	1.84544	5.73099	SEPSECS,TXNRD3,MARS2,TXNRD1,MARS,MTR,SEPHS1,PAPSS2	8
hsa03010	Ribosome - Homo - sapiens	44/137	0.048508	0.109329	1.25948	3.81123	RPL5,RPL3,RPL32,RPLP1,MRPL19,RPL11,MRPL16,MRPL17,MRPL14,MRPL15,RPL8,MRPL13,MRPL10,MRPL4,RPS4X,RPS19,RPS18,RPL36,RPS3,RPL35,RPL37,RPL15,RPS11,RPL17,RPL41,RPL21,RPL22,RPS6,MRPL27,MRPS18A,MRPL28,RPL13A,MRPS2,MRPS21,RPL23A,MRPS7,MRPS5,RPS29,RPL37A,RPL22L1,FAU,RPL28,UBA52,RPS23	44
hsa05217	Basal - cell - carcinoma - Homo - sapiens	20/55	0.048614	0.108733	1.42603	4.31206	FZD1,GSK3B,TCF7L2,TCF7L1,FZD5,FZD4,PTCH1,WNT5A,LEF1,FZD6,AXIN1,GLI3,GLI2,BMP4,SMO,APC,SUFU,DVL3,CTNNB1,TP53	20
hsa04062	Chemokine - signaling - pathway - Homo - sapiens	58/187	0.051154	0.113547	1.21632	3.61599	GSK3B,CXCL6,PIK3CB,WASL,CXCL5,CRKL,PREX1,AKT2,AKT3,CCR9,RAC1,JAK2,CHUK,RHOA,VAV2,ADCY9,PLCB4,PARD3,RAF1,SOS1,CRK,SHC1,ROCK2,SRC,PXN,GNAI3,PIK3R3,ADCY3,PIK3R2,PIK3R1,FOXO3,PRKCZ,ADCY7,RELA,GNAI1,GNAI2,RAP1B,NRAS,PAK1,RAP1A,GNG5,ADRBK2,CCL2,MAPK1,STAT5B,STAT1,STAT2,STAT3,BRAF,GNG12,NFKB1,PTK2,NFKBIA,CXCL12,GNB1,GNB4,KRAS,BCAR1	58
hsa03030	DNA - replication - Homo - sapiens	14/36	0.053451	0.117752	1.52505	4.46688	FEN1,PCNA,MCM7,RFC1,PRIM1,RPA1,RPA2,POLD3,POLE4,POLA1,RNASEH1,MCM3,MCM4,MCM5	14
hsa05146	Amoebiasis - Homo - sapiens	33/100	0.056485	0.123507	1.29412	3.71902	LAMA5,RAB5B,RAB5C,LAMA4,ITGB2,PIK3R3,PIK3R2,PIK3R1,PIK3CB,LAMC1,RELA,CASP3,TGFB1,IL1R1,ACTN1,FN1,PRKCA,SERPINB9,ACTN4,NFKB1,PTK2,SERPINB6,COL1A1,COL1A2,PLCB4,IFNG,COL4A1,GNAQ,GNAS,RAB5A,VCL,TLR2,RAB7A	33
hsa04024	cAMP - signaling - pathway - Homo - sapiens	61/199	0.057445	0.124677	1.20209	3.43428	ATP2A2,PIK3CB,GLI3,PPP1CB,PPP1CC,EDNRA,CREB3L1,AKT2,CREB3L2,AKT3,EP300,PDE4A,RAC1,PPP1R12A,PDE4D,ATP1B3,FOS,ATP1B1,RHOA,VAV2,ADCY9,FSHR,PPARA,RAF1,RAPGEF3,CREB5,ROCK2,GNAI3,PIK3R3,ADCY3,PIK3R2,ADRB1,CACNA1D,PIK3R1,CACNA1C,ATP1A1,PLD1,ADCY7,GNAI1,RELA,GNAI2,RAP1B,PAK1,MAPK8,RAP1A,MAPK1,GRIA3,CREBBP,JUN,BDNF,PTCH1,ATP2B4,BRAF,ATP2B1,NFKB1,NFKBIA,PDE3A,GNAS,CALM1,CALM2,HCN2	61
hsa00534	Glycosaminoglycan - biosynthesis - - - heparan - sulfate - / - heparin - Homo - sapiens	10/24	0.061508	0.132515	1.63399	4.5565	EXT1,NDST1,EXTL2,GLCE,XYLT2,HS6ST1,EXTL3,HS6ST2,HS2ST1,HS6ST3	10
hsa04630	Jak-STAT - signaling - pathway - Homo - sapiens	49/158	0.068353	0.146186	1.21618	3.2631	CDKN1A,FHL1,PIK3CB,CCND3,CCND2,CCND1,MYC,AKT2,AKT3,LEPR,PIM1,EP300,AOX1,JAK2,JAK1,PIAS4,IFNAR2,IL11,CISH,LIFR,TYK2,OSMR,PRLR,IFNG,IL6ST,RAF1,SOS1,IFNAR1,PIK3R3,PIK3R2,PIK3R1,IL21R,STAT4,STAT6,SOCS6,SOCS7,SOCS4,MCL1,STAT5B,CREBBP,IL10RB,STAT1,STAT2,STAT3,PTPN11,MTOR,EPOR,BCL2,BCL2L1	49
hsa03050	Proteasome - Homo - sapiens	16/44	0.072757	0.154476	1.42603	3.73709	PSMD12,PSMD11,PSMA7,PSMB6,PSMB4,PSMD7,PSMC6,IFNG,PSMC4,PSMA2,PSMD2,PSME3,PSMD3,PSME4,PSMD1,PSMF1	16
hsa05014	Amyotrophic - lateral - sclerosis - (ALS) - Homo - sapiens	18/51	0.077339	0.163024	1.38408	3.54264	MAP2K3,DERL1,MAPK14,SOD1,PPP3CA,PPP3R1,CASP3,CAT,CASP1,BCL2,NEFL,BAX,RAC1,TP53,RAB5A,MAP3K5,MAP2K6,BCL2L1	18
hsa04930	Type - II - diabetes - mellitus - Homo - sapiens	17/48	0.082085	0.171792	1.38889	3.47222	IRS1,PRKCE,IRS4,PIK3R3,IRS2,PIK3R2,CACNA1D,PIK3CB,PIK3R1,CACNA1C,PRKCZ,HK2,MTOR,MAPK8,PKM,MAPK1,SOCS4	17
hsa00270	Cysteine - and - methionine - metabolism - Homo - sapiens	16/45	0.08715	0.1811	1.39434	3.40234	DNMT1,AHCYL1,MDH1,GSS,AMD1,DNMT3A,MTR,MAT2B,LDHA,MTAP,GCLC,MAT2A,TST,CBS,BCAT1,BCAT2	16
hsa05410	Hypertrophic - cardiomyopathy - (HCM) - Homo - sapiens	27/83	0.091351	0.188492	1.27569	3.05278	ITGB1,PRKAA1,ITGB5,PRKAG1,ATP2A2,CACNA1D,CACNA1C,ACTB,ACTG1,TTN,SGCB,LMNA,DAG1,ITGB8,ITGAV,DMD,EMD,PRKAB2,TGFB1,TPM4,TPM3,ITGA2,TPM1,ITGA11,ITGA6,ITGA5,MYH6	27
hsa05414	Dilated - cardiomyopathy - Homo - sapiens	29/90	0.091444	0.187365	1.26362	3.0226	ITGB1,ITGB5,ATP2A2,ADCY3,ADRB1,CACNA1D,CACNA1C,ADCY7,ACTB,ACTG1,TTN,SGCB,LMNA,DAG1,ITGB8,ITGAV,DMD,EMD,TGFB1,TPM4,TPM3,ITGA2,TPM1,ADCY9,ITGA11,GNAS,ITGA6,ITGA5,MYH6	29
hsa04720	Long-term - potentiation - Homo - sapiens	22/66	0.095587	0.194493	1.30719	3.06891	CREBBP,ITPR1,PRKCA,BRAF,CACNA1C,PPP1CB,RAP1B,PPP3CA,PPP1CC,RPS6KA3,NRAS,PPP3R1,PLCB4,RAP1A,GNAQ,EP300,MAPK1,KRAS,RAF1,CALM1,CALM2,RAPGEF3	22
hsa03060	Protein - export - Homo - sapiens	9/23	0.106527	0.215259	1.53453	3.43635	OXA1L,SEC61A1,IMMP2L,SRP72,SEC61G,SRPR,SRP54,SRPRB,SEC11A	9
hsa04340	Hedgehog - signaling - pathway - Homo - sapiens	17/50	0.113444	0.227665	1.33333	2.90193	GSK3B,CSNK1G3,FBXW11,CSNK1A1,PTCH1,WNT5A,CSNK1D,GLI3,GLI2,BMP4,ZIC2,SMO,SUFU,RAB23,GAS1,BTRC,CSNK1G1	17
hsa00020	Citrate - cycle - (TCA - cycle) - Homo - sapiens	11/30	0.118118	0.235433	1.43791	3.07147	ACLY,PDHA1,MDH1,OGDH,SDHC,ACO1,PDHB,SDHB,DLD,PCK2,IDH3A	11
hsa04978	Mineral - absorption - Homo - sapiens	17/51	0.131497	0.260328	1.30719	2.65199	SLC46A1,SLC31A1,MT1M,SLC11A2,SLC40A1,ATP1B3,SLC30A1,ATP1A1,ATP2B1,ATP1B1,ATOX1,FTH1,HMOX1,TRPM7,SLC39A4,MT1E,FTL	17
hsa01212	Fatty - acid - metabolism - Homo - sapiens	16/48	0.140507	0.276299	1.30719	2.56536	CPT1A,ACAA2,ELOVL5,ACSL4,ACSL3,PTPLB,MCAT,ACACA,HADHB,FADS2,CPT2,SCD,FASN,PTPLAD1,ACAA1,FADS1	16
hsa00970	Aminoacyl-tRNA - biosynthesis - Homo - sapiens	21/66	0.149779	0.292567	1.24777	2.36902	RARS2,DARS,MTFMT,WARS,AARS2,VARS,PARS2,MARS2,GATC,TARS,EPRS,LARS2,SEPSECS,KARS,QARS,LARS,MARS,GARS,IARS2,EARS2,AARS	21
hsa04612	Antigen - processing - and - presentation - Homo - sapiens	24/77	0.155599	0.301925	1.22231	2.27407	CD74,HSPA8,HSP90AA1,NFYA,NFYB,NFYC,HLA-C,HLA-A,IFI30,CTSS,TAPBP,HLA-E,HLA-DMB,IFNG,PSME3,RFX5,CANX,RFXAP,HLA-DRA,CALR,B2M,CTSB,HLA-DPA1,HSPA1A	24
hsa04721	Synaptic - vesicle - cycle - Homo - sapiens	20/63	0.159736	0.307911	1.24494	2.28352	UNC13B,NSF,ATP6V1A,SNAP25,ATP6V0E1,SYT1,STXBP1,CLTC,CLTA,AP2B1,AP2A2,DNM2,ATP6V1B2,AP2S1,ATP6V1H,STX3,ATP6V0D1,AP2M1,VAMP2,ATP6V1C1	20
hsa03020	RNA - polymerase - Homo - sapiens	11/32	0.16999	0.325537	1.34804	2.38875	POLR3A,POLR2A,POLR2B,POLR1A,POLR3D,POLR1B,TWISTNB,POLR2D,POLR2E,POLR1D,POLR3G	11
hsa04960	Aldosterone-regulated - sodium - reabsorption - Homo - sapiens	13/39	0.172594	0.328378	1.30719	2.29649	IRS1,PDPK1,NEDD4L,PIK3R3,PIK3R2,ATP1B3,PRKCA,PIK3CB,PIK3R1,ATP1A1,ATP1B1,MAPK1,KRAS	13
hsa04918	Thyroid - hormone - synthesis - Homo - sapiens	22/71	0.176282	0.33323	1.21513	2.10907	ATF2,ATF6B,GSR,ITPR1,ADCY3,ATP1B3,PRKCA,TTF2,ATP1A1,TTF1,ATP1B1,ADCY7,PDIA4,HSP90B1,ADCY9,PLCB4,CREB3L1,GNAQ,CREB3L2,CANX,GNAS,CREB5	22
hsa04725	Cholinergic - synapse - Homo - sapiens	33/111	0.179008	0.336213	1.16587	2.00568	ITPR1,GNAI3,PIK3R3,ADCY3,CACNA1D,PIK3R2,PIK3R1,CACNA1C,PIK3CB,ADCY7,GNAI1,GNAI2,NRAS,GNG5,CREB3L1,AKT2,CREB3L2,AKT3,MAPK1,FYN,JAK2,PRKCA,FOS,GNG12,ADCY9,PLCB4,GNAQ,GNB1,GNB4,BCL2,KCNQ5,KRAS,CREB5	33
hsa04924	Renin - secretion - Homo - sapiens	20/64	0.17938	0.334767	1.22549	2.1057	GUCY1A3,PTGER4,ITPR1,GNAI3,ADRB1,CACNA1D,CACNA1C,GNAI1,GNAI2,PPP3CA,EDNRA,PPP3R1,PLCB4,GNAQ,KCNMA1,PDE3A,GNAS,CALM1,CALM2,CTSB	20
hsa04512	ECM-receptor - interaction - Homo - sapiens	25/82	0.180031	0.333856	1.1956	2.05001	ITGB1,LAMA5,ITGB5,SDC4,LAMA4,TNC,LAMC1,RELN,SV2A,DAG1,ITGB8,ITGAV,ITGA2,FN1,HSPG2,COL1A1,COL1A2,COL4A1,ITGA11,COL6A3,SDC1,ITGA6,ITGA5,AGRN,CD44	25
hsa04964	Proximal - tubule - bicarbonate - reclamation - Homo - sapiens	8/23	0.212498	0.391585	1.36402	2.11263	MDH1,CA2,ATP1B3,SLC25A10,ATP1A1,ATP1B1,GLS,PCK2	8
hsa03450	Non-homologous - end-joining - Homo - sapiens	5/13	0.218724	0.400539	1.5083	2.29252	FEN1,XRCC5,PRKDC,POLM,LIG4	5
hsa00061	Fatty - acid - biosynthesis - Homo - sapiens	5/13	0.218724	0.398051	1.5083	2.29252	FASN,ACSL4,ACSL3,MCAT,ACACA	5
hsa00520	Amino - sugar - and - nucleotide - sugar - metabolism - Homo - sapiens	15/48	0.223329	0.403922	1.22549	1.83715	GFPT2,MPI,GFPT1,PMM2,HK2,GMPPB,NANP,UGDH,CYB5R3,UGP2,GNPDA1,GMDS,GNPDA2,AMDHD2,PGM3	15
hsa00280	Valine, - leucine - and - isoleucine - degradation - Homo - sapiens	15/48	0.223329	0.401444	1.22549	1.83715	ACAA2,HIBADH,HMGCS1,ABAT,AACS,ALDH3A2,HADHB,ALDH6A1,AOX1,ACAA1,BCAT1,DLD,HIBCH,BCAT2,ALDH9A1	15
hsa00561	Glycerolipid - metabolism - Homo - sapiens	18/59	0.228011	0.407361	1.19641	1.76873	AGPAT5,AGPAT6,DGKE,DGAT2,MBOAT1,LPL,MBOAT2,AGPAT1,LCLAT1,DGKZ,AGPAT3,ALDH3A2,PPAP2A,LPIN1,GLA,LPIN2,DGKH,ALDH9A1	18
hsa00190	Oxidative - phosphorylation - Homo - sapiens	38/133	0.234737	0.416836	1.12045	1.62385	ATP6V1A,COX15,ATP5A1,COX7A2,UQCR10,COX6A1,ATP5G2,COX5B,COX7C,ATP5B,ATP5E,ATP5D,ATP6V1H,COX11,UQCRFS1,NDUFV2,ATP6V1C1,COX10,COX8A,NDUFA7,ATP6V0E1,NDUFA6,ATP6AP1,NDUFA5,NDUFA4,NDUFA2,SDHC,ATP5F1,SDHB,COX7A2L,UQCRQ,NDUFS5,UQCRC1,ATP6V1B2,NDUFS2,NDUFS1,UQCRC2,ATP6V0D1	38
hsa01230	Biosynthesis - of - amino - acids - Homo - sapiens	22/74	0.237761	0.419663	1.16587	1.67476	SHMT2,GPT2,SHMT1,MTR,MAT2B,RPIA,PFKL,PKM,MAT2A,CPS1,CBS,PGK1,PHGDH,ACO1,ALDH18A1,ALDOA,BCAT1,TKT,PRPS1L1,GAPDH,IDH3A,BCAT2	22
hsa05031	Amphetamine - addiction - Homo - sapiens	20/67	0.245062	0.429959	1.17062	1.64617	ATF2,JUN,ATF6B,PRKCA,CACNA1D,FOS,CACNA1C,SIRT1,PPP1CB,PPP3CA,PPP1CC,PPP3R1,CREB3L1,CREB3L2,GNAS,FOSB,CALM1,CALM2,GRIA3,CREB5	20
hsa00514	Other - types - of - O-glycan - biosynthesis - Homo - sapiens	10/31	0.249415	0.434992	1.26502	1.75665	B4GALT2,POMT2,B3GALTL,ST6GAL1,B4GALT1,POFUT1,EOGT,GXYLT1,COLGALT1,OGT	10
hsa05030	Cocaine - addiction - Homo - sapiens	15/49	0.250555	0.434395	1.20048	1.66155	ATF2,JUN,ATF6B,BDNF,GNAI3,RELA,GNAI1,NFKB1,GNAI2,CREB3L1,CREB3L2,GNAS,FOSB,CREB5,CDK5R1	15
hsa05020	Prion - diseases - Homo - sapiens	11/35	0.264157	0.455282	1.23249	1.64071	STIP1,EGR1,PRNP,IL1A,NOTCH1,MAPK1,BAX,FYN,LAMC1,SOD1,HSPA1A	11
hsa00240	Pyrimidine - metabolism - Homo - sapiens	30/105	0.266684	0.456951	1.12045	1.48088	CANT1,PRIM1,TYMS,NT5C2,POLD3,POLR2A,POLR2B,TWISTNB,POLR2D,POLR2E,DUT,RRM2,TXNRD3,ENTPD4,TXNRD1,ENTPD6,NME4,DCTD,POLE4,POLA1,UCK2,POLR3A,POLR1A,POLR1B,POLR3D,POLR1D,POLR3G,UMPS,DCTPP1,ITPA	30
hsa04270	Vascular - smooth - muscle - contraction - Homo - sapiens	34/120	0.267737	0.456088	1.11111	1.46416	MYLK2,ROCK2,ITPR1,ADCY3,CACNA1D,CACNA1C,ADCY7,PPP1CB,GNA13,PPP1CC,EDNRA,CALD1,GNA12,MAPK1,PRKG1,GUCY1A3,ARHGEF11,ARHGEF12,PPP1R12A,PRKCE,PRKCA,BRAF,RHOA,ACTA2,MYL6,ADCY9,PLCB4,GNAQ,KCNMA1,GNAS,RAF1,CALM1,CALM2,PPP1R12C	34
hsa01200	Carbon - metabolism - Homo - sapiens	32/113	0.276758	0.468728	1.11053	1.4266	H6PD,SHMT2,ADPGK,SHMT1,PDHB,ADH5,HK2,PGK1,PHGDH,ACSS1,PRPS1L1,HIBCH,IDH3A,G6PD,PDHA1,MDH1,GPT2,MTHFR,SDHC,SDHB,RPIA,ALDH6A1,PFKL,PKM,CPS1,CAT,OGDH,ACO1,ALDOA,TKT,DLD,GAPDH	32
hsa00051	Fructose - and - mannose - metabolism - Homo - sapiens	10/32	0.285518	0.480786	1.22549	1.53609	GMPPB,PFKFB4,C12ORF5,PFKL,PFKFB3,GMDS,MPI,PMM2,ALDOA,HK2	10
hsa05321	Inflammatory - bowel - disease - (IBD) - Homo - sapiens	19/65	0.286211	0.479199	1.1463	1.43406	SMAD2,JUN,TGFB1,SMAD3,STAT1,STAT3,RORA,GATA3,RELA,NFKB1,IL1A,HLA-DMB,IFNG,IL21R,STAT4,HLA-DRA,STAT6,HLA-DPA1,TLR2	19
hsa04713	Circadian - entrainment - Homo - sapiens	27/95	0.291124	0.484656	1.11455	1.37536	ITPR1,GNAI3,ADCY3,CACNA1D,CACNA1C,ADCY7,GNAI1,GNAI2,RPS6KA5,GNG5,MAPK1,PRKG1,GRIA3,GUCY1A3,PRKCA,FOS,GNG12,PER2,PER1,ADCY9,PLCB4,GNAQ,GNB1,GNAS,GNB4,CALM1,CALM2	27
hsa00564	Glycerophospholipid - metabolism - Homo - sapiens	27/95	0.291124	0.481918	1.11455	1.37536	AGPAT5,CDS1,AGPAT6,DGKE,LPGAT1,LCAT,AGPAT1,PLD1,LCLAT1,AGPAT3,PTDSS1,PCYT1A,CHKB,MBOAT7,MBOAT1,MBOAT2,DGKZ,CRLS1,PLA2G16,GNPAT,GPD2,ETNK1,PPAP2A,LPIN1,LPIN2,DGKH,CDS2	27
hsa00563	Glycosylphosphatidylinositol(GPI)-anchor - biosynthesis - Homo - sapiens	8/25	0.293507	0.483133	1.2549	1.53832	PIGS,PIGC,DPM2,PIGB,PIGT,PGAP1,PIGN,PIGG	8
hsa03420	Nucleotide - excision - repair - Homo - sapiens	14/47	0.298984	0.489399	1.16813	1.41035	PCNA,RFC1,RPA1,RPA2,GTF2H3,RAD23B,BIVM-ERCC5,DDB2,POLD3,CUL4A,POLE4,ERCC1,ERCC6,CUL4B	14
hsa00620	Pyruvate - metabolism - Homo - sapiens	12/40	0.310493	0.505413	1.17647	1.37599	ALDH3A2,LDHA,PDHA1,PKM,MDH1,GLO1,PDHB,ACSS1,DLD,ACACA,PCK2,ALDH9A1	12
hsa04925	Aldosterone - synthesis - and - secretion - Homo - sapiens	23/81	0.313107	0.506852	1.11353	1.29305	ATF2,SCARB1,DAGLA,CAMK1D,ATF6B,PRKCE,ITPR1,ADCY3,PRKCA,CACNA1D,CACNA1C,ADCY7,ADCY9,PLCB4,PRKD3,CREB3L1,GNAQ,CREB3L2,GNAS,CALM1,LDLR,CALM2,CREB5	23
hsa05012	Parkinson's - disease - Homo - sapiens	39/142	0.324629	0.522617	1.07705	1.21176	ATP5A1,GNAI3,COX7A2,UQCR10,COX6A1,ATP5G2,COX5B,COX7C,GNAI1,UBE2J1,GNAI2,ATP5B,UCHL1,UBB,ATP5E,CASP3,ATP5D,UQCRFS1,NDUFV2,COX8A,NDUFA7,NDUFA6,NDUFA5,NDUFA4,NDUFA2,SDHC,UBE2G1,UBE2G2,ATP5F1,SDHB,COX7A2L,PINK1,UQCRQ,NDUFS5,UQCRC1,NDUFS2,NDUFS1,UQCRC2,SLC25A5	39
hsa04971	Gastric - acid - secretion - Homo - sapiens	21/74	0.325363	0.520936	1.11288	1.24955	MYLK2,ITPR1,GNAI3,ADCY3,ATP1B3,PRKCA,ATP1A1,ATP1B1,ADCY7,ACTB,GNAI1,GNAI2,ADCY9,PLCB4,CA2,HRH2,GNAQ,GNAS,EZR,CALM1,CALM2	21
hsa04260	Cardiac - muscle - contraction - Homo - sapiens	22/78	0.331371	0.527672	1.10608	1.22169	COX8A,TPM4,TPM3,TPM1,ATP2A2,ATP1B3,CACNA1D,COX7A2,UQCR10,ATP1A1,CACNA1C,COX6A1,ATP1B1,COX5B,COX7C,COX7A2L,SLC9A6,UQCRQ,UQCRC1,UQCRFS1,UQCRC2,MYH6	22
hsa05322	Systemic - lupus - erythematosus - Homo - sapiens	37/135	0.335713	0.531696	1.0748	1.17314	HIST1H2BN,HIST2H2AA4,HIST1H2BO,HIST1H2BJ,TROVE2,HIST2H4B,HLA-DMB,SNRPD1,HIST1H3G,HIST1H3H,SNRPD3,HIST1H3B,HIST1H2AC,HLA-DPA1,HIST1H2AM,HIST1H2AI,H3F3B,H3F3C,ACTN1,H2AFX,H2AFV,ACTN4,HIST2H2BE,HIST2H3A,HIST1H4B,HIST3H2A,IFNG,HIST1H2BE,HLA-DRA,HIST1H2BG,HIST1H4J,HIST1H4C,HIST2H3C,HIST1H2BD,HIST1H4E,SNRPB,HIST1H2BC	37
hsa05323	Rheumatoid - arthritis - Homo - sapiens	25/90	0.347424	0.547286	1.08933	1.15164	ATP6V1A,CXCL6,FLT1,ITGB2,CXCL5,HLA-DMB,CCL2,ATP6V1H,ATP6V1C1,HLA-DPA1,IL11,JUN,ATP6V0E1,TGFB1,ATP6AP1,MMP1,FOS,VEGFA,IL1A,CXCL12,IFNG,ATP6V1B2,HLA-DRA,ATP6V0D1,TLR2	25
hsa03022	Basal - transcription - factors - Homo - sapiens	13/45	0.353849	0.554427	1.1329	1.17695	GTF2A1,TBP,TAF15,TAF12,GTF2B,TAF10,GTF2H3,GTF2E1,TAF5L,TBPL1,TAF7,TAF4,TAF1	13
hsa04750	Inflammatory - mediator - regulation - of - TRP - channels - Homo - sapiens	27/98	0.356787	0.556056	1.08043	1.11351	PTGER4,SRC,ITPR1,PIK3R3,ADCY3,PIK3R2,IL1RAP,PIK3R1,PIK3CB,ADCY7,PPP1CB,PPP1CC,MAPK8,BDKRB2,PLCG1,MAP2K6,MAP2K3,IL1R1,PRKCE,PRKCA,MAPK14,ADCY9,PLCB4,GNAQ,GNAS,CALM1,CALM2	27
hsa03430	Mismatch - repair - Homo - sapiens	7/23	0.367356	0.569499	1.19352	1.19522	POLD3,MSH6,PCNA,RFC1,MSH2,RPA1,RPA2	7
hsa01040	Biosynthesis - of - unsaturated - fatty - acids - Homo - sapiens	7/23	0.367356	0.566502	1.19352	1.19522	FADS2,ELOVL5,SCD,PTPLAD1,PTPLB,ACAA1,FADS1	7
hsa00230	Purine - metabolism - Homo - sapiens	47/176	0.384332	0.589577	1.04724	1.00142	CANT1,PRIM1,PRUNE,AK2,GMPS,AK3,ADCY3,NUDT5,NT5C2,ADCY7,HDDC3,PAPSS2,POLD3,POLR2A,POLR2B,TWISTNB,POLR2D,POLR2E,PDE6D,PDE4A,ENPP4,PRPS1L1,GUCY1A3,RRM2,ENTPD4,PDE4D,ENTPD6,NME4,PAICS,POLE4,POLA1,ADCY9,PKM,POLR3A,PDE10A,POLR1A,IMPDH1,POLR1B,POLR3D,IMPDH2,PDE3A,POLR1D,POLR3G,HPRT1,PDE7A,GART,ITPA	47
hsa03320	PPAR - signaling - pathway - Homo - sapiens	19/69	0.393108	0.5999	1.07985	1.00823	CPT1A,MMP1,PDPK1,LPL,DBI,ACSL4,ACSL3,FADS2,RXRA,CPT2,FABP5,SCD,UBC,OLR1,PPARG,ACAA1,PPARA,PPARD,PCK2	19
hsa00100	Steroid - biosynthesis - Homo - sapiens	6/20	0.403102	0.611964	1.17647	1.0689	SOAT1,SC5D,DHCR24,MSMO1,DHCR7,LIPA	6
hsa01100	Metabolic - pathways - Homo - sapiens	319/1239	0.429905	0.649289	1.00967	0.852355	PI4K2B,PGAP1,AHCYL1,PANK3,XYLT2,ABAT,EPRS,GBA2,GLS,NDST1,FLAD1,ANPEP,NAMPT,SEPHS1,EARS2,ALG8,ST6GAL1,ACOT8,ATP6V0E1,GLCE,ALG5,ALG2,ACSL4,ALG1,ACSL3,INPP4B,MTAP,MTHFD1,MTHFD2,UQCRC1,UQCRC2,LAP3,HPRT1,ATP6V0D1,ALG10B,PI4K2A,PTGES,CDS1,MTMR1,MTMR3,RPN2,SHMT2,SHMT1,RPN1,MTMR4,GNS,MTMR6,ADH5,UGT8,ATP5B,UGCG,LDHA,PTDSS1,SGPL1,HLCS,RDH11,PPCS,RDH10,ATP5E,ATP5D,PNPO,ST3GAL5,LTA4H,PIP5K1C,PLCG1,ATP6V1C1,S…	319
hsa01210	2-Oxocarboxylic - acid - metabolism - Homo - sapiens	5/17	0.445255	0.669025	1.1534	0.933227	GPT2,ACO1,BCAT1,BCAT2,IDH3A	5
hsa00480	Glutathione - metabolism - Homo - sapiens	14/52	0.459256	0.686541	1.05581	0.821573	GSTK1,GSTM3,G6PD,RRM2,GSTO2,GSTP1,GSS,ODC1,GSR,MGST1,GGCT,GCLC,ANPEP,LAP3	14
hsa03440	Homologous - recombination - Homo - sapiens	8/29	0.468151	0.696286	1.08181	0.821056	POLD3,RAD51D,EME1,RPA1,RAD54L,RPA2,NBN,RAD54B	8
hsa00920	Sulfur - metabolism - Homo - sapiens	3/10	0.489393	0.724202	1.17647	0.840695	TST,IMPAD1,PAPSS2	3
hsa03460	Fanconi - anemia - pathway - Homo - sapiens	14/53	0.491542	0.723728	1.03589	0.735694	FANCI,FANCM,REV1,RPA1,RPA2,BRCA1,FANCF,SLX4,EME1,FANCD2,ERCC1,REV3L,USP1,ATR	14
hsa00770	Pantothenate - and - CoA - biosynthesis - Homo - sapiens	5/18	0.501167	0.73421	1.08933	0.752522	PANK3,PPCS,BCAT1,AASDHPPT,BCAT2	5
hsa00250	Alanine, - aspartate - and - glutamate - metabolism - Homo - sapiens	9/35	0.552949	0.80604	1.0084	0.597469	ALDH5A1,CPS1,GPT2,GFPT2,GFPT1,ASNS,ABAT,NAT8L,GLS	9
hsa04140	Regulation - of - autophagy - Homo - sapiens	10/39	0.553124	0.802303	1.00553	0.595448	BECN1,PRKAA1,IFNG,ATG16L1,ATG4B,ULK2,ULK1,ATG13,ATG12,ATG5	10
hsa04966	Collecting - duct - acid - secretion - Homo - sapiens	7/27	0.553133	0.798365	1.0167	0.602047	ATP6V1A,ATP6V0E1,CA2,ATP6V1B2,SLC4A1,ATP6V0D1,ATP6V1C1	7
hsa04614	Renin-angiotensin - system - Homo - sapiens	6/23	0.553669	0.795221	1.02302	0.604796	NLN,MME,ANPEP,ATP6AP2,LNPEP,THOP1	6
hsa00531	Glycosaminoglycan - degradation - Homo - sapiens	5/19	0.554725	0.792851	1.03199	0.608135	HGSNAT,HYAL1,HYAL2,IDS,GNS	5
hsa00010	Glycolysis - / - Gluconeogenesis - Homo - sapiens	17/67	0.556297	0.791238	0.995025	0.583536	PDHA1,ADPGK,PDHB,HK2,ADH5,ALDH3A2,ALDH1A3,LDHA,PFKL,PKM,PGK1,ALDOA,ACSS1,DLD,GAPDH,ALDH9A1,PCK2	17
hsa00130	Ubiquinone - and - other - terpenoid-quinone - biosynthesis - Homo - sapiens	3/11	0.560221	0.792969	1.06952	0.619706	VKORC1,NQO1,VKORC1L1	3
hsa00460	Cyanoamino - acid - metabolism - Homo - sapiens	2/7	0.56746	0.799355	1.12045	0.634829	SHMT2,SHMT1	2
hsa04623	Cytosolic - DNA-sensing - pathway - Homo - sapiens	16/64	0.584291	0.819125	0.980392	0.52682	CHUK,DDX58,ADAR,RELA,NFKB1,NFKBIA,MAVS,TBK1,POLR3A,IRF3,POLR3D,CASP1,IRF7,POLR1D,POLR2E,POLR3G	16
hsa00532	Glycosaminoglycan - biosynthesis - - - chondroitin - sulfate - / - dermatan - sulfate - Homo - sapiens	5/20	0.605266	0.84449	0.980392	0.492243	CHPF2,CHST12,UST,DSE,XYLT2	5
hsa04911	Insulin - secretion - Homo - sapiens	21/85	0.607974	0.844249	0.968858	0.482126	ATF2,SNAP25,ATF6B,ADCY3,ATP1B3,PRKCA,CACNA1D,ATP1A1,CACNA1C,ATP1B1,ADCY7,ADCY9,PLCB4,CREB3L1,GNAQ,CREB3L2,KCNMA1,GNAS,KCNN3,VAMP2,CREB5	21
hsa04973	Carbohydrate - digestion - and - absorption - Homo - sapiens	11/45	0.62093	0.858173	0.958606	0.45681	AKT2,AKT3,PIK3R3,PIK3R2,CACNA1D,ATP1B3,PIK3CB,PIK3R1,ATP1A1,ATP1B1,HK2	11
hsa04724	Glutamatergic - synapse - Homo - sapiens	28/114	0.626471	0.861765	0.963192	0.45044	ITPR1,GRIK3,GNAI3,ADCY3,CACNA1D,CACNA1C,PLD1,ADCY7,GNAI1,GLS,GNAI2,PPP3CA,PPP3R1,GNG5,ADRBK2,MAPK1,SLC38A2,GRIA3,SLC38A1,PRKCA,GNG12,ADCY9,PLCB4,GNAQ,GNB1,GNAS,GNB4,SHANK2	28
hsa00030	Pentose - phosphate - pathway - Homo - sapiens	7/29	0.63675	0.871812	0.946586	0.427267	RPIA,G6PD,PFKL,H6PD,PRPS1L1,ALDOA,TKT	7
hsa00062	Fatty - acid - elongation - Homo - sapiens	6/25	0.643478	0.876926	0.941176	0.414934	HADHB,ACAA2,ELOVL4,ELOVL5,PTPLAD1,PTPLB	6
hsa04146	Peroxisome - Homo - sapiens	20/83	0.656422	0.890424	0.944956	0.397781	GSTK1,ACOT8,ABCD3,PEX11B,MPV17L2,ACSL4,CROT,ACSL3,PEX12,SOD2,PEX14,PEX26,SOD1,GNPAT,PRDX5,PRDX1,PEX5,CAT,FAR1,ACAA1	20
hsa00860	Porphyrin - and - chlorophyll - metabolism - Homo - sapiens	10/42	0.656851	0.8869	0.933707	0.392435	UGT2B11,FECH,COX15,CPOX,HMOX1,BLVRB,HCCS,EPRS,EARS2,COX10	10
hsa00052	Galactose - metabolism - Homo - sapiens	7/30	0.674977	0.907194	0.915033	0.359677	B4GALT2,PFKL,B4GALT1,UGP2,GAA,GLA,HK2	7
hsa04727	GABAergic - synapse - Homo - sapiens	21/88	0.677086	0.905873	0.935829	0.364933	NSF,SLC38A1,SRC,GNAI3,ADCY3,ABAT,SLC6A11,PRKCA,CACNA1D,CACNA1C,GNG12,ADCY7,GNAI1,GLS,TRAK2,GNAI2,ADCY9,GNG5,GNB1,GNB4,SLC38A2	21
hsa00601	Glycosphingolipid - biosynthesis - - - lacto - and - neolacto - series - Homo - sapiens	6/26	0.684024	0.910995	0.904977	0.343677	B4GALT2,B4GALT1,B3GNT5,B3GNT2,B3GNT1,B4GALT4	6
hsa04940	Type - I - diabetes - mellitus - Homo - sapiens	10/43	0.688196	0.912405	0.911993	0.340795	IL1A,HLA-DMB,IFNG,ICA1,HLA-C,HLA-DRA,HLA-A,HSPD1,HLA-DPA1,HLA-E	10
hsa04970	Salivary - secretion - Homo - sapiens	21/89	0.698586	0.922008	0.925314	0.331907	GUCY1A3,ITPR1,ATP2B4,ADCY3,ATP1B3,PRKCA,ADRB1,ATP1A1,ATP2B1,ATP1B1,MUC5B,ADCY7,ADCY9,PLCB4,GNAQ,KCNMA1,GNAS,CALM1,CALM2,PRKG1,VAMP2	21
hsa00410	beta-Alanine - metabolism - Homo - sapiens	7/31	0.710575	0.933625	0.885515	0.302564	ALDH3A2,ALDH1A3,ALDH6A1,ABAT,HIBCH,CNDP2,ALDH9A1	7
hsa04650	Natural - killer - cell - mediated - cytotoxicity - Homo - sapiens	32/135	0.71518	0.935481	0.929557	0.311607	SHC1,ITGB2,PIK3R3,PIK3R2,PIK3R1,PIK3CB,PPP3CA,PPP3R1,NRAS,PAK1,CASP3,SH3BP2,MAPK1,FYN,PLCG1,RAC1,MICB,IFNAR2,HLA-C,TNFRSF10B,NFATC2,PRKCA,BRAF,PTPN11,HLA-A,HLA-E,VAV2,IFNG,KRAS,RAF1,SOS1,IFNAR1	32
hsa02010	ABC - transporters - Homo - sapiens	10/44	0.717728	0.934642	0.891266	0.295601	ABCA1,ABCC3,ABCC1,ABCD3,ABCB10,ABCB7,ABCA3,ABCB9,ABCA13,ABCG1	10
hsa00071	Fatty - acid - degradation - Homo - sapiens	10/44	0.717728	0.930506	0.891266	0.295601	HADHB,ALDH3A2,CPT1A,ACAA2,CPT2,ACSL4,ACSL3,ACAA1,ADH5,ALDH9A1	10
hsa00790	Folate - biosynthesis - Homo - sapiens	3/14	0.733135	0.946293	0.840336	0.260862	FPGS,ALPI,PTS	3
hsa00640	Propanoate - metabolism - Homo - sapiens	7/32	0.743458	0.955408	0.857843	0.254302	LDHA,ALDH6A1,ABAT,ACSS1,DLD,ACACA,HIBCH	7
hsa00630	Glyoxylate - and - dicarboxylate - metabolism - Homo - sapiens	6/28	0.755612	0.966787	0.840336	0.235485	MDH1,SHMT2,SHMT1,CAT,ACO1,DLD	6
hsa04976	Bile - secretion - Homo - sapiens	16/71	0.757741	0.965296	0.883734	0.24516	ABCC3,SCARB1,ADCY3,ATP1B3,ATP1A1,HMGCR,ATP1B1,ADCY7,NR0B2,ADCY9,RXRA,NCEH1,CA2,GNAS,LDLR,SULT2A1	16
hsa04514	Cell - adhesion - molecules - (CAMs) - Homo - sapiens	33/142	0.760853	0.965065	0.91135	0.249086	ITGB1,CD274,CNTNAP2,NLGN1,SDC4,SDC2,SDC3,ITGB2,NRXN3,PVR,GLG1,PTPRF,HLA-DMB,CDH1,ITGB8,ITGAV,CD34,NEO1,MPZL1,HLA-DPA1,NTNG1,HLA-C,HLA-A,PDCD1LG2,HLA-E,CLDN11,VCAN,CNTN1,SDC1,HLA-DRA,ITGA6,PVRL2,PVRL1	33
hsa00330	Arginine - and - proline - metabolism - Homo - sapiens	11/50	0.763579	0.964347	0.862745	0.232716	ALDH3A2,GATM,NOS3,AMD1,ODC1,LAP3,CKB,ALDH18A1,SAT1,CNDP2,ALDH9A1	11
hsa04122	Sulfur - relay - system - Homo - sapiens	2/10	0.76712	0.964661	0.784314	0.207931	MOCS3,TST	2
hsa00524	Butirosin - and - neomycin - biosynthesis - Homo - sapiens	1/5	0.770539	0.96482	0.784314	0.204443	HK2	1
hsa04977	Vitamin - digestion - and - absorption - Homo - sapiens	5/24	0.770647	0.960849	0.816993	0.212848	SLC5A6,SCARB1,SLC46A1,ABCC1,SLC19A2	5
hsa00340	Histidine - metabolism - Homo - sapiens	5/24	0.770647	0.956777	0.816993	0.212848	ALDH3A2,ALDH1A3,C9ORF41,CNDP2,ALDH9A1	5
hsa03410	Base - excision - repair - Homo - sapiens	7/33	0.773606	0.956399	0.831848	0.213529	POLD3,POLE4,FEN1,PCNA,PARP4,PARP1,UNG	7
hsa00220	Arginine - biosynthesis - Homo - sapiens	4/20	0.789797	0.972314	0.784314	0.185081	CPS1,NOS3,GPT2,GLS	4
hsa04972	Pancreatic - secretion - Homo - sapiens	21/96	0.824328	1	0.857843	0.165724	RAB3D,ITPR1,ATP2B4,ATP2A2,ADCY3,ATP1B3,PRKCA,ATP1A1,ATP2B1,ATP1B1,ADCY7,RHOA,RAP1B,ADCY9,PLCB4,RAP1A,CA2,GNAQ,KCNMA1,GNAS,RAC1	21
hsa05143	African - trypanosomiasis - Homo - sapiens	7/35	0.825885	1	0.784314	0.150039	PLCB4,IFNG,LAMA4,GNAQ,PRKCA,THOP1,MYD88	7
hsa04723	Retrograde - endocannabinoid - signaling - Homo - sapiens	22/101	0.83478	1	0.854203	0.154258	DAGLA,ITPR1,GNAI3,ADCY3,PRKCA,CACNA1D,CACNA1C,GNG12,PTGS2,MAPK14,ADCY7,GNAI1,GNAI2,MAPK8,ADCY9,PLCB4,GNG5,GNAQ,GNB1,GNB4,MAPK1,GRIA3	22
hsa05144	Malaria - Homo - sapiens	10/49	0.837105	1	0.80032	0.142302	TGFB1,IFNG,CD81,SDC2,ITGB2,CCL2,SDC1,MET,MYD88,TLR2	10
hsa00565	Ether - lipid - metabolism - Homo - sapiens	9/45	0.846326	1	0.784314	0.130863	UGT8,PLA2G16,GAL3ST1,PPAP2A,ENPP2,PLD1,PAFAH2,PAFAH1B2,PAFAH1B1	9
hsa00910	Nitrogen - metabolism - Homo - sapiens	3/17	0.847467	1	0.692042	0.114535	CA12,CPS1,CA2	3
hsa04913	Ovarian - steroidogenesis - Homo - sapiens	10/50	0.855486	1	0.784314	0.12242	SCARB1,ADCY9,FSHR,GNAS,ADCY3,PTGS2,ADCY7,LDLR,BMP6,IGF1R	10
hsa05332	Graft-versus-host - disease - Homo - sapiens	8/41	0.856613	1	0.765184	0.118426	IL1A,HLA-DMB,IFNG,HLA-C,HLA-DRA,HLA-A,HLA-DPA1,HLA-E	8
hsa00650	Butanoate - metabolism - Homo - sapiens	5/28	0.877158	1	0.70028	0.091784	ALDH5A1,HMGCS1,ABAT,L2HGDH,AACS	5
hsa05330	Allograft - rejection - Homo - sapiens	7/38	0.885898	1	0.722394	0.08752	HLA-DMB,IFNG,HLA-C,HLA-DRA,HLA-A,HLA-DPA1,HLA-E	7
hsa00603	Glycosphingolipid - biosynthesis - - - globo - series - Homo - sapiens	2/14	0.906102	1	0.560224	0.05524	GLA,ST3GAL2	2
hsa04726	Serotonergic - synapse - Homo - sapiens	23/112	0.90867	1	0.805322	0.077128	DUSP1,ITPR1,GNAI3,PRKCA,CACNA1D,BRAF,CACNA1C,GNG12,PTGS2,GNAI1,GNAI2,NRAS,PLCB4,GNG5,GNAQ,CASP3,GNB1,GNAS,GNB4,MAPK1,KRAS,RAF1,RAPGEF3	23
hsa00260	Glycine, - serine - and - threonine - metabolism - Homo - sapiens	7/40	0.915401	1	0.686275	0.060662	GATM,SHMT2,CBS,SHMT1,CHDH,PHGDH,DLD	7
hsa05032	Morphine - addiction - Homo - sapiens	18/91	0.918648	1	0.775695	0.065819	PDE4D,GNAI3,ADCY3,PRKCA,GNG12,ADCY7,GNAI1,GNAI2,ADCY9,PDE10A,GNG5,ADRBK2,GNB1,PDE3A,GNAS,GNB4,PDE4A,PDE7A	18
hsa00604	Glycosphingolipid - biosynthesis - - - ganglio - series - Homo - sapiens	2/15	0.925925	1	0.522876	0.040242	ST3GAL5,ST3GAL2	2
hsa00512	Mucin - type - O-Glycan - biosynthesis - Homo - sapiens	5/31	0.926326	1	0.632511	0.048405	GALNT4,GALNT2,POC1B-GALNT4,ST3GAL2,B4GALT5	5
hsa00983	Drug - metabolism - - - other - enzymes - Homo - sapiens	8/46	0.929238	1	0.682012	0.050053	UCK2,UGT2B11,IMPDH1,IMPDH2,GMPS,HPRT1,UMPS,ITPA	8
hsa05340	Primary - immunodeficiency - Homo - sapiens	6/37	0.937677	1	0.63593	0.040922	TNFRSF13B,RFX5,RFXAP,BTK,UNG,RAG1	6
hsa00053	Ascorbate - and - aldarate - metabolism - Homo - sapiens	4/27	0.940522	1	0.580973	0.035626	ALDH3A2,UGDH,UGT2B11,ALDH9A1	4
hsa00072	Synthesis - and - degradation - of - ketone - bodies - Homo - sapiens	1/10	0.947369	1	0.392157	0.021202	HMGCS1	1
hsa04672	Intestinal - immune - network - for - IgA - production - Homo - sapiens	8/48	0.947751	1	0.653595	0.035074	HLA-DMB,TGFB1,CXCL12,TNFRSF13B,CCR9,HLA-DRA,MAP3K14,HLA-DPA1	8
hsa00360	Phenylalanine - metabolism - Homo - sapiens	2/17	0.954316	1	0.461361	0.021574	ALDH1A3,MIF	2
hsa00430	Taurine - and - hypotaurine - metabolism - Homo - sapiens	1/11	0.960796	1	0.356506	0.014258	ADO	1
hsa00380	Tryptophan - metabolism - Homo - sapiens	6/40	0.962826	1	0.588235	0.022284	ALDH3A2,KYNU,CAT,OGDH,AOX1,ALDH9A1	6
hsa00350	Tyrosine - metabolism - Homo - sapiens	5/35	0.964441	1	0.560224	0.020284	ALDH1A3,AOX1,MIF,FAH,ADH5	5
hsa04974	Protein - digestion - and - absorption - Homo - sapiens	16/90	0.968603	1	0.697168	0.02224	COL18A1,COL27A1,MME,COL12A1,ATP1B3,SLC3A2,SLC16A10,SLC1A5,ATP1A1,ATP1B1,COL1A1,COL1A2,COL5A1,COL4A1,COL6A3,SLC38A2	16
hsa00592	alpha-Linolenic - acid - metabolism - Homo - sapiens	3/25	0.971608	1	0.470588	0.013554	FADS2,PLA2G16,ACAA1	3
hsa04020	Calcium - signaling - pathway - Homo - sapiens	35/180	0.977461	1	0.762527	0.017384	MYLK2,PTGFR,ITPR1,ATP2A2,ADCY3,CACNA1D,ADRB1,CACNA1C,ADCY7,EGFR,PPP3CA,EDNRA,PPP3R1,ERBB3,HRH2,ERBB4,BDKRB2,PLCG1,SPHK2,NOS3,ATP2B4,PRKCA,ATP2B1,ITPKB,P2RX5,ADCY9,PLCB4,STIM1,LTB4R2,GNAQ,ORAI2,GNAS,CALM1,SLC25A5,CALM2	35
hsa04744	Phototransduction - Homo - sapiens	3/27	0.981904	1	0.43573	0.007957	GNB1,CALM1,CALM2	3
hsa00760	Nicotinate - and - nicotinamide - metabolism - Homo - sapiens	3/29	0.988569	1	0.40568	0.004664	NAMPT,AOX1,NT5C2	3
hsa04640	Hematopoietic - cell - lineage - Homo - sapiens	14/88	0.988957	1	0.623886	0.006928	IL11,MME,IL1R1,ITGA2,EPOR,IL1A,ANPEP,KIT,HLA-DRA,ITGA6,CD59,ITGA5,CD34,CD44	14
hsa04975	Fat - digestion - and - absorption - Homo - sapiens	5/41	0.989001	1	0.47824	0.005289	ABCA1,SCARB1,DGAT2,PPAP2A,AGPAT1	5
hsa00040	Pentose - and - glucuronate - interconversions - Homo - sapiens	4/36	0.990715	1	0.43573	0.004065	ALDH3A2,UGDH,UGP2,UGT2B11	4
hsa05310	Asthma - Homo - sapiens	3/31	0.992836	1	0.379507	0.002729	HLA-DMB,HLA-DRA,HLA-DPA1	3
hsa00120	Primary - bile - acid - biosynthesis - Homo - sapiens	1/17	0.993305	1	0.230681	0.00155	ACOT8	1
hsa00500	Starch - and - sucrose - metabolism - Homo - sapiens	7/56	0.994743	1	0.490196	0.002584	PYGB,UGDH,UGT2B11,UGP2,GAA,HK2,PGM2L1	7
hsa00511	Other - glycan - degradation - Homo - sapiens	1/18	0.995013	1	0.217865	0.001089	GBA2	1
hsa04950	Maturity - onset - diabetes - of - the - young - Homo - sapiens	2/26	0.995321	1	0.301659	0.001415	NR5A2,HNF1B	2
hsa00980	Metabolism - of - xenobiotics - by - cytochrome - P450 - Homo - sapiens	10/73	0.995381	1	0.537201	0.002487	GSTK1,ALDH1A3,GSTM3,UGT2B11,GSTO2,GSTP1,MGST1,ADH5,SULT2A1,CBR3	10
hsa00982	Drug - metabolism - - - cytochrome - P450 - Homo - sapiens	9/69	0.996376	1	0.511509	0.001857	GSTK1,ALDH1A3,GSTM3,UGT2B11,GSTO2,GSTP1,MGST1,AOX1,ADH5	9
hsa05320	Autoimmune - thyroid - disease - Homo - sapiens	6/53	0.996906	1	0.443951	0.001376	HLA-DMB,HLA-C,HLA-DRA,HLA-A,HLA-DPA1,HLA-E	6
hsa05204	Chemical - carcinogenesis - Homo - sapiens	11/82	0.997549	1	0.526064	0.001291	GSTK1,ALDH1A3,GSTM3,UGT2B11,GSTO2,GSTP1,MGST1,ARNT,PTGS2,ADH5,SULT2A1	11
hsa05150	Staphylococcus - aureus - infection - Homo - sapiens	6/56	0.998332	1	0.420168	0.000702	HLA-DMB,CFH,ITGB2,HLA-DRA,MASP1,HLA-DPA1	6
hsa00590	Arachidonic - acid - metabolism - Homo - sapiens	7/62	0.998374	1	0.442758	0.00072	PLA2G16,PTGES2,PTGES3,LTA4H,PTGS2,PTGES,CBR3	7
hsa04060	Cytokine-cytokine - receptor - interaction - Homo - sapiens	45/265	0.999668	1	0.665927	0.000221	CXCL6,BMPR2,FLT1,TNFRSF13B,TNFRSF11B,IL1RAP,ACVR1B,EGFR,CXCL5,PDGFC,KDR,CCR9,LEPR,IL21R,CCL2,TNFRSF14,ACVR1,IFNAR2,IL11,TGFB1,IL1R1,IL10RB,VEGFC,TNFRSF10B,LIFR,INHBA,OSMR,PRLR,BMP7,ACVR2B,TGFBR1,EPOR,VEGFA,TGFBR2,IL1A,CXCL12,IFNG,CLCF1,KIT,TNFSF9,PLEKHO2,IL6ST,MET,IFNAR1,BMPR1A	45
hsa00830	Retinol - metabolism - Homo - sapiens	6/65	0.999755	1	0.361991	8.9E-5	UGT2B11,RDH11,RDH10,ALDH1A1,AOX1,ADH5	6
hsa00591	Linoleic - acid - metabolism - Homo - sapiens	1/29	0.999803	1	0.135227	2.7E-5	PLA2G16	1
hsa04610	Complement - and - coagulation - cascades - Homo - sapiens	8/79	0.999827	1	0.397121	6.9E-5	CFH,SERPINE1,ITGB2,BDKRB2,CD59,MASP1,CD46,TFPI	8
hsa05033	Nicotine - addiction - Homo - sapiens	1/40	0.999989	1	0.098039	1.042879E-6	GRIA3	1
hsa04740	Olfactory - transduction - Homo - sapiens	7/415	0.999994	1	0.066147	4.226922E-7	ADRBK2,GNB1,ADCY3,OR5P2,CALM1,CALM2,PRKG1	7
hsa04080	Neuroactive - ligand-receptor - interaction - Homo - sapiens	21/277	0.999994	1	0.297303	1.702892E-6	PTGER4,PTGFR,P2RY11,CHRNA5,LPAR1,GRIK3,ADRB1,NR3C1,PRLR,EDNRA,P2RX5,LTB4R2,LPAR6,HRH2,PARD3,FSHR,LEPR,BDKRB2,S1PR1,TSPO,GRIA3	21
hsa04742	Taste - transduction - Homo - sapiens	3/83	0.999996	1	0.141743	5.625343E-7	TAS2R30,CACNA1C,SCN3A	3
hsa00140	Steroid - hormone - biosynthesis - Homo - sapiens	1/58	0.999996	1	0.067613	2.388332E-7	UGT2B11	1

## Sheet: REVIGO_all
term ID	description	frequency	log10 p-value	uniqueness	dispensability
GO:0002376	immune system process	0.16463	-21.7721	0.99	0
GO:0006605	protein targeting	0.0401	-10.52	0.92	0
GO:0008150	biological_process	1	-56.2343	1	0
GO:0016032	viral process	0.04091	-81.5229	0.94	0
GO:0051084	'de novo' posttranslational protein folding	0.00104	-2.7199	0.99	0
GO:0048011	neurotrophin TRK receptor signaling pathway	0.0015	-44.8013	0.87	0
GO:0034655	nucleobase-containing compound catabolic process	0.02198	-39.1007	0.86	0
GO:0000086	G2/M transition of mitotic cell cycle	0.0135	-14.2503	0.91	0.01
GO:0008283	cell proliferation	0.11321	-5.4377	0.97	0.02
GO:0050999	regulation of nitric-oxide synthase activity	0.0026	-2.1747	0.92	0.03
GO:0006766	vitamin metabolic process	0.00733	-6.7905	0.89	0.03
GO:0034330	cell junction organization	0.01466	-10.158	0.93	0.04
GO:0043687	post-translational protein modification	0.006	-22.9355	0.91	0.05
GO:0008219	cell death	0.11881	-37.1656	0.95	0.05
GO:0006091	generation of precursor metabolites and energy	0.02129	-9.7122	0.95	0.05
GO:0006790	sulfur compound metabolic process	0.02141	-6.7352	0.95	0.05
GO:0051186	cofactor metabolic process	0.02268	-5.983	0.95	0.06
GO:0005975	carbohydrate metabolic process	0.03387	-2.3799	0.95	0.06
GO:0007596	blood coagulation	0.01945	-29.3063	0.87	0.07
GO:0009058	biosynthetic process	0.36924	-144.032	0.94	0.07
GO:0007049	cell cycle	0.1	-7.9469	0.95	0.08
GO:0006928	movement of cell or subcellular component	0.10987	-6.7212	0.95	0.08
GO:0009056	catabolic process	0.11471	-62.1433	0.95	0.1
GO:0035872	nucleotide-binding domain, leucine rich repeat containing receptor signaling pathway	0.00208	-8.0555	0.91	0.11
GO:0046209	nitric oxide metabolic process	0.00398	-3.4578	0.92	0.12
GO:0031293	membrane protein intracellular domain proteolysis	0.00104	-1.5347	0.93	0.13
GO:0006950	response to stress	0.2131	-48.0857	0.94	0.13
GO:0006271	DNA strand elongation involved in DNA replication	0.00104	-4.1118	0.9	0.14
GO:0032480	negative regulation of type I interferon production	0.0026	-8.0458	0.92	0.14
GO:0010467	gene expression	0.30542	-116.614	0.91	0.14
GO:0007220	Notch receptor processing	0.00098	-1.7882	0.92	0.15
GO:0097190	apoptotic signaling pathway	0.03358	-5.2967	0.86	0.15
GO:0034329	cell junction assembly	0.01137	-8.0273	0.91	0.15
GO:0030198	extracellular matrix organization	0.01829	-7.5735	0.93	0.16
GO:0051604	protein maturation	0.01523	-4.4535	0.89	0.17
GO:0007411	axon guidance	0.01281	-7.4145	0.86	0.2
GO:0061024	membrane organization	0.07299	-39.7878	0.95	0.2
GO:0044237	cellular metabolic process	0.59486	-2.1171	0.93	0.2
GO:0016071	mRNA metabolic process	0.03935	-30.4711	0.86	0.21
GO:0018279	protein N-linked glycosylation via asparagine	0.00248	-17.7122	0.83	0.21
GO:0006892	post-Golgi vesicle-mediated transport	0.00548	-7.3686	0.94	0.21
GO:0008285	negative regulation of cell proliferation	0.03716	-3.9919	0.93	0.21
GO:0006112	energy reserve metabolic process	0.00508	-6.3063	0.89	0.21
GO:0070936	protein K48-linked ubiquitination	0.00283	-1.8225	0.89	0.21
GO:0001701	in utero embryonic development	0.01812	-4.9031	0.96	0.21
GO:0006661	phosphatidylinositol biosynthetic process	0.00808	-6.1878	0.83	0.22
GO:0031124	mRNA 3'-end processing	0.00519	-7.2984	0.86	0.23
GO:0006367	transcription initiation from RNA polymerase II promoter	0.0101	-15.5638	0.86	0.24
GO:0006399	tRNA metabolic process	0.01016	-1.3476	0.88	0.25
GO:0007010	cytoskeleton organization	0.06861	-7.1186	0.94	0.25
GO:0006987	activation of signaling protein activity involved in unfolded protein response	0.00046	-14.4045	0.77	0.25
GO:0035338	long-chain fatty-acyl-CoA biosynthetic process	0.00254	-1.8855	0.88	0.25
GO:0001501	skeletal system development	0.0281	-1.663	0.96	0.25
GO:0034641	cellular nitrogen compound metabolic process	0.37432	-214.87	0.87	0.26
GO:0043433	negative regulation of sequence-specific DNA binding transcription factor activity	0.00785	-1.8806	0.82	0.27
GO:0038095	Fc-epsilon receptor signaling pathway	0.01044	-29.7352	0.81	0.28
GO:0006259	DNA metabolic process	0.05661	-22.5901	0.87	0.28
GO:0034660	ncRNA metabolic process	0.03226	-2.8653	0.87	0.29
GO:0044281	small molecule metabolic process	0.12072	-71.4802	0.87	0.31
GO:0019886	antigen processing and presentation of exogenous peptide antigen via MHC class II	0.00531	-8.9245	0.92	0.31
GO:0016192	vesicle-mediated transport	0.11385	-10.3354	0.94	0.32
GO:0007219	Notch signaling pathway	0.00946	-2.4572	0.89	0.34
GO:0051403	stress-activated MAPK cascade	0.01471	-11.9318	0.73	0.34
GO:0022618	ribonucleoprotein complex assembly	0.01143	-4.2104	0.94	0.35
GO:0042475	odontogenesis of dentin-containing tooth	0.00473	-1.5041	0.97	0.35
GO:0006521	regulation of cellular amino acid metabolic process	0.00352	-4.8601	0.82	0.35
GO:0006767	water-soluble vitamin metabolic process	0.00485	-7.4802	0.89	0.36
GO:0043123	positive regulation of I-kappaB kinase/NF-kappaB signaling	0.01044	-1.9636	0.85	0.37
GO:0006369	termination of RNA polymerase II transcription	0.00398	-8.5986	0.87	0.37
GO:0048015	phosphatidylinositol-mediated signaling	0.01194	-7.118	0.89	0.37
GO:0002576	platelet degranulation	0.00739	-7.0301	0.91	0.38
GO:0006368	transcription elongation from RNA polymerase II promoter	0.00594	-2.1164	0.87	0.38
GO:0019221	cytokine-mediated signaling pathway	0.0326	-4.9355	0.85	0.39
GO:0007265	Ras protein signal transduction	0.01904	-2.944	0.88	0.39
GO:0007249	I-kappaB kinase/NF-kappaB signaling	0.01535	-2.2142	0.88	0.39
GO:0008645	hexose transport	0.00906	-5.3969	0.92	0.4
GO:0006464	cellular protein modification process	0.22683	-109.523	0.85	0.4
GO:0042592	homeostatic process	0.09371	-1.4416	0.95	0.4
GO:0045893	positive regulation of transcription, DNA-templated	0.07905	-4.3947	0.77	0.41
GO:0050690	regulation of defense response to virus by virus	0.00162	-7.2373	0.85	0.41
GO:0061418	regulation of transcription from RNA polymerase II promoter in response to hypoxia	0.00456	-4.585	0.76	0.42
GO:0014047	glutamate secretion	0.00248	-2.1188	0.92	0.42
GO:0050790	regulation of catalytic activity	0.13993	-1.9782	0.94	0.43
GO:0006325	chromatin organization	0.04143	-1.7385	0.94	0.44
GO:0030203	glycosaminoglycan metabolic process	0.00935	-9.6091	0.87	0.46
GO:0006629	lipid metabolic process	0.07963	-3.1418	0.87	0.46
GO:0055086	nucleobase-containing small molecule metabolic process	0.04293	-2.5223	0.81	0.46
GO:0022607	cellular component assembly	0.15638	-43.3516	0.93	0.46
GO:0016573	histone acetylation	0.00842	-1.7882	0.86	0.46
GO:0006488	dolichol-linked oligosaccharide biosynthetic process	0.00115	-3.1735	0.86	0.47
GO:0031145	anaphase-promoting complex-dependent catabolic process	0.00467	-7.5735	0.88	0.47
GO:0006897	endocytosis	0.04212	-1.3325	0.94	0.48
GO:0016070	RNA metabolic process	0.26924	-27.5544	0.83	0.48
GO:0000122	negative regulation of transcription from RNA polymerase II promoter	0.0438	-3.5356	0.79	0.48
GO:0043647	inositol phosphate metabolic process	0.00387	-2.9978	0.86	0.48
GO:0046134	pyrimidine nucleoside biosynthetic process	0.00185	-1.8223	0.82	0.48
GO:0006006	glucose metabolic process	0.01143	-1.6167	0.88	0.49
GO:0006810	transport	0.29215	-2.7779	0.94	0.5
GO:0045087	innate immune response	0.05124	-9.5607	0.85	0.5
GO:0018107	peptidyl-threonine phosphorylation	0.00635	-1.7216	0.88	0.51
GO:0030705	cytoskeleton-dependent intracellular transport	0.00825	-2.8618	0.94	0.52
GO:0050900	leukocyte migration	0.02649	-6.7212	0.86	0.53
GO:0097193	intrinsic apoptotic signaling pathway	0.01633	-5.5575	0.84	0.54
GO:0007077	mitotic nuclear envelope disassembly	0.00254	-12.1805	0.87	0.54
GO:0007173	epidermal growth factor receptor signaling pathway	0.00727	-20.1124	0.87	0.54
GO:0009615	response to virus	0.01771	-3.7829	0.94	0.55
GO:0006921	cellular component disassembly involved in execution phase of apoptosis	0.00179	-11.0237	0.91	0.55
GO:0007050	cell cycle arrest	0.01443	-4.3215	0.88	0.55
GO:0048205	COPI coating of Golgi vesicle	0.00023	-3.3459	0.9	0.56
GO:0044267	cellular protein metabolic process	0.28505	-59.5638	0.87	0.57
GO:0000186	activation of MAPKK activity	0.003	-3.7327	0.73	0.57
GO:0051439	regulation of ubiquitin-protein ligase activity involved in mitotic cell cycle	0.00421	-9.6596	0.8	0.57
GO:0048008	platelet-derived growth factor receptor signaling pathway	0.00277	-1.4489	0.88	0.57
GO:0035666	TRIF-dependent toll-like receptor signaling pathway	0.00162	-20.1124	0.8	0.58
GO:0000278	mitotic cell cycle	0.05822	-53.3002	0.91	0.59
GO:0043065	positive regulation of apoptotic process	0.03393	-5.2684	0.87	0.59
GO:0034166	toll-like receptor 10 signaling pathway	6e-05	-17.4001	0.84	0.6
GO:0006351	transcription, DNA-templated	0.21881	-11.8996	0.8	0.6
GO:0006913	nucleocytoplasmic transport	0.02706	-6.04	0.92	0.61
GO:0000209	protein polyubiquitination	0.01673	-4.644	0.87	0.61
GO:0006415	translational termination	0.00594	-3.9684	0.79	0.61
GO:0006644	phospholipid metabolic process	0.02626	-5.5528	0.84	0.61
GO:0008543	fibroblast growth factor receptor signaling pathway	0.00623	-12.7033	0.85	0.62
GO:0006614	SRP-dependent cotranslational protein targeting to membrane	0.00537	-4.8416	0.88	0.62
GO:0008380	RNA splicing	0.02418	-6.6326	0.86	0.62
GO:0034146	toll-like receptor 5 signaling pathway	0.00012	-14.8297	0.83	0.62
GO:0000083	regulation of transcription involved in G1/S transition of mitotic cell cycle	0.0015	-3.1638	0.82	0.63
GO:0008286	insulin receptor signaling pathway	0.00716	-7.5482	0.85	0.63
GO:0038123	toll-like receptor TLR1:TLR2 signaling pathway	0.00017	-18.015	0.83	0.64
GO:0000096	sulfur amino acid metabolic process	0.00225	-1.6049	0.84	0.64
GO:0032201	telomere maintenance via semi-conservative replication	0.00035	-2.0093	0.81	0.64
GO:0017148	negative regulation of translation	0.00906	-2.4128	0.8	0.65
GO:0006366	transcription from RNA polymerase II promoter	0.12072	-5.2933	0.82	0.65
GO:0038124	toll-like receptor TLR6:TLR2 signaling pathway	0.00023	-18.015	0.83	0.65
GO:0019048	modulation by virus of host morphology or physiology	0.00214	-1.882	0.92	0.65
GO:0007179	transforming growth factor beta receptor signaling pathway	0.00998	-9.4949	0.85	0.66
GO:0060397	JAK-STAT cascade involved in growth hormone signaling pathway	0.00087	-2.9821	0.86	0.66
GO:0006461	protein complex assembly	0.07882	-27.3233	0.92	0.66
GO:1900740	positive regulation of protein insertion into mitochondrial membrane involved in apoptotic signaling pathway	0.00167	-3.6833	0.77	0.67
GO:0006607	NLS-bearing protein import into nucleus	0.00127	-1.5972	0.92	0.68
GO:0042787	protein ubiquitination involved in ubiquitin-dependent protein catabolic process	0.01183	-1.4473	0.85	0.68
GO:1901687	glutathione derivative biosynthetic process	0.00127	-1.3459	0.84	0.68
GO:0060337	type I interferon signaling pathway	0.00462	-4.2013	0.81	0.69
GO:0030521	androgen receptor signaling pathway	0.00381	-4.2628	0.87	0.69
GO:0006357	regulation of transcription from RNA polymerase II promoter	0.109	-1.5066	0.78	0.7
GO:0075733	intracellular transport of virus	0.00381	-4.8416	0.89	0.7

## Sheet: KEGG_PathwayConnector_expressed
Pathway Connector - Creating Complementary Pathway Networks
ID	Description	Overlap	pvalue	p.adjust	Z.score	Combined.Score	geneID	Count
hsa04115	p53 - signaling - pathway - Homo - sapiens	5/69	5.64997e-06	0.001655	19.5848	236.66	CDKN1A,CDK6,ZMAT3,GADD45A,CDK1	5
hsa04151	PI3K-Akt - signaling - pathway - Homo - sapiens	7/341	0.000266	0.038999	5.54807	45.6675	CDKN1A,FLT1,RELN,CDK6,LAMC1,BRCA1,CREB5	7
hsa05206	MicroRNAs - in - cancer - Homo - sapiens	6/297	0.00081	0.079124	5.46	38.8659	CDKN1A,MARCKS,CDK6,HMOX1,BRCA1,DICER1	6
hsa04110	Cell - cycle - Homo - sapiens	4/124	0.001159	0.084868	8.7184	58.941	CDKN1A,CDK6,GADD45A,CDK1	4
hsa05161	Hepatitis - B - Homo - sapiens	4/146	0.00211	0.123673	7.40466	45.619	CDKN1A,CDK6,STAT1,CREB5	4
hsa05222	Small - cell - lung - cancer - Homo - sapiens	3/86	0.003993	0.195012	9.42803	52.0721	CDK6,LAMC1,BIRC3	3
hsa05202	Transcriptional - misregulation - in - cancer - Homo - sapiens	4/180	0.004473	0.187232	6.00601	32.4905	CDKN1A,FLT1,HIST1H3B,BIRC3	4
hsa04066	HIF-1 - signaling - pathway - Homo - sapiens	3/103	0.006599	0.241689	7.87195	39.5238	CDKN1A,FLT1,HMOX1	3
hsa04510	Focal - adhesion - Homo - sapiens	4/202	0.006701	0.21816	5.35189	26.7887	FLT1,RELN,LAMC1,BIRC3	4
hsa05203	Viral - carcinogenesis - Homo - sapiens	4/205	0.007053	0.206646	5.27357	26.127	CDKN1A,CDK6,CDK1,CREB5	4
hsa04668	TNF - signaling - pathway - Homo - sapiens	3/110	0.007906	0.210598	7.37101	35.6763	JAG1,BIRC3,CREB5	3
hsa05145	Toxoplasmosis - Homo - sapiens	3/118	0.009575	0.233794	6.87128	31.9417	STAT1,LAMC1,BIRC3	3
hsa04962	Vasopressin-regulated - water - reabsorption - Homo - sapiens	2/44	0.011556	0.260455	12.285	54.7979	RAB5B,CREB5	2
hsa04978	Mineral - absorption - Homo - sapiens	2/51	0.015318	0.32059	10.5988	44.2894	HMOX1,SLC30A1	2
hsa05200	Pathways - in - cancer - Homo - sapiens	5/397	0.015829	0.30919	3.40391	14.1123	CDKN1A,CDK6,STAT1,LAMC1,BIRC3	5
hsa03460	Fanconi - anemia - pathway - Homo - sapiens	2/53	0.016477	0.301743	10.1989	41.8742	FANCI,BRCA1	2
hsa05214	Glioma - Homo - sapiens	2/65	0.024175	0.416667	8.31601	30.9557	CDKN1A,CDK6	2
hsa05212	Pancreatic - cancer - Homo - sapiens	2/66	0.024872	0.404859	8.19001	30.254	CDK6,STAT1	2
hsa05218	Melanoma - Homo - sapiens	2/71	0.028476	0.417177	7.61325	27.0931	CDKN1A,CDK6	2
hsa04918	Thyroid - hormone - synthesis - Homo - sapiens	2/71	0.028476	0.439134	7.61325	27.0931	TTF2,CREB5	2
hsa05220	Chronic - myeloid - leukemia - Homo - sapiens	2/73	0.029973	0.418198	7.40466	25.9715	CDKN1A,CDK6	2
hsa00072	Synthesis - and - degradation - of - ketone - bodies - Homo - sapiens	1/10	0.036398	0.484753	27.027	89.5472	HMGCS1	1
hsa04512	ECM-receptor - interaction - Homo - sapiens	2/82	0.037083	0.472406	6.59196	21.7178	RELN,LAMC1	2
hsa05215	Prostate - cancer - Homo - sapiens	2/89	0.043014	0.525127	6.07349	19.1086	CDKN1A,CREB5	2
hsa05146	Amoebiasis - Homo - sapiens	2/100	0.052988	0.62102	5.40541	15.8794	RAB5B,LAMC1	2
hsa00900	Terpenoid - backbone - biosynthesis - Homo - sapiens	1/22	0.078354	0.882984	12.285	31.2841	HMGCS1	1
hsa05160	Hepatitis - C - Homo - sapiens	2/133	0.087017	0.910575	4.06421	9.92338	CDKN1A,STAT1	2
hsa04068	FoxO - signaling - pathway - Homo - sapiens	2/133	0.087017	0.9443	4.06421	9.92338	CDKN1A,GADD45A	2
hsa05162	Measles - Homo - sapiens	2/136	0.090373	0.913074	3.97456	9.55411	CDK6,STAT1	2
hsa04120	Ubiquitin - mediated - proteolysis - Homo - sapiens	2/137	0.091499	0.893644	3.94555	9.43548	BRCA1,BIRC3	2
hsa04210	Apoptosis - Homo - sapiens	2/140	0.094905	0.897004	3.861	9.0922	GADD45A,BIRC3	2
hsa00650	Butanoate - metabolism - Homo - sapiens	1/28	0.09865	0.903267	9.65251	22.3569	HMGCS1	1
hsa04630	Jak-STAT - signaling - pathway - Homo - sapiens	2/158	0.116059	1	3.42114	7.36796	CDKN1A,STAT1	2
hsa05020	Prion - diseases - Homo - sapiens	1/35	0.121773	1	7.72201	16.2594	LAMC1	1
hsa04140	Regulation - of - autophagy - Homo - sapiens	1/39	0.134722	1	6.93001	13.8915	BECN1	1
hsa05152	Tuberculosis - Homo - sapiens	2/178	0.140802	1	3.03674	5.95324	RAB5B,STAT1	2
hsa05219	Bladder - cancer - Homo - sapiens	1/41	0.141126	1	6.59196	12.9077	CDKN1A	1
hsa05034	Alcoholism - Homo - sapiens	2/179	0.142068	1	3.01978	5.89295	HIST1H3B,CREB5	2
hsa00860	Porphyrin - and - chlorophyll - metabolism - Homo - sapiens	1/42	0.144311	1	6.43501	12.4568	HMOX1	1
hsa05168	Herpes - simplex - infection - Homo - sapiens	2/185	0.149715	1	2.92184	5.54864	STAT1,CDK1	2
hsa05016	Huntington's - disease - Homo - sapiens	2/193	0.160038	1	2.80073	5.1319	TGM2,CREB5	2
hsa00280	Valine, - leucine - and - isoleucine - degradation - Homo - sapiens	1/48	0.163174	1	5.63063	10.208	HMGCS1	1
hsa04330	Notch - signaling - pathway - Homo - sapiens	1/48	0.163174	1	5.63063	10.208	JAG1	1
hsa05030	Cocaine - addiction - Homo - sapiens	1/49	0.166277	1	5.51572	9.89574	CREB5	1
hsa05169	Epstein-Barr - virus - infection - Homo - sapiens	2/202	0.171805	1	2.67594	4.7134	CDKN1A,CDK1	2
hsa00310	Lysine - degradation - Homo - sapiens	1/52	0.17552	1	5.1975	9.04366	PLOD2	1
hsa05150	Staphylococcus - aureus - infection - Homo - sapiens	1/56	0.187688	1	4.82625	8.07421	CFH	1
hsa05223	Non-small - cell - lung - cancer - Homo - sapiens	1/56	0.187688	1	4.82625	8.07421	CDK6	1
hsa04621	NOD-like - receptor - signaling - pathway - Homo - sapiens	1/57	0.190702	1	4.74158	7.85702	BIRC3	1
hsa00561	Glycerolipid - metabolism - Homo - sapiens	1/59	0.196696	1	4.58085	7.44889	LPIN1	1
hsa04014	Ras - signaling - pathway - Homo - sapiens	2/227	0.205162	1	2.38124	3.77177	RAB5B,FLT1	2
hsa05321	Inflammatory - bowel - disease - (IBD) - Homo - sapiens	1/65	0.21442	1	4.158	6.40258	STAT1	1
hsa05031	Amphetamine - addiction - Homo - sapiens	1/67	0.220241	1	4.03388	6.1034	CREB5	1
hsa05230	Central - carbon - metabolism - in - cancer - Homo - sapiens	1/67	0.220241	1	4.03388	6.1034	SLC7A5	1
hsa04917	Prolactin - signaling - pathway - Homo - sapiens	1/72	0.23461	1	3.75375	5.44231	STAT1	1
hsa05140	Leishmaniasis - Homo - sapiens	1/73	0.237452	1	3.70233	5.32318	STAT1	1
hsa03018	RNA - degradation - Homo - sapiens	1/77	0.248717	1	3.51	4.88396	DCP1A	1
hsa04144	Endocytosis - Homo - sapiens	2/259	0.248761	1	2.08703	2.90361	RAB5B,FLT1	2
hsa04610	Complement - and - coagulation - cascades - Homo - sapiens	1/79	0.254287	1	3.42114	4.68454	CFH	1
hsa04925	Aldosterone - synthesis - and - secretion - Homo - sapiens	1/81	0.259817	1	3.33667	4.49708	CREB5	1
hsa04911	Insulin - secretion - Homo - sapiens	1/85	0.270756	1	3.17965	4.15433	CREB5	1
hsa04012	ErbB - signaling - pathway - Homo - sapiens	1/87	0.276166	1	3.10656	3.99737	CDKN1A	1
hsa04540	Gap - junction - Homo - sapiens	1/88	0.278856	1	3.07125	3.92218	CDK1	1
hsa05323	Rheumatoid - arthritis - Homo - sapiens	1/90	0.284206	1	3.003	3.77795	FLT1	1
hsa04064	NF-kappa - B - signaling - pathway - Homo - sapiens	1/93	0.292158	1	2.90613	3.57588	BIRC3	1
hsa04666	Fc - gamma - R-mediated - phagocytosis - Homo - sapiens	1/93	0.292158	1	2.90613	3.57588	MARCKS	1
hsa04211	Longevity - regulating - pathway - - - mammal - Homo - sapiens	1/94	0.294789	1	2.87522	3.51206	CREB5	1
hsa00564	Glycerophospholipid - metabolism - Homo - sapiens	1/95	0.297411	1	2.84495	3.4499	LPIN1	1
hsa04914	Progesterone-mediated - oocyte - maturation - Homo - sapiens	1/98	0.305218	1	2.75786	3.27283	CDK1	1
hsa04915	Estrogen - signaling - pathway - Homo - sapiens	1/99	0.307801	1	2.73	3.21676	CREB5	1
hsa04922	Glucagon - signaling - pathway - Homo - sapiens	1/101	0.31294	1	2.67594	3.10876	CREB5	1
hsa04933	AGE-RAGE - signaling - pathway - in - diabetic - complications - Homo - sapiens	1/101	0.31294	1	2.67594	3.10876	STAT1	1
hsa04620	Toll-like - receptor - signaling - pathway - Homo - sapiens	1/106	0.325621	1	2.54972	2.86084	STAT1	1
hsa04931	Insulin - resistance - Homo - sapiens	1/109	0.333119	1	2.47954	2.72565	CREB5	1
hsa04725	Cholinergic - synapse - Homo - sapiens	1/111	0.338072	1	2.43487	2.6406	CREB5	1
hsa04919	Thyroid - hormone - signaling - pathway - Homo - sapiens	1/118	0.355123	1	2.29043	2.37126	STAT1	1
hsa04114	Oocyte - meiosis - Homo - sapiens	1/123	0.367036	1	2.19732	2.20236	CDK1	1
hsa04152	AMPK - signaling - pathway - Homo - sapiens	1/124	0.369393	1	2.1796	2.17065	CREB5	1
hsa04728	Dopaminergic - synapse - Homo - sapiens	1/129	0.381046	1	2.09512	2.02144	CREB5	1
hsa04380	Osteoclast - differentiation - Homo - sapiens	1/132	0.387935	1	2.0475	1.93881	STAT1	1
hsa05322	Systemic - lupus - erythematosus - Homo - sapiens	1/135	0.394749	1	2.002	1.86087	HIST1H3B	1
hsa04261	Adrenergic - signaling - in - cardiomyocytes - Homo - sapiens	1/148	0.423422	1	1.82615	1.56937	CREB5	1
hsa04390	Hippo - signaling - pathway - Homo - sapiens	1/153	0.434089	1	1.76647	1.47413	CTGF	1
hsa04145	Phagosome - Homo - sapiens	1/154	0.436199	1	1.755	1.45605	RAB5B	1
hsa04921	Oxytocin - signaling - pathway - Homo - sapiens	1/158	0.444562	1	1.71057	1.3867	CDKN1A	1
hsa04022	cGMP-PKG - signaling - pathway - Homo - sapiens	1/167	0.462933	1	1.61838	1.24643	CREB5	1
hsa05164	Influenza - A - Homo - sapiens	1/175	0.478759	1	1.5444	1.13754	STAT1	1
hsa04062	Chemokine - signaling - pathway - Homo - sapiens	1/187	0.501639	1	1.4453	0.997072	STAT1	1
hsa04024	cAMP - signaling - pathway - Homo - sapiens	1/199	0.523528	1	1.35814	0.878941	CREB5	1
hsa05205	Proteoglycans - in - cancer - Homo - sapiens	1/203	0.530612	1	1.33138	0.843729	CDKN1A	1
hsa04015	Rap1 - signaling - pathway - Homo - sapiens	1/211	0.544468	1	1.2809	0.778719	FLT1	1
hsa04010	MAPK - signaling - pathway - Homo - sapiens	1/255	0.613766	1	1.05988	0.517373	GADD45A	1
hsa05166	HTLV-I - infection - Homo - sapiens	1/258	0.618093	1	1.04756	0.503998	CDKN1A	1
hsa04060	Cytokine-cytokine - receptor - interaction - Homo - sapiens	1/265	0.628003	1	1.01989	0.474462	FLT1	1
hsa01100	Metabolic - pathways - Homo - sapiens	2/1239	0.948458	1	0.436272	0.023087	HMGCS1,LPIN1	2
